# Supplementary material for: Aven recognition of RNA G-quadruplexes regulates translation of the mixed lineage leukemia protooncogenes
Source: eLife. 2015 Aug 12;4:e06234. doi: 10.7554/eLife.06234 (PMC4561382; doi:10.7554/eLife.06234)
Supplement: Figure 4—source data 1. — DOI: http://dx.doi.org/10.7554/eLife.06234.009 [file elife06234s001.xlsx]

## Sheet: Sheet1
Figure 4 - source data 1. Quantitative mass spectrometry of Aven and AvenDRGG interacting proteins.
Protein IDs	Protein names	Gene names	Peptides	Unique peptides	Sequence coverage [%]	Unique sequence coverage [%]	Mol. weight [kDa]	PEP	Ratio M/L	Ratio M/L normalized	Ratio M/L variability [%]	Ratio M/L count	Ratio H/L	Ratio H/L normalized	Ratio H/L variability [%]	Ratio H/L count	Ratio H/M	Ratio H/M normalized	Ratio H/M variability [%]	Ratio H/M count	Ratio M/H normalized	Sequence coverage	Intensity	Intensity L	Intensity M	Intensity H
Q07021	Complement component 1 Q subcomponent-binding protein, mitochondrial	C1QBP	6	2	24.5	5.3	31.362	9.615e-172	34.131	22.545	151.74	12	0.99872	0.97676	119.64	12	0.034354	0.060855	163.71	12	16.4325	24.1	10225000000	202030000	9606900000	416460000
Q14739;C9JXK0;C9JES9;H7C108	Lamin-B receptor	LBR	6	6	13	13	70.702	4.3135e-35	26.15	18.442	74.686	7	1.4498	1.4306	25.477	6	0.04404	0.049737	34.983	6	20.1058	10.2	765110000	29637000	689620000	45855000
Q9NQS1;H0YKR0	Cell death regulator Aven	AVEN	15	15	57.2	57.2	38.506	0	15.537	10.697	118.07	74	32.904	30.393	104.24	74	2.0833	2.699	41.361	74	0.370508	50	128510000000	1496000000	44574000000	82444000000
P62805	Histone H4	HIST1H4A	6	6	49.5	49.5	11.367	1.2535e-44	15.479	10.074	21.399	7	0.97762	1.0313	127.32	7	0.061899	0.08337	127.29	7	11.9947	41.7	1502500000	93091000	1266300000	143080000
Q9BUF5;K7ESM5;K7ES63;K7ESQ3;K7EQT3;K7EJ64;K7ERA8;K7EJZ4;K7EL29;K7EN98;K7EPE5	Tubulin beta-6 chain	TUBB6	11	2	25.8	5.6	49.857	1.5109e-69	14.295	8.9935	104.69	2	12.609	12.29	19.533	2	0.89523	0.93418	90.672	2	1.07046	23.8	140150000	6550800	61246000	72354000
H0YN81;Q9GZS3;H0YMF9;H0YL19;H0YM76;H3BQA8;H0YLA1	WD repeat-containing protein 61	WDR61	8	8	42.2	42.2	32.253	6.3598e-85	14.399	8.8889	31.052	14	27.717	27.103	36.095	14	2.0836	3.0731	35.284	14	0.325404	29.9	1924700000	46927000	595410000	1282300000
Q6PGP7;D6RCE2;H0Y964	Tetratricopeptide repeat protein 37	TTC37	34	34	26.2	26.2	175.48	1.8535e-241	12.364	8.7837	92.05	48	32.449	31.374	87.188	48	2.4278	3.5228	28.962	48	0.283865	23.8	7049300000	290640000	2024000000	4734700000
P17096;P17096-2;P17096-3;H7BYM6	High mobility group protein HMG-I/HMG-Y	HMGA1	3	3	41.1	41.1	11.676	9.7075e-11	13.166	8.4117	121.92	3	1.0602	0.97592	21.608	3	0.068897	0.097812	111.36	3	10.2237	41.1	391760000	7561500	371060000	13137000
Q15477;F5H7B0;H7C5N0;B4E0B4;F8WDE8;H7C4L3	Helicase SKI2W	SKIV2L	26	26	28.8	28.8	137.75	6.0777e-164	11.756	7.969	108.74	46	27.079	26.623	101.75	46	2.5416	3.5359	37.366	46	0.282813	25.9	7483700000	705440000	1995200000	4783000000
P08107;P08107-2;E7EP94;Q5SP16	Heat shock 70 kDa protein 1A/1B	HSPA1A	17	11	31.2	16.7	70.051	1.2093e-188	11.577	7.932	104.02	34	23.915	23.433	99.663	34	2.1568	2.9033	36.347	34	0.344436	29.5	5923900000	203960000	1847200000	3872700000
Q14192;J3KNW4	Four and a half LIM domains protein 2	FHL2	4	4	10.4	10.4	32.193	2.0982e-82	11.15	7.9266	60.705	8	32.094	29.542	49.994	8	2.6109	3.4018	39.67	8	0.293962	10.4	2967900000	73760000	825730000	2068400000
E9PKG1;Q99873-3;Q99873-2;Q99873-4;Q99873;H7C2I1;E9PQ98;E9PIX6;E9PNR9;H0YDE4;Q9NR22-2;Q9NR22;E9PMZ2;E9PMW9;E9PI83	Protein arginine N-methyltransferase 1	PRMT1	12	12	42.5	42.5	37.709	2.5424e-169	10.686	7.6113	24.508	13	0.85767	0.8313	27.5	12	0.076979	0.11143	41.077	12	8.97424	42.5	3640500000	290600000	3096100000	253800000
Q99878;Q96KK5;Q9BTM1;Q16777;Q6FI13;P20671;P0C0S8;Q9BTM1-2;H0YFX9	Histone H2A type 1-J;Histone H2A type 1-H;Histone H2A.J;Histone H2A type 2-C;Histone H2A type 2-A;Histone H2A type 1-D;Histone H2A type 1;Histone H2A	HIST1H2AJ;HIST1H2AH;H2AFJ;HIST2H2AC;HIST2H2AA3;HIST1H2AD;HIST1H2AG	3	1	21.1	8.6	13.936	5.6048e-11	9.6561	6.8641	24.811	3	0.81806	0.77598	16.098	3	0.084428	0.066877	3.1732	3	14.9528	21.1	874480000	80384000	733740000	60361000
Q9NPF4;G3V445;G3V282;G3V4G4;G3V425	Probable tRNA threonylcarbamoyladenosine biosynthesis protein OSGEP	OSGEP	2	2	11.9	11.9	36.426	3.3586e-06	13.189	6.6172	55.516	2	3.1397	3.0951	34.753	2	0.23805	0.315	0.093472	2	3.1746	6.9	96575000	4352100	75152000	17071000
Q5VW36	Focadhesin	FOCAD	15	15	10.1	10.1	200.07	1.5351e-49	9.3828	6.3036	76.418	20	18.24	17.941	67.646	20	1.8784	2.4778	29.331	20	0.403584	8.6	1501900000	57349000	514510000	930090000
Q99880;Q99879;Q99877;Q93079;Q5QNW6;P62807;P58876;P57053;O60814;Q5QNW6-2;B4DR52;Q8N257;Q16778;P33778;P23527;P06899;Q96A08	Histone H2B type 1-L;Histone H2B type 1-M;Histone H2B type 1-N;Histone H2B type 1-H;Histone H2B type 2-F;Histone H2B type 1-C/E/F/G/I;Histone H2B type 1-D;Histone H2B type F-S;Histone H2B type 1-K;Histone H2B	HIST1H2BL;HIST1H2BM;HIST1H2BN;HIST1H2BH;HIST2H2BF;HIST1H2BC;HIST1H2BD;H2BFS;HIST1H2BK	3	3	15.1	15.1	13.952	3.351e-08	9.5201	6.1468	12.195	3	0.88271	0.86336	21.075	3	0.09394	0.15837	10.324	3	6.31433	15.1	956500000	85738000	806100000	64667000
P62081;B5MCP9	40S ribosomal protein S7	RPS7	4	4	30.9	30.9	22.127	1.6937e-22	9.8035	6.0806	11.433	4	0.9791	0.93953	8.0817	4	0.1026	0.16051	23.498	4	6.23014	19.1	363320000	35088000	297500000	30733000
E9PC52;Q16576;Q16576-2;C9J7L0;H0YF10;Q5JP01;Q09028-4;Q09028-3;Q09028-2;Q09028	Histone-binding protein RBBP7	RBBP7	2	2	11.3	11.3	46.938	1.1003e-80	12.567	5.9612	138.97	3	1.4958	1.4785	74.296	3	0.15316	0.1922	75.258	3	5.20291	8.2	132540000	19114000	96908000	16523000
P05198;H0YJS4;G3V4T5	Eukaryotic translation initiation factor 2 subunit 1	EIF2S1	2	2	12.7	12.7	36.112	6.1365e-08	10.478	5.9595	37.788	2	9.0356	9.1986	0.47285	2	0.86237	1.1713	12.684	2	0.853752	9.5	83788000	3175600	31549000	49063000
P11142;E9PKE3;P11142-2;E9PN89;E9PNE6;E9PLF4;E9PQQ4;E9PQK7;E9PK54;E9PPY6;E9PI65;E9PN25;P54652	Heat shock cognate 71 kDa protein	HSPA8	23	12	34.2	20	70.897	0	8.2189	5.8576	56.003	43	18.394	17.631	68.466	43	2.1995	3.1237	42.089	43	0.320133	32.5	10705000000	402050000	3410200000	6892800000
Q15018	BRISC complex subunit Abro1	FAM175B	9	9	27.7	27.7	46.9	3.8412e-55	9.5907	5.7593	65.762	13	16.037	15.777	81.386	13	1.8334	2.8477	29.191	13	0.351161	27.7	1712800000	211960000	545460000	955410000
O14929;F8WEW1;F8W9G7;O14929-2	Histone acetyltransferase type B catalytic subunit	HAT1	2	2	5	5	49.512	2.8507e-21	7.8304	5.328	116.9	3	2.1047	2.0307	77.426	2	0.1522	0.16552	28.211	2	6.04157	5	173880000	6787000	147810000	19279000
P46736-2;P46736-3;P46736;P46736-5;H9KVA9;P46736-4	Lys-63-specific deubiquitinase BRCC36	BRCC3	5	5	33.3	33.3	33.149	1.0689e-41	8.2244	5.2599	70.228	6	15.808	16.66	54.239	6	2.2024	3.0254	32.19	6	0.330535	26.1	525710000	13859000	175830000	336020000
P46783;F6U211;Q9NQ39	40S ribosomal protein S10;Putative 40S ribosomal protein S10-like	RPS10;RPS10P5	4	4	37.6	37.6	18.898	9.9605e-58	7.127	4.8612	23.606	5	1.3169	1.2884	25.405	5	0.20591	0.23522	33.506	5	4.25134	32.7	327540000	35468000	229520000	62546000
P25398	40S ribosomal protein S12	RPS12	2	2	13.6	13.6	14.515	1.4336e-06	6.7683	4.7638	39.735	3	1.7098	1.6306	18.602	3	0.27993	0.33422	39.354	3	2.99204	13.6	423770000	43163000	304050000	76552000
P05141;Q9H0C2	ADP/ATP translocase 2	SLC25A5	12	5	35.6	14.8	32.852	1.165e-124	6.7582	4.7287	32.106	18	7.1091	6.8207	24.861	18	1.0657	1.7139	38.398	18	0.583465	35.6	8907200000	591260000	3992500000	4323400000
P62847-2;E7ETK0;P62847-3;P62847;P62847-4	40S ribosomal protein S24	RPS24	4	4	27.7	27.7	15.069	5.1937e-31	6.6155	4.6338	11.761	4	0.93785	0.89111	12.055	4	0.13658	0.1914	46.478	4	5.22466	26.9	928760000	110440000	699920000	118400000
P63244;J3KPE3;H0YAF8;D6RHH4;D6RAC2;D6RAU2;E9PD14;D6RFX4;D6RFZ9;D6R9Z1;H0Y8W2;D6R9L0;D6REE5;H0YAM7;D6RGK8;D6RHJ5;D6R909;H0Y8R5;D6RBD0;D6RDI0;H0Y9P0	Guanine nucleotide-binding protein subunit beta-2-like 1	GNB2L1	6	4	21.8	16.7	35.076	7.4209e-25	7.7821	4.571	54.176	8	2.1744	2.1436	58.418	8	0.29987	0.33422	17.73	8	2.99204	17.7	472440000	60115000	315160000	97164000
Q5JP53;P07437;Q5ST81;E9PBJ4;G3V2A3;M0R2D3	Tubulin beta chain	TUBB	16	3	42.5	12.7	47.766	2.3665e-227	6.5511	4.5561	33.402	22	10.392	10.159	32.832	22	1.5376	2.0255	36.262	22	0.493705	42.5	5316200000	284640000	1979100000	3052400000
P39019;M0R2L9;M0QXK4;M0QYF7;M0R140	40S ribosomal protein S19	RPS19	9	9	42.8	42.8	16.06	4.9142e-45	6.5487	4.5357	17.95	10	0.96667	0.94387	15.812	10	0.14962	0.20755	28.058	10	4.81812	42.8	1379700000	154080000	1063700000	161850000
O75616;O75616-2;J3QSB2;J3QRV9;K7EQJ8;J3QT61	GTPase Era, mitochondrial	ERAL1	3	3	18.3	18.3	48.349	4.4981e-10	9.4706	4.5339	53.383	3	2.1444	2.1023	47.512	3	0.37722	0.51849	68.218	3	1.92868	10.1	97885000	9403700	65701000	22780000
P09651-2;F8W6I7;P09651;P09651-3;F8VTQ5;F8VZ49;H0YH80;Q32P51;F8W646;F8VYN5	Heterogeneous nuclear ribonucleoprotein A1;Heterogeneous nuclear ribonucleoprotein A1-like 2	HNRNPA1;HNRNPA1L2	7	7	42.8	42.8	34.196	8.1458e-91	6.6257	4.5138	26.946	7	1.3136	1.2869	29.678	7	0.20305	0.23473	32.276	7	4.26021	25.3	1038800000	115840000	763640000	159310000
Q9UNF1;Q5H907;Q9UNF1-2;H7BXW3;Q5H909;Q9Y5V3;Q9Y5V3-2	Melanoma-associated antigen D2	MAGED2	8	8	18.6	18.6	64.953	1.5384e-28	7.6047	4.4905	21.32	9	2.4331	2.3419	35.443	9	0.35403	0.47199	26.681	9	2.11869	14	219150000	20663000	144790000	53698000
P62899;H7C2W9;C9JU56;B7Z4E3;P62899-3;P62899-2;B7Z4C8;B8ZZK4	60S ribosomal protein L31	RPL31	5	5	40	40	14.463	3.2004e-44	6.3812	4.489	21.901	6	1.06	1.027	30.57	6	0.16365	0.18783	51.38	6	5.32396	39.2	1435100000	179920000	1080500000	174650000
P38646;D6RJI2;H0YBG6;D6RA73	Stress-70 protein, mitochondrial	HSPA9	4	4	20	20	73.68	1.0342e-45	6.4151	4.4203	135.94	5	12.448	12.005	119.56	5	2.1009	3.3425	33.958	5	0.299177	7.2	379370000	46208000	104320000	228840000
O43790;CON__O43790;Q14533;CON__Q14533;A6NCN2;P78385;CON__Q6NT21;CON__P78385;F5GYI5;P78386;CON__P78386;CON__Q61726;Q9NSB4;CON__Q9NSB4	Keratin, type II cuticular Hb6;Keratin, type II cuticular Hb1;Keratin-81-like protein KRT121P;Keratin, type II cuticular Hb3;Keratin, type II cuticular Hb5	KRT86;KRT81;KRT121P;KRT83;KRT85	5	5	14	14	53.5	5.953e-25	6.8446	4.4161	79.577	6	14.32	14.007	66.436	6	2.492	3.1349	31.534	6	0.318989	12.1	302730000	14014000	87179000	201540000
P42766;H0Y3A0;F2Z388	60S ribosomal protein L35	RPL35	2	2	29.3	29.3	14.551	2.4318e-257	6.0418	4.2817	6.7253	2	0.93434	0.94973	14.275	2	0.16307	0.2609	16.016	2	3.83289	18.7	645320000	85497000	478210000	81613000
Q9UJS0;Q9UJS0-2;F5GX33;R4GN64	Calcium-binding mitochondrial carrier protein Aralar2	SLC25A13	3	3	19.3	16.1	74.175	1.1445e-22	7.274	4.222	72.359	3	12.6	12.396	72.223	3	1.9316	2.4988	3.7474	3	0.400192	5	105190000	8644200	38930000	57614000
O95816;A2A296;B4DXE2	BAG family molecular chaperone regulator 2	BAG2	3	3	13.3	13.3	23.772	1.097e-12	6.4061	4.204	23.06	4	13.804	13.363	17.514	4	2.0362	2.4693	43.163	4	0.404973	13.3	373520000	17037000	112710000	243770000
Q00325-2;Q00325;F8VVM2;F8VZL5;F8VWR4;F8VWQ0	Phosphate carrier protein, mitochondrial	SLC25A3	4	4	17.7	17.7	39.958	5.7738e-20	6.1452	4.188	4.0904	4	8.477	8.1993	9.8906	4	1.3081	1.606	34.346	4	0.622665	10.8	479990000	32028000	194940000	253020000
P53007	Tricarboxylate transport protein, mitochondrial	SLC25A1	2	2	6.4	6.4	34.012	9.116e-09	6.0015	4.1552	15.632	2	5.5659	5.4038	11.827	2	0.90273	1.1208	47.574	2	0.89222	6.4	233290000	21113000	108260000	103910000
P12236;I7HJJ0	ADP/ATP translocase 3	SLC25A6	10	2	40.6	13.1	32.866	2.9756e-109	5.873	4.103	32.602	3	7.6295	7.4689	18.985	3	1.2991	2.2458	13.879	3	0.445276	32.2	400320000	25625000	161010000	213680000
P04792;F8WE04;C9J3N8	Heat shock protein beta-1	HSPB1	3	3	25.9	25.9	22.782	4.2206e-26	5.8938	4.0894	136.61	6	24.315	23.649	140.02	6	4.0366	4.0425	29.424	6	0.247372	21	615150000	61926000	115370000	437850000
P68371;Q3ZCM7;M0R0X0;M0QY85;M0QY37;M0QX14;M0QZL7;M0R278	Tubulin beta-4B chain	TUBB4B	14	0	34.6	2.7	49.83	3.0298e-192	6.5941	3.9706	30.145	4	11.442	11.093	107.52	4	1.7135	2.0736	146.5	4	0.482253	31.9	897660000	24185000	148890000	724590000
K7ELV2;Q96EE3;Q96EE3-1;K7EP88;K7ENI5;K7EPZ5	Nucleoporin SEH1	SEH1L	3	3	26.2	26.2	29.541	1.7682e-18	5.5103	3.7597	171.86	3	19.759	19.361	124.95	3	4.0594	5.0652	52.57	3	0.197426	15.2	98511000	6084800	23348000	69078000
Q8TDB6;Q8TDB6-2	E3 ubiquitin-protein ligase DTX3L	DTX3L	3	3	5.7	5.7	83.553	9.1284e-08	5.7657	3.7271	55.141	3	10.5	10.287	59.667	3	1.6939	2.0859	9.9813	3	0.479409	5.7	72068000	4941800	25835000	41291000
P31689-2;P31689;B7Z5C0	DnaJ homolog subfamily A member 1	DNAJA1	4	4	26	26	37.044	1.4368e-28	5.319	3.6717	26.796	6	4.7803	4.6269	9.4376	6	0.95094	1.5975	15.354	6	0.625978	19	852990000	75685000	391670000	385630000
O60244;H7C3E5	Mediator of RNA polymerase II transcription subunit 14	MED14	3	3	3.5	3.5	160.6	1.9044e-08	7.1476	3.6319	54.625	3	3.1119	3.0528	35.988	3	0.43538	0.61022	15.12	3	1.63875	3.5	75575000	5340400	51495000	18740000
O00148;Q5STU3;Q13838;Q13838-2;F8VQ10;K7ENP6;F6QWI5;K7EL56;K7EIL8;F6U6E2;K7EN69;F6S2B7;F6SXL5;E7EMX2;K7EN25;F6QYI9;H0Y400;K7EPJ3;F6R6M7;F6S4E6;F6UN21;F6TRA5;K7EQN7;B1Q2N1;F6WLT2;O00148-2;B4DP52	ATP-dependent RNA helicase DDX39A;Spliceosome RNA helicase DDX39B	DDX39A;DDX39B	1	1	9.6	9.6	49.129	1.7699e-05	6.7439	3.6025	24.902	2	14.295	14.071	0.53067	2	2.1197	2.4209	31.255	2	0.41307	2.3	106780000	2911700	30545000	73325000
D6RAA6;P57088;J3KN43;D6RBY2;H0Y8N0	Transmembrane protein 33	TMEM33	2	2	17.1	17.1	25.223	4.5179e-17	5.4347	3.5955	27.628	3	6.2104	6.0648	17.412	3	1.536	1.5643	40.262	3	0.639264	9.9	204470000	18743000	77045000	108690000
Q9Y2Q9;E5RGC7;E5RK86;E5RFH3;H0YAT2;H7C5V3;E5RFT8;H0YC42;F5H0B0	28S ribosomal protein S28, mitochondrial	MRPS28	3	3	18.7	18.7	20.843	1.3896e-06	6.0954	3.5943	35.631	3	0.63591	0.62912	33.994	3	0.1365	0.16858	56.287	3	5.9319	18.7	122750000	18772000	89640000	14339000
P18085;C9JPM4;C9JAK5;F5H0C7;F5H1V1;F5H6T5;F8WCJ5;F8WDB3	ADP-ribosylation factor 4	ARF4	6	4	41.1	23.9	20.511	2.7802e-39	5.6992	3.5764	44.997	8	14.254	14.98	43.84	8	2.9296	4.6086	26.83	8	0.216986	41.1	1116400000	65316000	281850000	769280000
Q13151	Heterogeneous nuclear ribonucleoprotein A0	HNRNPA0	3	3	24.6	24.6	30.84	1.0832e-12	5.1984	3.5751	12.982	3	2.0271	1.9522	11.542	3	0.37549	0.45451	31.303	3	2.20017	14.1	215280000	28902000	138810000	47574000
D6RAN4;P32969;H0Y9V9;E7ESE0;H0Y9R4	60S ribosomal protein L9	RPL9	7	7	41.2	41.2	20.874	3.1408e-93	5.3371	3.5724	15.911	8	1.5707	1.5979	13.923	8	0.28735	0.38133	32.307	8	2.6224	40.7	1361000000	163040000	888150000	309790000
Q5T4L4;P42677	40S ribosomal protein S27	RPS27	4	3	40.9	19.7	7.3564	6.3014e-31	5.135	3.4942	21.159	5	3.5169	3.6404	21.428	5	0.68041	1.0201	38.599	5	0.980296	39.4	1033900000	103720000	557100000	373030000
Q71UM5;C9JLI6;H0YMV8	40S ribosomal protein S27-like;40S ribosomal protein S27	RPS27L	3	2	32.1	15.5	9.4771	6.6005e-22	5.1378	3.4705	8.3333	2	2.8117	2.671	35.658	2	0.54189	0.83362	52.863	2	1.19959	29.8	118960000	11058000	64736000	43171000
P10412	Histone H1.4	HIST1H1E	8	1	24.7	7.3	21.865	8.0689e-63	5.2661	3.3954	22.071	9	0.90592	0.88708	33.149	9	0.16853	0.23991	32.016	9	4.16823	24.7	1503700000	224320000	1095500000	183860000
P62269;J3JS69	40S ribosomal protein S18	RPS18	9	9	44.7	44.7	17.718	1.397e-125	4.7411	3.3529	12.048	11	1.1519	1.1277	19.982	11	0.25121	0.27908	35.828	11	3.5832	44.1	3597000000	504180000	2403200000	689640000
P07305;P07305-2	Histone H1.0	H1F0	3	3	18	18	20.863	3.5843e-30	4.9533	3.3127	25.137	4	1.1221	1.0651	9.3551	4	0.22367	0.34928	23.75	4	2.86303	18	422130000	57594000	297280000	67247000
Q71U36-2;Q9BQE3;Q71U36;P68363;F5H5D3;CON__ENSEMBL:ENSBTAP00000016242;A8MUB1;P68366;F8VQQ4;F8VVB9;Q9NY65-2;Q9NY65;C9J2C0;F8VRZ4;F8VS66;F8VX09;F8VWV9;C9JDS9;C9JEV8;C9JQ00;C9JJQ8;C9K0S6;F8VRK0;C9JDL2;F8VXZ7;F8W0F6;A6NHL2-2;A6NHL2	Tubulin alpha-1C chain;Tubulin alpha-1A chain;Tubulin alpha-1B chain;Tubulin alpha-4A chain;Tubulin alpha-8 chain	TUBA1C;TUBA1A;TUBA1B;TUBA4A;TUBA8	12	3	39.9	7.7	46.297	1.6358e-131	4.7284	3.3097	18.49	17	8.0849	7.6931	20.025	17	1.8683	3.034	33.537	17	0.329598	33.4	3410900000	376260000	1096400000	1938300000
P68104;Q5VTE0;Q05639;A6PW80;Q5JR01	Elongation factor 1-alpha 1;Putative elongation factor 1-alpha-like 3;Elongation factor 1-alpha 2	EEF1A1;EEF1A1P5;EEF1A2	14	14	42	42	50.14	3.2708e-186	4.5869	3.295	28.809	24	5.7754	5.5804	29.195	24	1.3082	2.0743	36.411	24	0.48209	36.4	9266200000	770240000	3848500000	4647500000
P62277;J3KMX5;E9PS50	40S ribosomal protein S13	RPS13	9	9	52.3	52.3	17.222	5.1205e-132	4.6575	3.2803	30.826	9	1.0172	0.99892	23.932	9	0.2079	0.21885	34.826	9	4.56934	51	1670900000	256490000	1176400000	238010000
P37268;B7Z1J3;B4DJE5;E9PNM1;B4DT56;B3KQ95;E9PS69;E9PJG4	Squalene synthase	FDFT1	10	10	32.1	32.1	48.115	1.535e-43	4.7289	3.2513	65.529	14	16.867	16.388	53.218	14	3.6494	5.1014	23.494	14	0.196025	27.6	1102000000	56926000	248960000	796080000
P51571;H7C1C6;A6NLM8	Translocon-associated protein subunit delta	SSR4	2	2	12.1	12.1	18.998	3.5847e-07	4.6641	3.1864	64.405	2	3.438	3.346	59.775	2	0.69972	0.78084	21.104	2	1.28067	12.1	107900000	14688000	55826000	37384000
P22626;P22626-2	Heterogeneous nuclear ribonucleoproteins A2/B1	HNRNPA2B1	8	8	28	28	37.429	3.8151e-97	5.0686	3.1572	24.744	10	0.90117	0.88154	27.125	10	0.17678	0.23772	27.122	10	4.20663	28	683980000	97542000	490040000	96403000
O60884;H3BMW5	DnaJ homolog subfamily A member 2	DNAJA2	3	3	8.5	8.5	45.745	2.1774e-11	4.9978	3.1548	22.843	5	4.678	4.596	25.284	5	0.98101	1.3787	20.718	5	0.725321	8.5	255170000	25052000	118010000	112110000
G5E9W7;G5E9V5;P82650;H7C5L9;H7C5F2;Q9H3I1;H7C5H3;C9J5D8	28S ribosomal protein S22, mitochondrial	MRPS22	4	4	20.4	20.4	36.805	6.7116e-20	4.8327	3.0921	31.771	4	0.70347	0.7141	35.609	4	0.1325	0.18437	27.199	4	5.42388	15.4	165260000	27929000	120040000	17288000
Q8WVM0	Dimethyladenosine transferase 1, mitochondrial	TFB1M	3	3	9.5	9.5	39.542	2.3708e-07	4.5893	3.0757	19.592	2	1.2128	1.2623	15.994	2	0.26703	0.36276	1.6442	2	2.75664	9.5	32154000	5643600	20037000	6473600
Q92598-2;Q92598-3;Q92598;B4DYH1;B4DY72;R4GN69;E9PDE8;O95757;E7ES43;Q5TBM3;D6RJ96	Heat shock protein 105 kDa	HSPH1	11	10	21.6	20.5	92.115	1.5691e-43	4.9993	3.0672	62.592	14	14.061	13.747	57.199	14	2.8456	3.8136	33.697	14	0.262219	16.3	813570000	50938000	204080000	558550000
P13010;C9JZ81;H7C0H9	X-ray repair cross-complementing protein 5	XRCC5	13	13	23.4	23.4	82.704	8.1784e-61	4.739	3.0212	40.616	11	0.94282	0.90824	15.754	11	0.21503	0.25092	56.045	11	3.98533	17.6	857220000	113260000	605550000	138410000
H0YA96;D6RAF8;H0Y8G5;Q14103-4;B4DTC3;Q14103-3;Q14103-2;Q14103;D6RF44;D6RBQ9;F5H6R6;D6RD83	Heterogeneous nuclear ribonucleoprotein D0	HNRNPD	2	1	31.4	27.6	23.811	7.5299e-23	4.4812	3.0194	31.59	2	1.0757	1.0237	4.874	2	0.25471	0.37309	25.938	2	2.68032	9.5	95363000	16757000	60075000	18531000
P82933;H7BZC4	28S ribosomal protein S9, mitochondrial	MRPS9	2	2	19.9	19.9	45.834	4.5292e-21	4.5099	2.9794	11.763	2	0.6021	0.57389	20.874	2	0.11843	0.16208	45.553	2	6.16979	5.6	46215000	6544500	33426000	6244400
P62263;H0YB22;E5RH77	40S ribosomal protein S14	RPS14	8	8	41.7	41.7	16.273	3.5159e-130	4.3858	2.9157	27.461	12	0.96346	0.987	34.343	12	0.21369	0.28674	25.24	12	3.48748	39.7	4032600000	677770000	2729000000	625810000
Q00059;Q00059-2;H7BYN3	Transcription factor A, mitochondrial	TFAM	3	3	19.9	19.9	29.096	2.1198e-10	4.8506	2.8904	36.251	3	0.8444	0.83518	7.8996	3	0.17408	0.21359	22.367	3	4.68187	13.8	89751000	17569000	61744000	10439000
P82930;C9JJ19	28S ribosomal protein S34, mitochondrial	MRPS34	4	4	34.4	34.4	25.65	8.0482e-20	6.0147	2.8868	36.575	5	0.68477	0.72438	34.603	5	0.12344	0.16606	45.864	5	6.02192	21.6	170590000	24101000	124390000	22098000
P35579;P35579-2;P35749-4;P35749-3;P35749;P35580;P35749-2;P35580-2;F8W6L6;P35580-3;P35580-4	Myosin-9	MYH9	15	14	15.8	15.2	226.53	1.2149e-68	4.4204	2.885	38.043	15	1.1931	1.1568	38.163	15	0.25098	0.31313	22.588	15	3.19356	9.8	428860000	64995000	291390000	72471000
P53814-5;P53814;P53814-6;P53814-2;H7BZZ8;B5MCI0;C9JGQ0;C9JBH9;C9JP19;C9JV14;C9JYU8;C9JQZ8;H7C372	Smoothelin	SMTN	8	8	16.1	16.1	98.918	1.3723e-27	5.2203	2.8836	69.704	11	9.8753	9.5174	38.248	11	2.0547	2.3767	62.766	11	0.420751	9.8	598960000	39923000	230230000	328810000
P09543-2;P09543;B4DFN6;K7ERC4;K7EN66;C9K0L8;K7ERZ0	2,3-cyclic-nucleotide 3-phosphodiesterase	CNP	4	4	20	20	45.098	1.3795e-21	4.5134	2.8268	50.903	5	5.2361	5.1758	42.737	5	0.88151	1.2515	19.996	5	0.799041	12.7	216060000	17950000	106830000	91280000
P62244;I3L3P7;I3L246;H3BN98;H3BV27;H3BT37;I3L303;H3BVC7	40S ribosomal protein S15a	RPS15A	6	6	60	60	14.839	3.9474e-103	4.036	2.8007	11.608	7	1.1581	1.0831	11.883	7	0.2791	0.27491	52.371	7	3.63755	43.8	4430900000	716520000	2909300000	805150000
P13639	Elongation factor 2	EEF2	8	7	17.4	16.2	95.337	4.0408e-39	4.4299	2.7869	66.035	9	9.3229	9.1746	49.604	9	2.2886	2.5572	30.756	9	0.391053	11.7	430860000	37285000	132190000	261380000
P62851	40S ribosomal protein S25	RPS25	4	4	27.2	27.2	13.742	1.7198e-28	3.9611	2.7858	15.421	6	0.92515	0.87764	25.974	6	0.25554	0.36897	37.704	6	2.71025	24	2249500000	370880000	1522300000	356360000
F8WCJ1;C9J7B5;C9J4W5;I3L397;Q9GZV4;Q6IS14;P63241;P63241-2;I3L504	Eukaryotic translation initiation factor 5A-2;Eukaryotic translation initiation factor 5A-1-like;Eukaryotic translation initiation factor 5A-1	EIF5A2;EIF5A;EIF5AL1	1	1	11.4	11.4	11.687	0.001472	4.2065	2.7816	34.746	2	4.676	4.5883	32.286	2	1.1116	1.287	68.219	2	0.777001	11.4	15623000	1368700	7424200	6830200
P23396;E9PL09;P23396-2;E9PPU1;H0YEU2;F2Z2S8;H0YCJ7;E9PL45;H0YF32;E9PQ96;E9PSF4;E9PJH4;E9PK82;E9PQX2;H0YES8	40S ribosomal protein S3	RPS3	16	16	66.7	66.7	26.688	2.227e-264	3.8908	2.7429	13.547	18	1.715	1.6517	14.014	18	0.45108	0.67851	41.237	18	1.47382	59.3	7781000000	1147800000	4510900000	2122300000
Q92522	Histone H1x	H1FX	3	3	24.4	24.4	22.487	1.6438e-47	3.8999	2.6852	13.889	3	0.79708	0.76903	18.777	3	0.18924	0.23307	34.491	3	4.29056	15.5	261500000	41215000	186020000	34265000
P12956;B1AHC8;B1AHC9;F5H1I8	X-ray repair cross-complementing protein 6	XRCC6	16	16	33.5	33.5	69.842	1.5307e-111	4.0512	2.6784	25.669	17	0.97629	0.95973	23.71	17	0.23459	0.32773	31.468	17	3.05129	30.5	1310700000	223990000	881770000	204980000
O60783	28S ribosomal protein S14, mitochondrial	MRPS14	2	2	28.9	28.9	15.139	5.5944e-08	3.9256	2.6764	3.7694	2	1.0311	1.0025	19.156	2	0.26266	0.34372	15.409	2	2.90934	21.9	34063000	5031000	22806000	6225800
Q96RN5-3;Q96RN5-2;Q96RN5;F5GZU5;G3V1P5;F8WDM6;F2Z2B7;B4DM43;H7C308	Mediator of RNA polymerase II transcription subunit 15	MED15	3	3	7.4	7.4	75.926	8.1773e-28	4.5201	2.6689	11.32	2	4.524	4.3989	43.83	2	1.0064	1.2306	29.35	2	0.812612	5.9	88487000	3501300	39044000	45941000
P51398-2;P51398-3;P51398	28S ribosomal protein S29, mitochondrial	DAP3	8	8	34.5	34.5	41.044	2.3575e-43	4.1805	2.6429	15.262	9	0.63968	0.67668	57.646	9	0.15619	0.20914	57.58	9	4.78149	24.1	359020000	61772000	256750000	40501000
J3QRI7;J3QQQ9;J3QQV1;J3QRC4;P61254;J3KTJ8;E5RIT6;J3KSS0;E5RHH1;J3KS10	60S ribosomal protein L26	RPL26;KRBA2;RPL26L1	6	0	58.9	8.4	12.63	3.0609e-30	3.8734	2.6412	14.088	7	0.92566	0.96711	18.587	7	0.25154	0.28472	31.641	7	3.51222	43.9	1085000000	178840000	725540000	180610000
P08238;Q86U12;Q58FF7;P07900;P07900-2;Q5T9W8;F8W026;G3V2J8;Q14568;Q58FF6;P14625;Q58FG0;Q58FG1	Heat shock protein HSP 90-beta	HSP90AB1	13	12	28	25.4	83.263	1.8412e-57	3.9558	2.6328	75.901	18	6.0823	5.926	69.451	18	1.5866	1.9783	31.113	18	0.505485	21.4	1166500000	154440000	421150000	590890000
P49411;H3BNU3	Elongation factor Tu, mitochondrial	TUFM	7	7	25.2	25.2	49.541	1.5253e-26	4.2449	2.6286	15.293	7	6.9518	6.7736	15.983	7	1.6316	2.0379	21.981	7	0.490701	18.8	383740000	34412000	128220000	221110000
A8CZ64;P28482	Mitogen-activated protein kinase 1	MAPK1	4	4	16.8	16.8	36.432	4.2516e-12	4.3911	2.6165	73.669	6	9.1107	8.9758	52.14	6	2.2396	2.9514	31.835	6	0.338822	16.8	168480000	18616000	52747000	97122000
K7ESP1;K7EIH8;Q99615;K7EPP7;Q99615-2;K7EJL5;K7EN19;K7EJV7;K7ER44;K7ELJ8;K7EJE9;K7EK03	DnaJ homolog subfamily C member 7	DNAJC7	3	3	26.7	26.7	29.336	6.3051e-16	4.7235	2.6092	26.63	4	8.1261	8.0165	33.206	4	1.92	2.5218	24.779	4	0.396542	12.8	175680000	11341000	55139000	109190000
Q9NXR7;Q9NXR7-4;Q9NXR7-3;Q9NXR7-1;F8W733;C9J2G0	BRCA1-A complex subunit BRE	BRE	6	6	17	17	43.551	8.2247e-19	4.5696	2.6057	68.102	11	9.4814	9.3267	66.432	11	2.0721	1.9976	32.734	11	0.500601	14.6	781490000	75373000	267470000	438640000
M0QZC5;P62280;M0R1H6;M0R1H5	40S ribosomal protein S11	RPS11	6	6	48.3	48.3	13.997	7.0929e-71	3.6596	2.5902	20.753	8	1.0638	0.98411	7.8212	8	0.2916	0.47551	32.547	8	2.10301	34.7	1981600000	338020000	1282700000	360850000
D6RH20;G5EA06;Q92552;B4DRT2;D6RJC7;E5RJ73	28S ribosomal protein S27, mitochondrial	MRPS27	3	3	36.5	36.5	34.458	1.5918e-27	5.1708	2.5701	92.341	3	0.7196	0.71065	102.65	3	0.12035	0.16914	17.275	3	5.91226	12	124610000	33440000	76970000	14203000
Q9Y2R9;J3QLS3;J3QQS1;J3QKW2;J3KSI8	28S ribosomal protein S7, mitochondrial	MRPS7	7	7	47.5	47.5	28.134	1.1323e-65	5.1621	2.5649	54.211	7	0.69407	0.68423	90.513	7	0.13791	0.19584	72.971	7	5.10621	31.4	319260000	51600000	232280000	35380000
P62829;C9JD32;B9ZVP7;J3KT29;J3KTJ3	60S ribosomal protein L23	RPL23	3	3	23.6	23.6	14.865	1.3334e-22	3.6861	2.5452	3.7578	3	1.0934	1.0702	2.7264	3	0.31773	0.56969	17.342	3	1.75534	22.9	1047000000	178750000	674840000	193410000
P19105;O14950;J3QRS3;J3KTJ1;P24844;P24844-2	Myosin regulatory light chain 12A;Myosin regulatory light chain 12B;Myosin regulatory light polypeptide 9	MYL12A;MYL12B;MYL9	3	3	39.8	39.8	19.794	3.5055e-19	4.5041	2.5298	81.684	3	1.6161	1.5976	70.049	3	0.36841	0.53095	15.872	3	1.88342	26.9	114170000	25328000	64184000	24659000
H3BRL8;B4DRF4;H3BPZ1;Q9P035;H3BS72;H3BMZ1	Very-long-chain (3R)-3-hydroxyacyl-[acyl-carrier protein] dehydratase 3	PTPLAD1	2	2	10.2	10.2	29.205	7.3623e-10	3.9397	2.5194	60.322	2	1.6419	1.6679	26.968	2	0.44365	0.53911	8.2111	2	1.85491	6.1	95209000	16505000	52125000	26579000
Q06830;H7C3T4;Q13162	Peroxiredoxin-1	PRDX1	6	6	43.7	38.2	22.11	1.2046e-29	4.2371	2.4852	21.268	6	4.7115	4.4814	25.307	6	0.99954	1.6113	17.49	6	0.620617	32.2	449580000	53148000	193840000	202590000
Q96IX5	Up-regulated during skeletal muscle growth protein 5	USMG5	2	2	43.1	43.1	6.4575	6.0914e-07	4.8742	2.4769	25.939	2	6.4068	6.321	18.955	2	1.3144	1.7958	11.097	2	0.556855	43.1	72118000	7400100	29776000	34942000
C9J8D4;Q13724-2;Q13724;C9JDQ1;B8ZZE2	Mannosyl-oligosaccharide glucosidase	MOGS	4	4	19.1	19.1	54.162	4.7354e-54	3.9155	2.4685	41.78	3	1.6156	1.5912	35.721	3	0.25407	0.33483	53.039	3	2.98659	11.2	131950000	20444000	86608000	24895000
Q71RC2-2;Q71RC2-3;Q71RC2;Q71RC2-4;Q71RC2-6;Q71RC2-5;Q96J85;Q71RC2-7	La-related protein 4	LARP4	3	3	9.9	9.9	67.279	2.1587e-13	3.6092	2.4409	23.256	2	1.3255	1.3501	103.57	2	0.37194	0.47925	70.407	2	2.08659	6.6	28869000	5527400	15789000	7552300
Q9BUJ2-2;Q9BUJ2;Q9BUJ2-3;Q9BUJ2-4;B7Z4B8;M0R3F1;M0QYZ0;M0R203;M0QYM5;M0R247;M0QZV6;M0R0K8;M0QYI8;Q9BUJ2-5	Heterogeneous nuclear ribonucleoprotein U-like protein 1	HNRNPUL1	5	5	15.4	15.4	90.291	1.403e-36	4.3002	2.4249	29.017	5	0.93416	0.92019	12.984	5	0.23941	0.33988	50.458	5	2.94221	8.6	149550000	22928000	99398000	27224000
P40939;H0YFD6;B4DYP2	Trifunctional enzyme subunit alpha, mitochondrial;Long-chain enoyl-CoA hydratase;Long chain 3-hydroxyacyl-CoA dehydrogenase	HADHA	2	2	25.3	25.3	82.999	1.1125e-155	3.5663	2.4248	31.811	2	1.8835	1.8459	32.679	2	0.41702	0.51337	35.21	2	1.94791	3	34306000	6106500	18769000	9430200
Q8TEQ6	Gem-associated protein 5	GEMIN5	4	4	7.6	7.6	168.59	1.2446e-22	3.6225	2.4233	25.031	4	1.1673	1.1474	38.866	4	0.43028	0.54405	34.717	4	1.83807	2.9	85578000	14747000	51354000	19477000
F8W1R7;P60660-2;P60660;J3KND3;G8JLA2;G3V1V0;B7Z6Z4;G3V1Y7;F8VPF3;F8VZU9;F8W180;F8VXL3;H0YI43;F8W1I5;P14649	Myosin light polypeptide 6	MYL6	2	2	31	31	16.29	8.8162e-16	4.1209	2.4038	8.8878	3	1.6172	1.5868	27.741	3	0.341	0.49656	26.498	3	2.01386	15.2	117850000	17021000	76195000	24634000
Q9NXS2;K7EQG1	Glutaminyl-peptide cyclotransferase-like protein	QPCTL	3	3	12.6	12.6	42.924	3.0168e-10	3.5257	2.403	29.786	3	3.4956	3.3956	32.01	3	1.0287	1.305	4.5217	3	0.766284	8.1	85163000	8791900	36565000	39807000
P82663;E7EPW2;B4DQG6;B4DFJ5	28S ribosomal protein S25, mitochondrial	MRPS25	3	3	28.9	28.9	20.116	5.4554e-16	5.0822	2.3918	21.704	3	0.86507	0.84943	46.019	3	0.17022	0.22581	28.961	3	4.4285	22.5	133340000	19731000	94685000	18923000
Q9H0S4-2;Q9H0S4;F5H1N9	Probable ATP-dependent RNA helicase DDX47	DDX47	8	8	25.6	25.6	45.169	1.9995e-32	3.7939	2.3811	29.2	8	0.96511	0.99356	18.99	8	0.23173	0.33775	22.078	8	2.96077	22.7	261380000	47241000	173210000	40930000
Q13283;F5H4D6;E5RIZ6;E5RH00;E5RI46;E5RIF8;E5RH42;Q5HYE9;E5RJU8;D6R9X5;D6R9A4;D6RBM9;D6REX8;D6RBR0;D6RE13;D6RBW8;D6RGJ4;D6RAC7;D6RB17	Ras GTPase-activating protein-binding protein 1	G3BP1	7	7	25.3	22.7	52.164	7.8877e-40	3.8706	2.3794	24.564	7	1.6157	1.589	26.127	7	0.36309	0.5298	24.026	7	1.8875	18	295870000	43890000	179040000	72944000
Q52LJ0;Q52LJ0-2;H0YNA1	Protein FAM98B	FAM98B	5	3	20	15.8	37.19	7.5276e-20	3.3714	2.3783	30.334	3	0.93735	0.92791	18.651	3	0.20135	0.32906	14.732	3	3.03896	15.2	311440000	54753000	217490000	39204000
P40938;P40938-2	Replication factor C subunit 3	RFC3	4	4	27	27	40.556	1.4421e-37	3.4873	2.3693	40.868	4	1.5646	1.5261	9.276	4	0.4363	0.54596	40.583	4	1.83164	14.6	67199000	12298000	36106000	18795000
P46781;B5MCT8;C9JM19;F2Z3C0;A8MXK4	40S ribosomal protein S9	RPS9	12	12	41.8	41.8	22.591	8.8321e-295	3.4392	2.3156	17.372	15	0.89904	0.92668	16.267	15	0.26867	0.38142	35.001	15	2.62178	41.2	4604200000	892870000	2902300000	809090000
P62701;Q8TD47;C9JEH7;P22090;A6NH36;C9JQ55	40S ribosomal protein S4, X isoform	RPS4X	13	13	46.8	46.8	29.597	1.024e-115	3.3314	2.2938	17.918	16	0.86338	0.84747	19.388	16	0.25854	0.36519	35.305	16	2.7383	37.3	3381100000	618680000	2193100000	569300000
H0Y2W2;Q9NVI7-2;Q9NVI7-3;Q9NVI7;Q5T9A4;Q5T9A4-3;Q5SV16;Q5T2N8;Q5T9A4-2;A6NFL3;J3QSF3	ATPase family AAA domain-containing protein 3A;ATPase family AAA domain-containing protein 3B	ATAD3A;ATAD3B	4	4	15.4	15.4	64.243	2.0405e-17	3.8485	2.2927	35.792	4	1.0726	1.0623	22.643	4	0.26581	0.3489	12.647	4	2.86615	6.8	107530000	18516000	70677000	18337000
C9J384;Q9BQ75-2;Q9BQ75;H7C515	Protein CMSS1	CMSS1	2	2	16.4	16.4	26.228	2.0985e-12	3.8644	2.2805	16.163	2	1.4496	1.4143	27.686	2	0.4105	0.56512	17.961	2	1.76954	10.7	64264000	12961000	36111000	15192000
F5H282;E7EQR6;P17987	T-complex protein 1 subunit alpha	TCP1	2	2	6.6	6.6	36.456	4.0793e-06	3.3385	2.2767	24.099	3	5.2265	5.07	43.496	3	1.3622	1.7761	41.713	3	0.563031	6.6	44544000	5559600	14436000	24549000
P82675;P82675-2	28S ribosomal protein S5, mitochondrial	MRPS5	1	1	7	7	48.006	1.7567e-16	3.9678	2.2716	26.129	2	0.53907	0.5282	45.423	2	0.14013	0.17476	47.533	2	5.72213	3	63259000	13128000	43135000	6994900
P61247;D6RG13;D6RAT0;F5H4F9;E9PFI5;H0Y8L7;D6RB09;H0Y9Y4;D6RED7;D6RAS7;D6R9B6;D6RI02;D6RGE0	40S ribosomal protein S3a	RPS3A	12	12	45.5	45.5	29.945	1.0662e-116	3.2438	2.265	22.872	14	0.90474	0.872	19.379	14	0.27724	0.38627	30.024	14	2.58886	42.4	3133400000	568820000	1995600000	568980000
P62249;M0R210;M0R3H0;M0R1M5;M0QX76;Q6IPX4	40S ribosomal protein S16	RPS16	9	9	56.8	56.8	16.445	6.446e-211	3.1886	2.261	18.291	13	0.9238	0.90725	20.864	13	0.29698	0.31084	38.014	13	3.21709	55.5	4708600000	904340000	2937500000	866820000
G3V153;Q14444-2;Q14444;E9PLA9;E9PP31	Caprin-1	CAPRIN1	6	6	11.9	11.9	70.353	7.5952e-75	3.3624	2.2574	12.902	7	0.97295	0.95445	29.147	7	0.28127	0.44836	14.7	7	2.23035	11.9	547280000	97788000	337540000	111950000
O95470;H0Y3V8;H7BXL7	Sphingosine-1-phosphate lyase 1	SGPL1	4	4	13.6	13.6	63.523	5.3086e-26	3.634	2.2503	39.712	5	1.0227	1.0139	45.187	5	0.21891	0.26791	49.58	5	3.7326	8.6	129630000	23058000	82597000	23971000
Q9BRS2	Serine/threonine-protein kinase RIO1	RIOK1	8	8	18.1	18.1	65.582	1.5452e-38	3.5601	2.2249	46.797	10	1.5156	1.525	64.876	10	0.39769	0.4854	28.339	10	2.06016	17.3	457160000	78325000	255080000	123750000
P38159;H0Y6E7;H3BT71;P38159-2;Q96E39;H3BR27;P38159-3;B3KRG5;H3BUY5;O75526;H3BNC1;Q8N7X1	RNA-binding motif protein, X chromosome;RNA-binding motif protein, X chromosome, N-terminally processed;RNA binding motif protein, X-linked-like-1	RBMX;RBMXL1	4	4	17.9	17.9	42.331	2.1789e-17	3.5376	2.2158	8.1595	4	0.88982	0.86869	16.978	4	0.25694	0.33687	22.086	4	2.9685	12.8	121380000	23687000	79275000	18421000
F8VPD4;P27708;H7C2E4;H7C3Z5;H7BZB3	CAD protein;Glutamine-dependent carbamoyl-phosphate synthase;Aspartate carbamoyltransferase;Dihydroorotase	CAD	12	12	7.4	7.4	236.02	2.713e-36	3.4429	2.2124	81.377	13	9.7994	9.6458	71.928	13	3.0834	3.913	35.937	13	0.255558	6.7	315240000	24718000	89836000	200690000
P11021	78 kDa glucose-regulated protein	HSPA5	10	9	27.7	27.7	72.332	1.385e-81	3.1829	2.1963	48.112	11	6.2468	6.1422	54.712	11	1.9914	2.9573	37.945	11	0.338146	18	697500000	93393000	219510000	384600000
M0R0F0;P46782;M0R0R2;M0QZN2	40S ribosomal protein S5;40S ribosomal protein S5, N-terminally processed	RPS5	5	5	29.5	29.5	22.391	3.2789e-49	3.1348	2.1868	18.638	6	1.2608	1.3147	10.728	6	0.43522	0.54753	32.636	6	1.82638	20.5	624380000	117130000	355070000	152180000
Q96EY7;Q96EY7-2;B8ZZQ4;B4DF73	Pentatricopeptide repeat domain-containing protein 3, mitochondrial	PTCD3	2	2	10	10	78.549	3.089e-20	3.451	2.1738	8.2329	2	0.59631	0.58368	13.374	2	0.17279	0.23225	2.81	2	4.30571	3.8	50848000	9325400	34790000	6732500
Q09666	Neuroblast differentiation-associated protein AHNAK	AHNAK	3	3	7.6	7.6	629.09	2.9286e-25	3.1763	2.1563	15.851	3	8.7714	8.5946	24.327	3	2.7524	3.4286	44.963	3	0.291664	2.8	54508000	4329200	13016000	37163000
Q8WXX5	DnaJ homolog subfamily C member 9	DNAJC9	2	2	24.2	24.2	29.909	1.536e-10	3.1984	2.1559	2.1745	2	1.3208	1.2846	0.63074	2	0.41576	0.54459	6.1476	2	1.83624	8.1	35738000	6909200	17785000	11044000
Q96EY1-2;Q96EY1;E7ES32	DnaJ homolog subfamily A member 3, mitochondrial	DNAJA3	2	2	5.7	5.7	49.611	3.3065e-09	3.4405	2.1301	108.7	2	1.4421	1.4149	81.402	2	0.43415	0.505	11.131	2	1.9802	5.7	72312000	21795000	34611000	15906000
P52597;F5GZT4;H0YBG7;H0YBD7	Heterogeneous nuclear ribonucleoprotein F;Heterogeneous nuclear ribonucleoprotein F, N-terminally processed	HNRNPF	4	3	30.4	28	45.671	3.1223e-89	3.0276	2.0975	30.068	5	1.0657	1.0191	16.048	5	0.34363	0.45506	36.733	5	2.19751	11.3	700260000	136680000	398210000	165370000
B4DUR8;P49368-2;P49368;Q5SZX6	T-complex protein 1 subunit gamma	CCT3	5	5	14.8	14.8	55.674	5.1272e-18	3.673	2.0965	25.614	7	7.6597	7.4219	36.296	7	2.3009	3.1237	32.619	7	0.320133	11.2	175430000	15509000	51644000	108280000
J3QLR8;Q9Y3D9	28S ribosomal protein S23, mitochondrial	MRPS23	4	4	45.4	45.4	17.517	3.1466e-23	4.3257	2.088	6.5786	4	0.5499	0.54195	47.681	4	0.13229	0.17576	48.684	4	5.68958	29.6	170890000	31264000	118950000	20678000
Q96AG4;I3L223	Leucine-rich repeat-containing protein 59	LRRC59	6	6	28	28	34.93	1.1007e-48	2.9517	2.0682	5.129	5	0.98061	0.96007	25.77	5	0.33127	0.44322	17.155	5	2.25622	21.2	665900000	125780000	395380000	144740000
Q6UB35;Q4VXM0;Q5JYA8;Q6UB35-2;H0Y327;Q4VXM1;H0Y2S0;Q5JYA3;Q5JYA5;Q5JYA4	Monofunctional C1-tetrahydrofolate synthase, mitochondrial	MTHFD1L	4	4	9.2	9.2	105.79	4.6188e-17	3.7351	2.0516	18.2	4	7.6041	7.4947	16.716	4	1.6515	2.2559	23.229	4	0.443282	4	137970000	12476000	47157000	78336000
Q5JW30;O95793-2;O95793;O95793-3;Q5JW28;F6UDC6	Double-stranded RNA-binding protein Staufen homolog 1	STAU1	5	5	25.7	25.7	54.708	6.9073e-27	3.8601	2.0417	38.565	5	1.077	1.0573	17.218	5	0.36731	0.44388	32.965	5	2.25286	11.7	182040000	34051000	106940000	41053000
Q15365;J3QT27;P57721-2;P57721-3;P57721-5;E9PFP8;P57721-4;P57721;H3BSP4;C9K0A2;F8WC71;F8VTZ0;C9IZV9;C9J7A9;C9JSA6;C9J5V4;C9JTY5;C9JZY3;C9J0A4;P57723-2;P57723	Poly(rC)-binding protein 1	PCBP1	3	3	17.1	9.3	37.497	3.3909e-19	3.7966	2.0283	18.567	4	6.9531	6.8548	18.987	4	1.7609	2.4368	27.267	4	0.410374	9.3	166470000	13703000	64321000	88445000
Q15233-2;Q15233;H7C367;C9IZL7;C9JYS8;C9J4X2	Non-POU domain-containing octamer-binding protein	NONO	3	2	17.3	15.2	43.866	1.3928e-15	3.7265	2.0142	17.929	3	1.2471	1.2274	37.837	3	0.37981	0.53379	22.736	3	1.8734	8.9	125570000	19855000	73713000	31998000
P61619;B4DR61;P61619-3;H7C1Q9;C9JXC6;H7C069;A6NK38;F2Z2C7;A6NIF9;C9JJV4;F8W776;Q8TC24;Q9H9S3-2;Q9H9S3-3;Q9H9S3	Protein transport protein Sec61 subunit alpha isoform 1	SEC61A1	3	3	6.3	6.3	52.264	2.5322e-07	3.9722	2.0122	41.18	3	3.5793	3.5456	29.245	3	1.1311	1.5896	21.823	3	0.629089	6.3	92248000	12286000	37011000	42950000
P62266;D6RD47	40S ribosomal protein S23	RPS23	3	3	16.1	16.1	15.807	9.5281e-21	2.8949	2.009	4.0779	3	0.91707	0.88086	6.9026	3	0.33039	0.4696	36.048	3	2.12947	16.1	728990000	149650000	440690000	138640000
P62273;P62273-2	40S ribosomal protein S29	RPS29	2	2	33.9	33.9	6.6767	1.3571e-10	3.0491	2.0044	23.54	8	1.1342	1.1008	15.55	8	0.39431	0.43311	22.676	8	2.30888	33.9	886900000	177530000	508320000	201050000
P62753;A2A3R7	40S ribosomal protein S6	RPS6	6	2	23.7	10	28.68	1.1107e-96	2.9021	2.0002	25.138	9	0.91777	0.96746	17.479	9	0.31012	0.44065	42.854	9	2.26937	20.9	2631100000	535570000	1589900000	505630000
B3KR64;O75746	Calcium-binding mitochondrial carrier protein Aralar1	SLC25A12	3	3	13	9.3	62.72	5.3752e-12	3.1155	1.9979	48.759	4	4.2173	4.3161	41.733	4	1.3104	1.7269	32.676	4	0.579072	7.2	91786000	8973900	34239000	48573000
P60866;P60866-2;E5RIP1;E5RJX2;G3XAN0	40S ribosomal protein S20	RPS20	4	4	23.5	23.5	13.373	1.1421e-121	2.9062	1.989	19.048	7	1.0389	1.014	16.156	7	0.34629	0.45161	38.098	7	2.2143	23.5	1152300000	230830000	679620000	241850000
P08670;B0YJC4;B0YJC5;Q5JVS8;P17661;H7C5W5;P41219;P41219-2;F8W835;Q16352;P07197-2;P07196;E7EMV2;E7ESP9;P07197;P12036-2;P12036	Vimentin	VIM	22	22	53.6	53.6	53.651	6.5794e-197	2.9606	1.9394	53.022	24	1.7582	1.7904	51.149	24	0.62261	0.83181	30.608	24	1.2022	48.3	3192100000	718300000	1479800000	993930000
P40937-2;P40937;F8W9B4;C9JH72;F5H5S0;F5H304;E9PEP3;F5H0U6	Replication factor C subunit 5	RFC5	3	3	19.1	19.1	36.104	4.0067e-16	2.8251	1.9271	21.074	3	1.378	1.3412	22.55	3	0.44547	0.58329	23.945	3	1.71441	8.8	66403000	14514000	33244000	18645000
P62854;Q5JNZ5	40S ribosomal protein S26;Putative 40S ribosomal protein S26-like 1	RPS26;RPS26P11	3	3	33.9	33.9	13.015	1.1873e-29	2.7147	1.9133	13.448	4	0.93087	0.89009	19.213	4	0.33377	0.41898	50.969	4	2.38675	33.9	1745000000	358520000	1023700000	362800000
P22087;M0R0P1;M0R299;M0QXL5;M0R2Q4;M0R2U2;M0R1H0;M0R2B0	rRNA 2-O-methyltransferase fibrillarin	FBL	4	3	21.8	18.4	33.784	2.8342e-35	3.4806	1.9103	36.219	4	1.1427	1.1206	11.549	4	0.33824	0.47778	25.132	4	2.09301	17.1	170310000	29527000	98594000	42187000
P62750;H7BY10;K7EJV9;K7ERT8;A8MUS3;K7EMA7	60S ribosomal protein L23a	RPL23A	8	8	43.6	43.6	17.695	3.8778e-43	2.7757	1.9061	90.263	9	0.73829	0.73349	108.06	9	0.24426	0.39363	69.259	9	2.54046	43.6	1695700000	536290000	916560000	242850000
Q14258	E3 ubiquitin/ISG15 ligase TRIM25	TRIM25	6	6	19.8	19.8	70.973	1.0666e-42	3.2591	1.9022	33.59	6	0.95368	0.93733	22.905	6	0.32698	0.47585	32.645	6	2.1015	10.3	361220000	69178000	221530000	70517000
P23246-2;P23246;H0Y9K7	Splicing factor, proline- and glutamine-rich	SFPQ	3	2	10.3	9.1	72.262	3.1297e-14	3.3764	1.8868	48.246	2	0.63001	0.61902	0.086912	2	0.18875	0.23787	20.3	2	4.20398	4.5	48607000	8078700	32333000	8194800
P23528;G3V1A4;E9PP50;E9PK25;E9PLJ3;E9PS23;E9PQB7;Q9Y281-3;Q9Y281	Cofilin-1	CFL1	2	2	39.2	39.2	18.502	1.6952e-14	2.7624	1.8838	41.131	2	7.0215	6.9019	25.269	2	2.6684	4.1349	12.251	2	0.241844	13.9	168180000	14486000	45159000	108540000
P26196	Probable ATP-dependent RNA helicase DDX6	DDX6	2	2	5.2	5.2	54.416	5.8561e-05	2.7311	1.8621	21.073	2	1.1867	1.1541	18.6	2	0.44194	0.57839	42.053	2	1.72894	5.2	34379000	6979700	19060000	8339600
P62857	40S ribosomal protein S28	RPS28	2	2	40.6	40.6	7.8409	1.2598e-16	2.6829	1.8526	0.76072	2	1.3207	1.2723	3.4154	2	0.48592	0.45615	3.3919	2	2.19226	30.4	211700000	41757000	113380000	56569000
P60842;J3KT12;P60842-2;J3KTB5;J3QS69;J3QR64;J3QL43;J3QLN6;J3KS25;J3KSZ0;J3QKZ9;E7EQG2;Q14240;Q14240-2;J3KTN0;B4E102;J3KT04;J3KS93;E7EMV8;J3KSN7;Q9NZE6;J3QL52	Eukaryotic initiation factor 4A-I	EIF4A1	4	3	28.3	24.4	46.153	2.8171e-37	3.0405	1.8523	39.949	5	5.2554	5.1487	21.632	5	1.7695	2.3379	23.172	5	0.427734	13.5	167980000	19360000	58916000	89708000
P15880;H0YEN5;E9PQD7;E9PMM9;I3L404;E9PPT0;E9PM36	40S ribosomal protein S2	RPS2	8	8	29.7	29.7	31.324	1.1459e-109	2.7103	1.8511	16.903	12	0.94157	0.93719	34.92	12	0.34146	0.54963	49.207	12	1.81941	27	3822800000	761790000	2159400000	901690000
Q5JTH9-2;Q5JTH9-3;Q5JTH9;F5H456	RRP12-like protein	RRP12	6	6	11.7	11.7	132.71	1.2388e-32	3.0943	1.8289	19.971	6	0.67738	0.6676	40.548	6	0.23623	0.29807	42.314	6	3.35492	5.8	205360000	40857000	126990000	37513000
Q86V48-2;Q86V48-3;Q86V48;E5RFK8	Leucine zipper protein 1	LUZP1	2	2	5.1	5.1	114.59	9.3584e-10	2.7652	1.8265	62.464	2	1.8509	1.7732	53.687	2	0.87609	1.0807	12.213	2	0.925326	2.6	13753000	2128800	6671500	4953000
O95817;C9JFK9	BAG family molecular chaperone regulator 3	BAG3	2	2	9.7	9.7	61.594	6.2896e-10	2.6965	1.8223	40.76	2	6.6928	7.042	15.25	2	2.4821	3.2131	51.646	2	0.311226	5.4	27079000	1659400	7985800	17434000
M0R1V7;F5H4D8;J3QS39;J3QTR3;F5H6Q2;P62987;F5GYU3;F5H2Z3;F5H265;F5H7Y5;B4DV12;F5H388;P62979;F5H747;F5GXK7;J3QKN0;P0CG47;Q96C32;F5H7K6;F5H041;P0CG48;J3QSA3;F5GZ39;M0R1M6;M0R2S1;J3QLP7;J3QRK5	Ubiquitin-60S ribosomal protein L40;Ubiquitin;60S ribosomal protein L40;Ubiquitin-40S ribosomal protein S27a;Ubiquitin;40S ribosomal protein S27a;Polyubiquitin-B;Ubiquitin;Polyubiquitin-C;Ubiquitin	UBA52;UBC;UBB;RPS27A;UBBP4	2	2	39.7	39.7	7.1321	5.2436e-07	3.2284	1.8182	19.09	2	4.9987	4.9004	16.67	2	1.6352	2.2605	12.721	2	0.44238	39.7	62184000	5543800	20766000	35874000
P34932	Heat shock 70 kDa protein 4	HSPA4	7	6	13.5	12.4	94.33	9.1564e-19	3.0273	1.8139	91.838	3	7.4839	7.3287	139.96	3	2.4722	2.6894	60.764	3	0.37183	10.4	251360000	14004000	66324000	171040000
Q5JR95;P62241	40S ribosomal protein S8	RPS8	8	8	43.6	43.6	21.879	2.0741e-248	2.5205	1.8073	17.542	12	0.86587	0.82699	18.451	12	0.35417	0.50625	44.143	12	1.97531	42.6	6303600000	1368600000	3683700000	1251400000
Q9Y3F4;B4DNJ6;B0AZV0;H0YH33	Serine-threonine kinase receptor-associated protein	STRAP	5	5	25.1	25.1	38.438	1.2608e-20	3.0336	1.8027	21.341	4	1.2353	1.211	222.31	4	0.41442	0.5751	236.33	4	1.73883	17.1	521660000	23926000	63325000	434410000
Q96GQ7	Probable ATP-dependent RNA helicase DDX27	DDX27	2	2	5	5	89.834	6.4802e-08	2.6951	1.8019	49.813	2	1.0304	0.99125	26.161	2	0.35877	0.46684	16.249	2	2.14206	2.5	20521000	4744700	11933000	3843400
P04843;B7Z4L4;F8WF32	Dolichyl-diphosphooligosaccharide--protein glycosyltransferase subunit 1	RPN1	5	5	22.1	22.1	68.569	2.244e-36	2.6638	1.7992	14.085	5	1.9203	1.8836	9.7891	5	0.72164	0.84526	18.261	5	1.18307	11.2	89542000	15901000	44586000	29055000
P78527;E7EUY0;P78527-2;F5GX40	DNA-dependent protein kinase catalytic subunit	PRKDC	14	14	10.8	10.8	469.08	6.5651e-105	2.8758	1.7929	77.091	14	2.1709	2.1301	76.739	14	0.75666	0.96134	24.595	14	1.04021	4.1	486390000	151220000	190170000	145000000
Q86V81;E9PB61	THO complex subunit 4	ALYREF	2	2	10.1	10.1	26.888	7.4989e-08	2.8764	1.7789	19.203	2	0.40555	0.39521	41.244	2	0.14113	0.17034	2.4833	2	5.87061	10.1	69600000	14784000	48690000	6126900
P11387	DNA topoisomerase 1	TOP1	2	2	15.6	15.6	90.725	1.6953e-35	2.9337	1.7779	7.6351	2	1.2267	1.2082	14.939	2	0.41354	0.55639	8.8948	2	1.7973	3.4	57649000	11339000	32147000	14163000
C9JXB8;C9JNW5;P83731	60S ribosomal protein L24	RPL24	3	3	24.8	24.8	14.369	4.07e-30	2.477	1.7691	17.091	4	0.90292	0.88348	3.5364	4	0.39581	0.4923	48.701	4	2.03128	24.8	1314300000	275850000	734710000	303780000
Q00610-2;Q00610;J3KS13;J3KSQ2;J3KR87;P53675-2;P53675;J3QL20;F5H5N6	Clathrin heavy chain 1	CLTC	6	6	7	7	187.89	1.7203e-20	2.7681	1.7572	33.815	7	9.8671	9.704	36.928	7	3.4319	4.1449	23.922	7	0.24126	4.4	301080000	26918000	62564000	211600000
Q6P158;H7C109;Q6P158-2;F8WAZ3	Putative ATP-dependent RNA helicase DHX57	DHX57	2	2	7.4	6.8	155.6	5.2455e-20	2.5765	1.751	3.358	2	1.9255	1.8743	40.427	2	0.65887	0.86276	54.874	2	1.15907	2.2	35046000	5698600	19836000	9511600
B4DL14;P36542-2;P36542	ATP synthase subunit gamma;ATP synthase subunit gamma, mitochondrial	ATP5C1	2	2	17.2	17.2	27.512	1.1135e-08	3.1655	1.7326	27.203	2	1.9079	1.8715	19.233	2	0.56262	0.78419	15.25	2	1.2752	9.2	68728000	10911000	36119000	21698000
P63173;J3KT73;J3QL01;J3KSP2	60S ribosomal protein L38	RPL38	5	5	50	50	8.2178	9.576e-37	2.8912	1.7319	47.637	9	1.6481	1.5441	52.787	9	0.57337	0.814	40.274	9	1.2285	50	1469800000	272290000	777620000	419880000
P67809;H0Y449;Q9Y2T7;C9J5V9	Nuclease-sensitive element-binding protein 1	YBX1	6	2	42.9	30.2	35.924	1.5589e-154	2.4919	1.7183	21.699	8	0.99817	0.9836	35.899	8	0.42625	0.64538	26.562	8	1.54947	27.2	845630000	175210000	427580000	242840000
O00411;K7EKS3	DNA-directed RNA polymerase, mitochondrial;DNA-directed RNA polymerase	POLRMT	2	2	3.7	3.7	138.62	1.9376e-10	2.5136	1.7113	33.271	2	0.92574	0.89902	55.166	2	0.36829	0.48164	88.313	2	2.07624	1.7	31914000	6330100	19824000	5760100
K7ERX7;K7ENP3;P25705;K7EK77;P25705-2;K7ESA0;K7EQH4;K7EJP1;K7ENJ4	ATP synthase subunit alpha;ATP synthase subunit alpha, mitochondrial	ATP5A1	2	2	16.1	16.1	21.59	3.7388e-07	2.5149	1.7097	6.0238	2	2.8705	2.7844	56.224	2	1.1414	1.4918	50.312	2	0.670331	11.2	29934000	3420200	13283000	13231000
Q9Y5M8;H7C4H2	Signal recognition particle receptor subunit beta	SRPRB	3	3	13.7	13.7	29.702	1.7855e-09	3.5988	1.7028	55.324	3	1.868	1.8346	58.733	3	0.49438	0.71729	17.385	3	1.39414	13.7	144220000	28678000	77676000	37864000
P35232;C9JW96;C9JZ20;E7ESE2;E9PCW0;B4DY47;D6RBK0	Prohibitin	PHB	6	6	36	36	29.804	7.8163e-30	2.6891	1.6966	19.046	7	2.7284	2.6823	16.565	7	0.99696	1.2353	13.114	7	0.80952	23.2	380950000	62033000	157030000	161890000
Q13555-10;Q5SWX3;Q13555-3;Q13555-5;Q13555-4;Q13555-7;Q13555-9;Q13555-2;Q13555-8;Q13555;Q13555-6;Q8WU40;H0Y6G2;Q13554-7;Q13554-4;Q13554-6;Q13554-3;Q13554-8;Q13554-5;Q13554-2;Q13554;D6RHX9;E9PBE8;E7EQE4;B4DVQ3;H7C394;B7Z1Z6;H7BXS4;Q9UQM7;Q9UQM7-2	Calcium/calmodulin-dependent protein kinase type II subunit gamma;Calcium/calmodulin-dependent protein kinase type II subunit beta	CAMK2G;CAMK2B	2	2	11.3	8.9	55.96	7.9322e-11	2.5662	1.6858	71.435	2	1.8926	1.9903	15.768	2	0.73749	1.0202	58.66	2	0.9802	5.1	37952000	4268300	16410000	17274000
P49207	60S ribosomal protein L34	RPL34	2	2	13.7	13.7	13.293	3.5334e-12	2.3572	1.6821	73.773	2	1.6776	1.6389	83.239	2	0.75138	1.3613	10.243	2	0.734592	12.8	830580000	159840000	402230000	268510000
Q12905	Interleukin enhancer-binding factor 2	ILF2	3	3	26.9	26.9	43.062	1.4495e-34	2.5599	1.6811	8.6956	3	1.2807	1.2557	14.543	3	0.41838	0.61395	41.692	3	1.6288	11.3	236160000	45925000	129790000	60455000
Q7Z451;K7EJT8;P63010;P63010-2;Q10567-4;Q10567-3;Q10567-2;Q10567;C9J1E7;K7EJ01;H7C034	AP-2 complex subunit beta;AP-1 complex subunit beta-1	AP2B1;AP1B1	5	5	13.9	13.9	98.117	6.8569e-29	3.0849	1.6606	24.941	5	1.3061	1.2933	38.415	5	0.4165	0.54248	17.927	5	1.84339	8.1	131340000	26381000	71502000	33456000
P35249;C9JZI1;C9J8M3;C9JTT7;C9JXZ7;C9JW34;C9JGY5;F8WE44;H7C1P0	Replication factor C subunit 4	RFC4	6	6	27.8	27.8	39.681	8.1039e-26	2.5351	1.6547	52.137	6	1.1748	1.1618	32.396	6	0.47652	0.60921	30.125	6	1.64147	19.3	151180000	29491000	83475000	38211000
O75477;B0QZ43;E5RHW4;O94905;O94905-2;O94905-3	Erlin-1;Erlin-2	ERLIN1;ERLIN2	3	3	11	11	38.925	6.7545e-10	2.6678	1.6475	17.814	3	3.0141	2.9859	31.495	3	1.299	1.7751	13.615	3	0.563349	11	109830000	15054000	45507000	49268000
Q08211;Q08211-2	ATP-dependent RNA helicase A	DHX9	17	17	23.8	23.8	140.96	1.3555e-183	2.6063	1.6442	37.29	19	0.90531	0.88605	34.079	19	0.37055	0.43531	13.504	19	2.29721	14.3	1021300000	270390000	553960000	196980000
E9PFF5;P51114-2;P51114;E7EU85;P51114-3;B4DXZ6;C9JYQ6;C9JZE0;C9JY20;P51116	Fragile X mental retardation syndrome-related protein 1	FXR1	4	4	20.4	20.4	55.105	1.356e-28	2.3745	1.6171	25.795	4	0.99019	0.93577	11.652	4	0.44871	0.51429	18.644	4	1.94443	7.3	73864000	16950000	39531000	17383000
P46777;Q5T7N0	60S ribosomal protein L5	RPL5	5	5	23.2	23.2	34.362	1.8005e-51	2.5333	1.6141	108.41	6	1.3459	1.2567	78.817	6	0.52639	0.7473	36.805	6	1.33815	17.5	378800000	125320000	159750000	93730000
F8W020;F8VXI6;F8VUX1;F8VY35;B3KNT8;F8W0J6;F5H4R6;H0YIV4;P55209;H0YHC3;F8W118;B3KV44;F8VV59;B7Z9C2;F8VRJ2;F8VVB5;H0YH88;F8W543;E9PNW0;E9PJJ2;E9PS34;E9PNJ7;A8MXH2;E9PKT8;C9J6D1;C9JZI7;Q99733;F5HFY4	Nucleosome assembly protein 1-like 1	NAP1L1	2	2	30.9	30.9	24.366	4.1438e-26	2.4291	1.6109	6.5983	3	2.1627	2.1216	16.229	3	1.0063	1.2963	22.205	3	0.771426	16.9	192570000	38684000	70569000	83314000
Q14315;Q14315-2;O75369-6;O75369-3;O75369-2;O75369-9;O75369;O75369-8;O75369-5;O75369-4;E7EN95;O75369-7	Filamin-C	FLNC	24	20	16.3	14.2	291.02	1.2851e-186	2.5121	1.6054	72.129	29	13.236	12.967	71.742	29	5.5201	6.3463	37.784	29	0.157572	10.3	2121000000	143400000	346710000	1630800000
P60903	Protein S100-A10	S100A10	3	3	45.4	45.4	11.203	6.4365e-25	2.8141	1.6041	91.731	6	8.5029	7.8268	99.357	6	2.2088	3.4667	33.45	6	0.288459	45.4	582660000	87075000	167710000	327880000
Q6NZI2;Q6NZI2-2;Q6NZI2-3	Polymerase I and transcript release factor	PTRF	3	3	20.8	20.8	43.476	7.0043e-36	2.7786	1.582	16.576	3	1.1455	1.2118	24.275	3	0.40861	0.57426	23.997	3	1.74137	10.8	206700000	37057000	117460000	52183000
P19338;H7BY16	Nucleolin	NCL	15	15	23.1	23.1	76.613	2.4005e-199	2.2928	1.582	16.586	16	1.5527	1.5051	42.922	16	0.68996	1.1053	40.425	16	0.904732	20.3	2472700000	509910000	1156900000	805950000
O75534-2;O75534;O75534-3;G5E9Q2;E9PLT0;E9PLD4	Cold shock domain-containing protein E1	CSDE1	4	4	8.5	8.5	85.746	8.8179e-19	2.7128	1.5766	10.414	3	0.94583	1.0677	43.541	3	0.40016	0.56827	43.21	3	1.75973	7.3	97951000	18643000	54858000	24449000
P05787;CON__P05787;P05787-2;CON__H-INV:HIT000292931;F8VUG2;Q9H552;CON__Q9H552;F8W1U3;F8VP67;F8VRG4;CON__REFSEQ:XP_092267;CON__H-INV:HIT000016045	Keratin, type II cytoskeletal 8	KRT8	11	8	27.5	20.3	53.704	1.8984e-36	2.8197	1.5732	79.948	10	7.4046	7.2802	73.543	10	2.3213	3.375	22.114	10	0.296296	21.7	561480000	61128000	159390000	340970000
F8W7C6;P27635;H7C123;H7C2C5;Q96L21	60S ribosomal protein L10	RPL10	6	6	39.3	39.3	18.592	5.8422e-70	2.2436	1.5712	27.093	10	0.89109	0.89756	8.9492	10	0.38478	0.48257	34.452	10	2.07224	38.7	1768000000	404370000	986130000	377530000
O95782-2;O95782;O94973-3;O94973;O94973-2;M0R2D9;E9PR62	AP-2 complex subunit alpha-1	AP2A1	3	3	10.4	10.4	105.36	4.137e-17	2.4229	1.5419	28.512	3	1.0624	1.049	20.859	3	0.34322	0.41049	30.645	3	2.43611	3.9	105560000	19638000	63072000	22853000
Q9Y3I0;E7EQS9	tRNA-splicing ligase RtcB homolog	C22orf28	11	11	34.9	34.9	55.21	1.526e-73	2.2927	1.5178	20.778	12	0.79768	0.78115	26.193	12	0.3505	0.52448	35.673	12	1.90665	29.3	960510000	226690000	546520000	187300000
Q8N983-4;H0YBU8;Q8N983-3;H0Y6Y8;B1AL05;Q8N983-2;Q8N983;C9J5Q3;B1AL06	39S ribosomal protein L43, mitochondrial	MRPL43	2	2	28.9	28.9	17.853	1.659e-09	2.2245	1.517	11.581	2	0.80051	0.7804	28.565	2	0.31273	0.40983	6.6512	2	2.44004	13.8	38147000	9245500	21654000	7247200
J3QL05;J3KP15;B4DN89;Q01130;Q9BRL6-2;Q9BRL6	Serine/arginine-rich splicing factor 2;Serine/arginine-rich splicing factor 8	SRSF2;SFRS2;SRSF8	2	2	19.2	19.2	15.156	7.5038e-09	2.2238	1.5147	0.083365	2	0.85644	0.83737	7.4195	2	0.3939	0.51702	4.7424	2	1.93416	19.2	42043000	9227500	20911000	11904000
J3QR09;J3KTE4;P84098;J3QL15	Ribosomal protein L19;60S ribosomal protein L19	RPL19	5	5	22.8	22.8	23.134	1.2739e-53	2.2233	1.5135	7.5504	5	0.9523	0.92207	6.7854	5	0.40687	0.52194	26.02	5	1.91593	22.3	1272900000	325890000	653590000	293380000
P06748-2;P06748;P06748-3;E5RGW4;E5RI98	Nucleophosmin	NPM1	4	4	29.8	29.8	29.464	0	2.1613	1.5084	13.249	5	1.2512	1.1517	11.27	5	0.60965	0.76981	30.806	5	1.29902	21.5	1698900000	378600000	824580000	495740000
Q13247-3;Q13247;Q13247-2;F6T1J1;Q08170;B4DJK0;B4DUA4	Serine/arginine-rich splicing factor 6	SRSF6	4	3	14.9	12.2	38.418	1.5016e-16	2.4044	1.5078	17.692	4	0.99232	1.0061	12.595	4	0.41813	0.49843	28.089	4	2.0063	11.3	366520000	82811000	201860000	81854000
Q969Q0;P83881;J3KQN4;R4GN19;H7BY91;H0Y3V9;H7BZ11;H0Y5B4	60S ribosomal protein L36a-like;60S ribosomal protein L36a	RPL36AL;RPL36A	2	2	18.9	18.9	12.469	3.5171e-14	2.3235	1.5064	11.355	3	0.89283	0.89676	4.4687	3	0.41022	0.65271	12.818	3	1.53207	18.9	359230000	94854000	185380000	78992000
B4DLW8;P17844;J3KTA4;J3QSF1;J3QR02;J3KRX8;J3KRZ1;J3QRQ7	Probable ATP-dependent RNA helicase DDX5	DDX5	14	10	32.9	23.4	60.563	1.0929e-91	2.1917	1.5003	10.227	15	0.68599	0.67251	9.8685	15	0.32842	0.39742	33.082	15	2.51623	27.1	1957000000	487550000	1104300000	365210000
Q07065	Cytoskeleton-associated protein 4	CKAP4	15	15	47.3	47.3	66.022	1.2833e-108	2.2602	1.4975	21.656	15	1.0844	1.064	13.565	15	0.46639	0.66232	24.263	15	1.50984	33.7	1119200000	244230000	598190000	276800000
E9PLL6;P46776;E9PJD9;E9PLX7	60S ribosomal protein L27a	RPL27A	3	3	31.5	31.5	12.201	2.6583e-26	2.0606	1.4813	30.751	3	0.90928	0.85346	15.808	3	0.43207	0.32468	54.008	3	3.07996	26.9	1592400000	375470000	846730000	370170000
Q92499	ATP-dependent RNA helicase DDX1	DDX1	11	11	24.6	24.6	82.431	2.224e-86	2.3274	1.4507	19.207	11	0.80745	0.79448	119.28	11	0.32173	0.44395	105.85	11	2.25251	18.5	706850000	168590000	367150000	171120000
J3QQT2;J3KRX5;P18621;P18621-3;P18621-2;J3QLC8;J3QS96;J3KRB3;J3KSJ0	60S ribosomal protein L17	RPL17	7	7	40.4	40.4	19.786	1.013e-54	2.1755	1.4493	28.017	13	0.86872	0.84684	21.809	13	0.38114	0.56655	29.459	13	1.76507	39.8	2783000000	683170000	1551900000	547970000
F5GY37;Q99623;J3KPX7;B4DW05;Q99623-2;F5H3X6;F5GWA7;F5H2D2;F5H0C5;F5H0S4	Prohibitin-2	PHB2	5	5	32.6	32.6	29.723	6.0154e-42	2.7283	1.4444	24.43	5	2.508	2.4628	28.951	5	0.97804	1.0508	23.328	5	0.951656	21.7	396450000	83690000	162990000	149780000
Q9NVP1;H7C452	ATP-dependent RNA helicase DDX18	DDX18	5	5	16.4	16.4	75.406	6.0561e-45	2.469	1.4352	21.282	5	1.2322	1.2267	10.162	5	0.52315	0.71304	28.359	5	1.40245	9.4	177020000	31909000	106340000	38771000
B4E241;P84103	Serine/arginine-rich splicing factor 3	SRSF3	3	2	37.9	37.9	14.203	6.7209e-19	2.0655	1.4326	22.991	2	0.8017	0.78385	5.7408	2	0.3511	0.53308	26.078	2	1.87589	28.2	250880000	60575000	140070000	50234000
P35637-2;P35637;H3BPE7;K7EPT6;Q92804-2;Q92804	RNA-binding protein FUS	FUS	3	3	10.9	10.9	53.354	2.9223e-69	2.2704	1.426	14.218	3	0.74156	0.72897	17.645	3	0.29633	0.42718	24.959	3	2.34093	9	167540000	40096000	100610000	26835000
E5RI99;P62888	60S ribosomal protein L30	RPL30	2	2	10.5	10.5	12.656	1.9075e-08	2.0564	1.4255	8.754	2	1.1264	1.0711	2.5921	2	0.51358	0.76849	18.057	2	1.30125	10.5	264640000	59979000	137520000	67149000
Q00341;Q00341-2;H7C0A4;H0Y394;C9JHS7;C9JHZ8;C9JES8;C9JZI8;C9J5E5;C9JIZ1;H7C2D1;C9JT62;C9JK79	Vigilin	HDLBP	3	3	12.4	12.4	141.45	2.3362e-28	2.4977	1.4153	9.7552	2	1.5411	1.5117	34.184	2	0.69854	0.88595	4.614	2	1.12873	3	58175000	11540000	25061000	21574000
Q8NCA5-2;Q8NCA5;E9PH82;B4DT23;C9J3G8	Protein FAM98A	FAM98A	4	2	19.7	17	55.272	2.9607e-35	2.1232	1.3929	18.742	4	0.76087	0.74632	27.534	4	0.36299	0.4705	20.164	4	2.1254	7.9	88510000	19959000	48815000	19736000
B9A062;P13995;B4DY35;Q7Z650;B8ZZU9	Bifunctional methylenetetrahydrofolate dehydrogenase/cyclohydrolase, mitochondrial;NAD-dependent methylenetetrahydrofolate dehydrogenase;Methenyltetrahydrofolate cyclohydrolase	MTHFD2	3	3	15.8	15.8	23.867	2.2888e-07	2.4093	1.3927	38.341	3	9.0659	8.9797	37.023	3	3.9352	4.5703	14.955	3	0.218804	15.8	118370000	8104500	23506000	86760000
B4DS61;Q96SB4;H3BLV9;Q96SB4-3;Q5R363;D6RBF8;D6RBM8;H7C2I2;H7C521;H7C5L6;Q9UPE1-2;A8MPP7;Q9UPE1-3;A8MPY5;Q9UPE1-4;Q9UPE1;E7ETV6	SRSF protein kinase 1	SRPK1	2	2	14.1	11.4	72.383	2.1092e-19	2.0865	1.391	2.2001	2	0.85837	0.87171	15.752	2	0.43173	0.58592	2.6175	2	1.70672	5.5	45240000	12878000	20786000	11576000
P09382	Galectin-1	LGALS1	3	3	31.1	31.1	14.716	8.6932e-13	2.2312	1.3872	40.144	2	6.7913	6.7038	6.5469	2	3.2621	4.6769	3.1273	2	0.213817	19.3	128610000	11869000	25759000	90985000
Q00839-2;Q00839;Q5RI18	Heterogeneous nuclear ribonucleoprotein U	HNRNPU	15	15	24.2	24.2	88.979	4.8351e-186	2.0552	1.3809	13.243	16	0.8956	0.85148	14	16	0.43603	0.6057	33.101	16	1.65098	21	4168900000	1085400000	2152500000	931010000
Q9H0A0;E7ESU4;E9PJN6;E9PMU0	N-acetyltransferase 10	NAT10	7	7	9.4	9.4	115.73	2.0628e-21	2.1432	1.3759	46.991	8	0.98087	0.96178	43.484	8	0.51056	0.66027	27.437	8	1.51453	7.5	174490000	45088000	86230000	43173000
O60506-3;O60506-4;O60506;O60506-2;O60506-5;F6UXX1;H0YAA0	Heterogeneous nuclear ribonucleoprotein Q	SYNCRIP	8	6	29	24	62.656	1.8736e-81	2.2066	1.3727	19.224	9	0.92902	0.91094	23.582	9	0.41596	0.55625	35.203	9	1.79775	14.8	558840000	133130000	303980000	121740000
P08621;P08621-3;P08621-2;M0QYR1;P08621-4	U1 small nuclear ribonucleoprotein 70 kDa	SNRNP70	2	2	16.9	16.9	51.556	4.7252e-21	2.3446	1.3727	20.958	2	0.94561	0.93118	0.37942	2	0.4601	0.63723	18.784	2	1.56929	6.2	78786000	20095000	39930000	18761000
P63261;P60709;CON__P60712;I3L3I0;I3L1U9;I3L4N8;Q5T8M7;P63267-2;G5E9R0;K7EM38;I3L3R2;E7EVS6;J3KT65;Q6S8J3;A5A3E0;C9JUM1;C9JZR7;P0CG38;C9JTX5;F8WCH0;Q9BYX7;P0CG39	Actin, cytoplasmic 2;Actin, cytoplasmic 2, N-terminally processed;Actin, cytoplasmic 1;Actin, cytoplasmic 1, N-terminally processed	ACTG1;ACTB;ACTA1	13	4	41.6	18.9	41.792	3.9507e-92	2.2255	1.3632	18.623	15	2.3903	2.2924	10.271	15	1.0894	1.3226	29.885	15	0.756086	41.6	2020500000	371750000	779390000	869390000
P02545-2;Q6UYC3;P02545-3;P02545;Q5TCI8;D6RAQ3;P02545-4;H0YAB0	Prelamin-A/C;Lamin-A/C	LMNA	11	11	30.4	30.4	65.134	3.1509e-35	2.2633	1.3575	27.242	11	0.7692	0.7559	17.193	11	0.33027	0.45318	30.077	11	2.20663	21.9	322230000	81394000	177370000	63467000
Q9NR30;Q9NR30-2;Q9BQ39	Nucleolar RNA helicase 2	DDX21	8	8	25	25	87.343	1.9495e-55	2.4089	1.3562	19.453	7	0.88818	0.87294	14.525	7	0.36158	0.51332	26.014	7	1.9481	12.1	220690000	57341000	115460000	47883000
O15479;O15481;Q96LZ2;P43366;Q9UBF1	Melanoma-associated antigen B2	MAGEB2	3	3	12.5	12.5	35.277	4.3424e-41	2.2927	1.346	13.258	4	0.9832	0.96682	7.2445	4	0.45047	0.67112	15.473	4	1.49005	9.7	211680000	46772000	115630000	49278000
B7ZKM0;Q15020;F8VV04;H0YHU8;Q15020-2;Q15020-3;F8W667	Squamous cell carcinoma antigen recognized by T-cells 3	SART3	2	2	9.5	9.5	105.58	2.9731e-17	2.0259	1.3459	42.802	2	1.1684	1.126	24.019	2	0.63134	0.78214	13.753	2	1.27854	2.7	16156000	4401200	6596400	5157900
Q12797-10;Q12797;E5RHK2	Aspartyl/asparaginyl beta-hydroxylase	ASPH	4	4	17.4	17.4	83.267	6.9721e-36	2.4748	1.3409	17.77	4	1.0448	1.016	1.5241	4	0.3426	0.48333	7.5898	4	2.06898	7	146990000	30506000	82661000	33824000
F8VXD2;F8VYH9;F8VZZ0;F8VTV8;F8VWX7;F8VZ51;P11802;F8W1L8	Cyclin-dependent kinase 4	CDK4	2	1	15.9	9.8	14.9	2.719e-06	2.0487	1.3386	39.664	2	6.5384	6.4275	18.331	2	3.1915	4.2015	51.694	2	0.23801	15.9	48654000	4838500	9928800	33887000
F8VZY9;P05783;CON__P05784;CON__Q92764;C4AM86;Q92764;CON__Q497I4;CON__H-INV:HIT000015463	Keratin, type I cytoskeletal 18	KRT18	4	2	17.6	13.6	43.774	1.1581e-23	1.928	1.3099	125.69	5	7.3103	7.1767	113.91	5	2.7954	3.3035	32.092	5	0.302709	10.7	239800000	45807000	49814000	144180000
B1AHB1;P33992;B1AHB2	DNA replication licensing factor MCM5	MCM5	5	5	9.7	9.7	77.592	9.6991e-14	1.9401	1.2975	14.904	5	1.6614	1.6409	8.343	5	0.79359	1.042	7.111	5	0.959693	9.7	129000000	28961000	54220000	45823000
Q7Z2W4;Q7Z2W4-2;C9J6P4;Q7Z2W4-3;Q7Z2W4-4;Q7Z2W4-5;H7C5K1	Zinc finger CCCH-type antiviral protein 1	ZC3HAV1	4	4	13.2	13.2	101.43	2.955e-25	2.0941	1.2916	70.862	4	0.9371	0.92122	9.8986	4	0.42661	0.57428	76.73	4	1.74131	5.3	135270000	31815000	65914000	37541000
Q15149;Q15149-7;Q15149-8;Q15149-9;Q15149-5;Q15149-6;Q15149-2;Q15149-3;E9PMV1;H0YDN1;E9PKG0;E9PPU0;P58107;E9PQ28;E9PIA2	Plectin	PLEC	70	1	25	0.2	531.78	0	2.2149	1.2906	33.194	74	2.8257	2.764	27.931	74	1.2628	1.5344	30.792	74	0.651721	17.4	3057800000	530890000	1127400000	1399500000
P17066;P48741	Heat shock 70 kDa protein 6;Putative heat shock 70 kDa protein 7	HSPA6;HSPA7	12	8	25.8	15.7	71.027	1.2716e-192	2.155	1.278	109.64	8	11.493	10.879	97.245	8	4.2536	5.6707	59.954	8	0.176345	20.7	1710000000	64437000	517010000	1128600000
B4DJP7;P62318;H3BT13	Small nuclear ribonucleoprotein Sm D3	SNRPD3	2	2	14.2	14.2	13.291	8.2432e-11	1.8024	1.2578	1.085	2	1.8972	1.8345	14.258	2	1.0952	1.3274	75.831	2	0.753352	14.2	325280000	74599000	114530000	136140000
P07355;P07355-2;H0YN42;H0YMD0;H0YMU9;A6NMY6;H0YM50;H0YN28;H0YL33;H0YKS4;H0YNP5;H0YNA0;H0YMM1;H0YKZ7;H0YLV6;H0YMT9;H0YKX9;H0YMW4;H0YN52;H0YKV8;H0YKL9;H0YMD9;H0YNB8;H0YKN4;H0YLE2	Annexin A2;Annexin;Putative annexin A2-like protein	ANXA2;ANXA2P2	7	7	50.4	50.4	38.604	0	2.3723	1.2472	43.074	11	4.362	4.2343	56.218	11	1.6684	2.0452	36.492	11	0.48895	18.9	569350000	98491000	181050000	289820000
Q07955-3;Q07955;J3KTL2;Q07955-2;J3QQV5;J3KSW7;J3KSR8	Serine/arginine-rich splicing factor 1	SRSF1	4	4	27.9	27.9	22.46	2.1088e-18	1.9516	1.2362	12.494	4	0.90881	0.87271	3.7808	4	0.48205	0.54887	29.882	4	1.82193	22.4	340220000	92240000	171160000	76824000
O00139-2;O00139-1;O00139-5;O00139;O00139-4;D6R9M0	Kinesin-like protein KIF2A	KIF2A	3	3	6.1	6.1	75.042	2.745e-10	1.8024	1.2296	11.102	3	0.92643	0.89932	2.7487	3	0.56671	0.74098	12.682	3	1.34956	4.1	47909000	11753000	23040000	13117000
P29317	Ephrin type-A receptor 2	EPHA2	4	4	5.7	5.7	108.27	4.1388e-11	1.9285	1.2195	19.254	4	0.7381	0.7483	20.347	4	0.40786	0.56696	29.17	4	1.76379	4.8	96585000	26312000	48861000	21413000
P62913;Q5VVC8;Q5VVC9	60S ribosomal protein L11	RPL11	5	1	37.1	6.7	20.252	2.6427e-40	1.7571	1.2137	10.502	8	0.98028	0.952	10.286	8	0.57131	0.9335	22.581	8	1.07124	37.1	1862300000	463760000	871900000	526640000
Q5SSJ5;B0QZK4;Q5SSJ5-3;Q5SSJ5-2;Q5SWC8;B0QZK9;B0QZK8;Q5SSJ5-5	Heterochromatin protein 1-binding protein 3	HP1BP3	2	2	8	8	61.206	1.1948e-10	1.8649	1.2106	102.16	2	0.60314	0.5909	106.8	2	0.29438	0.39455	9.2491	2	2.53453	4.3	51878000	17944000	25000000	8934400
P17812;B4DR64;B7Z9C4	CTP synthase 1	CTPS1	2	2	9.5	9.5	66.69	1.833e-13	1.7652	1.1976	78.468	2	4.3313	4.1969	56.96	2	2.4537	3.2052	21.378	2	0.311993	4.7	28243000	4207000	6970700	17065000
P51991;P51991-2	Heterogeneous nuclear ribonucleoprotein A3	HNRNPA3	5	5	16.7	16.7	39.594	1.6803e-32	1.7333	1.1942	17.459	5	0.73035	0.70448	11.456	5	0.40549	0.57567	25.191	5	1.73711	12.2	597660000	152740000	310850000	134080000
O00571;O00571-2;B4DXX7;O15523;B4E132;B4E3C4;B4DLA0;C9J8G5;C9J081;D6RCM4;Q9NQI0-3;Q9NQI0-2;Q9NQI0-4;Q9NQI0	ATP-dependent RNA helicase DDX3X;ATP-dependent RNA helicase DDX3Y	DDX3X;DDX3Y	16	15	34.3	32.6	73.243	2.457e-138	1.8672	1.1908	24.326	22	0.70497	0.69894	25.23	22	0.36464	0.46642	28.921	22	2.14399	27.2	1781100000	485410000	928720000	366970000
Q9NZL4;K7EN20;K7EMM7;K7EL16;C9JNI7;Q9NZL4-2	Hsp70-binding protein 1	HSPBP1	2	2	7.2	7.2	39.474	2.1173e-24	1.7399	1.1853	3.0853	2	6.8418	6.7033	16.592	2	3.9322	4.9963	24.272	2	0.200148	7.2	40314000	2160200	6751800	31402000
Q9Y224;G3V4C6;H0YJB9;G3V4E7	UPF0568 protein C14orf166	C14orf166	5	5	34	34	28.068	7.414e-30	2.2858	1.1851	23.315	5	0.79192	0.77742	27.138	5	0.31413	0.44693	34.959	5	2.23749	24.6	211920000	49457000	117910000	44553000
Q12906-5;Q12906-4;Q12906-2;Q12906-6;Q12906-3;Q12906;Q12906-7;K7EKJ9;K7ERM6;K7ENK6;K7EM82;K7EJ09;K7ER69;Q96SI9-2;Q96SI9;K7EQR9;K7EQ75	Interleukin enhancer-binding factor 3	ILF3	7	7	28.4	28.4	74.606	2.1503e-95	2.2788	1.1824	12.891	7	1.0529	1.0347	19.732	7	0.49338	0.59504	14.759	7	1.68056	13.6	269150000	64391000	143010000	61742000
C9JYQ9;Q6P5R6;H0Y8C2	60S ribosomal protein L22-like 1	RPL22L1	2	2	26.4	19.8	14.478	1.5737e-09	1.9895	1.1769	46.429	2	0.55222	0.56052	58.792	2	0.24607	0.33386	16.331	2	2.99527	19.8	69162000	18785000	39377000	11000000
Q9UKV8-2;Q9UKV8;Q9H9G7-2;Q5TA58;Q9UL18;Q9H9G7	Protein argonaute-2	EIF2C2	2	2	4.6	4.6	93.619	3.4845e-07	1.7302	1.1768	16.154	2	1.0792	1.0937	3.471	2	0.62547	0.84787	19.219	2	1.17943	3.3	38713000	9724700	17355000	11633000
O14639-4;O14639-3;O14639-5;Q5JVV3;Q5T6N2;O14639-2;O14639;Q5T6N4;H0Y7N6;F6XFR5;J3QSX6;H0Y3K7;F8W8M4	Actin-binding LIM protein 1	ABLIM1	3	3	10.7	10.7	46.086	1.059e-07	1.7203	1.1732	16.414	3	2.856	2.8131	26.651	3	1.2231	1.612	28.069	3	0.620347	10.7	62868000	10941000	21150000	30777000
P46779-4;P46779-5;H0YMF4;P46779;P46779-2;P46779-3;H0YKD8;H0YLP6	60S ribosomal protein L28	RPL28	3	3	40.6	40.6	7.888	3.569e-27	1.6904	1.1695	10.3	4	1.0819	1.0358	24.63	4	0.65569	1.0252	44.054	4	0.975419	40.6	1402400000	391170000	601450000	409790000
P35250;P35250-2;H7C5P1;H7C5Q7;F8WC37;H7C5A0;H7C5G4;H7C5S7;H7C5P4	Replication factor C subunit 2	RFC2	3	3	19.2	19.2	39.157	8.2122e-19	2.2023	1.1617	12.891	4	1.1813	1.1696	18.412	4	0.55036	0.71559	11.401	4	1.39745	11.6	131000000	27930000	66393000	36675000
O43390;Q2L7G6;O43390-2;E7ETM7	Heterogeneous nuclear ribonucleoprotein R	HNRNPR	4	2	18.3	13.9	70.942	2.4546e-29	2.1024	1.1455	44.22	2	0.94544	0.93109	11.672	2	0.48323	0.66324	34.327	2	1.50775	7.6	67364000	17378000	35785000	14200000
Q12849-5;F5H5I6;H0Y8R1;H0YAK1;Q12849;H0YAM1	G-rich sequence factor 1	GRSF1	3	3	20.8	20.8	36.613	2.502e-10	1.6746	1.138	86.989	3	0.76776	0.75222	62.915	3	0.39146	0.43624	25.197	3	2.29232	10.4	94254000	37593000	42470000	14192000
Q04695;CON__Q04695;CON__Q9QWL7;F5GWP8;K7EPJ9;K7ESE1	Keratin, type I cytoskeletal 17	KRT17;JUP	4	1	21.1	7.9	48.105	2.3717e-29	1.7009	1.1315	47.613	2	4.5234	4.4318	6.7029	2	2.1226	2.7922	15.387	2	0.358141	9.7	48226000	7843200	11693000	28690000
P52272-2;P52272;M0QZM1;M0R2I7;M0R019;M0R2T0;M0QY96;M0QYQ7;M0R0N3;M0R0Y6;M0QYL3	Heterogeneous nuclear ribonucleoprotein M	HNRNPM	15	15	37.6	37.6	73.62	4.9732e-89	1.7059	1.1284	14.997	15	1.1215	1.0856	34.736	15	0.67746	0.7093	46.415	15	1.40984	26.2	1401600000	355220000	578450000	467890000
P05387;H0YDD8	60S acidic ribosomal protein P2	RPLP2	3	3	41.7	41.7	11.665	8.3391e-57	1.5594	1.1138	15.42	5	1.3116	1.3875	19.874	5	0.74811	1.3362	25.769	5	0.748391	40.9	1473000000	379200000	608170000	485620000
P61353;K7ELC7;K7EQQ9;K7ERY7	60S ribosomal protein L27	RPL27	7	7	49.3	49.3	15.798	3.2372e-46	1.6208	1.1114	20.027	10	1.0178	0.97684	17.96	10	0.59902	0.82141	34.757	10	1.21742	45.6	2161000000	571550000	1004300000	585170000
Q9Y657;Q5JUX0;Q5JZB7;Q9BPZ2;Q99865	Spindlin-1	SPIN1	6	6	40.5	40.5	29.6	9.1891e-32	1.6961	1.1112	22.363	6	1.7354	1.7035	119.89	6	1.0232	1.4792	87.001	6	0.676041	30.9	596310000	79592000	145880000	370840000
Q9BQA1;B4DP38;H0Y711	Methylosome protein 50	WDR77	7	7	21.9	21.9	36.724	2.4488e-149	1.5622	1.1034	17.6	13	1.1746	1.1304	14.713	13	0.79373	0.66296	34.994	13	1.50839	21.9	7193700000	1951400000	2942800000	2299400000
Q9P2E9;Q9P2E9-3;Q9P2E9-2;F8W7S5;A2A2S5;Q8N4C6-6;F8W6D3;Q8N4C6-11;H0YDJ4;H9KV85;E9PN67;Q8N4C6-4;C9J066;Q8N4C6-9;Q8N4C6-2;Q8N4C6;Q8N4C6-5;Q8N4C6-10;Q8N4C6-7	Ribosome-binding protein 1	RRBP1	9	9	20.6	20.6	152.47	8.7342e-94	1.77	1.0977	29.866	10	1.1764	1.1528	25.648	10	0.67779	0.89127	27.597	10	1.12199	8.1	308950000	77922000	138360000	92672000
H0YKT8;H0YMI6;H0YMA1;H0YMZ1;H0YN18;H0YL69;P25789;H0YKS0;H0YLS6;H0YLC2;P25789-2	Proteasome subunit beta type;Proteasome subunit alpha type;Proteasome subunit alpha type-4	PSMA4	2	2	9.9	9.9	20.075	0.00037284	1.8944	1.0946	36.446	2	3.7351	3.6661	5.2962	2	1.9015	2.5074	25.754	2	0.398819	9.9	62355000	9015900	18010000	35330000
Q9H2U1-2;F5GZS0;Q9H2U1;Q9H2U1-3;E7EWK3;H7C514	Probable ATP-dependent RNA helicase DHX36	DHX36	3	3	13.6	12.7	113.15	7.1124e-42	2.2311	1.088	42.359	3	0.66041	0.65233	32.023	3	0.29458	0.37173	11.252	3	2.69012	4.1	98899000	27697000	54174000	17028000
P30050;P30050-2	60S ribosomal protein L12	RPL12	3	3	24.2	24.2	17.818	4.5127e-53	1.5099	1.0591	9.2738	4	1.2611	1.2343	15.425	4	0.88086	1.5242	44.264	4	0.656082	24.2	1138200000	295300000	440460000	402390000
P55795	Heterogeneous nuclear ribonucleoprotein H2	HNRNPH2	5	2	13.8	4.2	49.263	2.2053e-59	1.6433	1.055	20.501	3	1.1675	1.148	14.949	3	0.71587	1.0444	18.175	3	0.957488	13.8	135280000	36725000	55980000	42579000
Q8NC51;Q8NC51-3;Q8NC51-2;Q8NC51-4	Plasminogen activator inhibitor 1 RNA-binding protein	SERBP1	6	6	31.4	31.4	44.965	1.4234e-81	1.8141	1.0449	43.066	6	0.81442	0.80792	18.851	6	0.38823	0.54472	26.606	6	1.83581	19.9	261380000	72714000	128150000	60520000
P53621;P53621-2	Coatomer subunit alpha;Xenin;Proxenin	COPA	8	8	12.3	12.3	138.34	2.9038e-29	1.6983	1.0363	34.826	8	1.9351	1.9709	26.254	8	1.1945	1.5764	15.339	8	0.634357	8.9	201380000	45606000	73346000	82432000
P63151;P63151-2;E5RFR9;Q66LE6	Serine/threonine-protein phosphatase 2A 55 kDa regulatory subunit B alpha isoform;Serine/threonine-protein phosphatase 2A 55 kDa regulatory subunit B delta isoform	PPP2R2A;PPP2R2D	2	2	4.3	4.3	51.691	6.0377e-05	1.5382	1.0256	144.3	2	3.2865	3.1582	169.16	2	2.2535	2.9307	16.086	2	0.341215	4.3	18751000	4193000	4269800	10288000
P53618;E9PP73	Coatomer subunit beta	COPB1	3	3	4.4	4.4	107.14	3.9553e-12	1.5091	1.024	13.542	2	2.2745	2.2294	11.272	2	1.495	1.7996	36.634	2	0.555679	3.4	29844000	6183700	10170000	13490000
Q9Y3U8;J3KTD3;J3QSB5	60S ribosomal protein L36	RPL36	3	3	21	21	12.254	3.9719e-22	1.463	1.021	18.058	3	1.0083	0.92749	2.5905	3	0.68645	0.67009	33.444	3	1.49234	21	491160000	140110000	207660000	143400000
P05388;Q3B7A4;F8VWS0;F8VW21;F8VU65;F8VPE8;G3V210;F8VQY6;F8VRK7;F8VWV4;Q8NHW5;F8VS58;F8W1K8	60S acidic ribosomal protein P0;60S acidic ribosomal protein P0-like	RPLP0;RPLP0P6	11	4	37.5	24	34.273	6.5618e-102	1.5348	1.0174	15.823	14	1.22	1.1925	16.077	14	0.73665	1.1407	25.421	14	0.876655	35.3	2589400000	675110000	1078700000	835630000
P55072	Transitional endoplasmic reticulum ATPase	VCP	3	3	8.2	8.2	89.321	1.7306e-16	1.473	1.0048	9.311	3	1.4399	1.3979	6.5075	3	1.021	1.3075	5.6913	3	0.764818	5.2	51280000	12133000	17087000	22059000
O43290	U4/U6.U5 tri-snRNP-associated protein 1	SART1	5	5	12	12	90.254	2.6962e-32	1.4769	1.0001	30.469	5	0.98012	0.96638	9.9669	5	0.67897	0.92537	27.361	5	1.08065	7.4	108060000	27849000	47760000	32454000
Q9NUQ6;Q9NUQ6-2;B4DRE6;B4DT67;F8VT91;F8W6C2;B8ZZZ7;C9JKE4;F8VZ02;C9JGM8;F2Z2S1;C9JW67;C9IZC3;C9J8M7;Q4ZFW0;F8WAV0	SPATS2-like protein	SPATS2L	6	6	18.6	18.6	61.728	3.7599e-37	2.0907	0.99525	30.44	7	1.0039	0.98577	25.019	7	0.48406	0.66202	18.556	7	1.51053	15.8	262590000	66147000	128760000	67677000
O14744;O14744-2;G3V5W5;B4DX49;B4DV00;H0YJX6;A8MTP3;G3V580;G3V5L5;G3V2X6;C9JSX3;G3V2L6;H0YJD3;H0YJ77;H7BZ44;G3V5T6;G3V507;G3V2F5	Protein arginine N-methyltransferase 5;Protein arginine N-methyltransferase 5, N-terminally processed	PRMT5	22	22	41	41	72.683	0	1.4586	0.99136	21.221	45	1.2612	1.2114	13.161	45	0.85934	1.1564	37.621	45	0.864753	35.2	27609000000	7426300000	11106000000	9076700000
I3L2C7;P57678;I3L399;E7EN12;I3L4M4;I3L4A4;I3L1J7	Gem-associated protein 4	GEMIN4	3	3	9.6	9.6	118.82	2.2777e-20	1.4891	0.99106	17.248	3	1.4392	1.4012	32.124	3	0.65834	0.86246	39.191	3	1.15947	3.3	46609000	12250000	20320000	14039000
P41091;Q2VIR3;Q2VIR3-2;F8W810;H7BZU1	Eukaryotic translation initiation factor 2 subunit 3;Putative eukaryotic translation initiation factor 2 subunit 3-like protein	EIF2S3;EIF2S3L	4	4	23.7	23.7	51.109	3.1479e-28	1.8548	0.99103	17.825	4	0.96542	0.95078	4.0285	4	0.5672	0.72779	24.468	4	1.37402	9.1	151010000	40497000	71253000	39264000
P23458;F5H5U8;O60674	Tyrosine-protein kinase JAK1	JAK1	11	11	19.2	19.2	133.28	2.9136e-49	1.6559	0.99071	53.484	12	2.2162	2.1783	54.019	12	1.4205	1.9698	19.629	12	0.507666	10.7	568790000	139120000	177660000	252010000
O15397;O15397-2;F5H2I3;F5H244;F5H292;F5GXT5;H0YH64	Importin-8	IPO8	10	10	12.2	12.2	119.94	5.6215e-52	1.4926	0.98946	22.754	10	2.5442	2.4811	18.583	10	1.7917	2.3752	20.696	10	0.421017	12.2	734030000	142840000	223900000	367280000
P62906	60S ribosomal protein L10a	RPL10A	9	9	35	35	24.831	9.7205e-115	1.493	0.9881	12.036	11	0.99462	0.9536	13.048	11	0.7008	1.0555	24.559	11	0.947418	33.2	2041900000	580980000	875150000	585780000
J3QT28;O43684-2;O43684;B4DDM6;J3QSX4	Mitotic checkpoint protein BUB3	BUB3	2	2	26.6	26.6	31.703	1.4808e-32	1.7327	0.98295	44.141	2				1	0.76844	0.97263	0.55701	2	1.02814	10.8	65244000	18793000	30125000	16326000
E7EQV9;P61313;E7ENU7;E7EX53;P61313-2;E7ERA2	Ribosomal protein L15;60S ribosomal protein L15	RPL15	4	4	29.3	29.3	20.51	6.1764e-81	1.4022	0.98043	5.0193	5	0.86957	0.82491	9.9235	5	0.69056	0.56156	42.966	5	1.78075	21.3	2503000000	743550000	1047900000	711540000
P18077;F8WBS5;F8WB72;C9K025	60S ribosomal protein L35a	RPL35A	5	5	29.1	29.1	12.538	6.6036e-21	1.4683	0.97992	56.95	8	1.009	1.0292	36.801	8	0.67134	0.76836	33.674	8	1.30147	28.2	914190000	234210000	405540000	274430000
Q9NPD3;E9PPI9;E9PI41	Exosome complex component RRP41	EXOSC4	2	2	9	9	26.383	3.405e-07	1.7149	0.97687	14.239	2	1.5083	1.4776	14.87	2	0.7828	0.98318	13.225	2	1.01711	9	59772000	13416000	27825000	18530000
P36578;H3BM89;H3BU31;H3BTP7	60S ribosomal protein L4	RPL4	11	11	36.1	36.1	47.697	8.6229e-145	1.3718	0.97493	11.317	13	0.90767	0.9476	13.321	13	0.70122	1.0902	28.514	13	0.917263	22.7	3584400000	1031200000	1514800000	1038400000
D3YTB1;P62910;F8W727	60S ribosomal protein L32	RPL32	3	3	18.8	18.8	15.616	2.7589e-18	1.5746	0.97429	31.192	4	1.0064	0.95752	14.568	4	0.67459	0.89544	22.045	4	1.11677	17.3	442680000	115320000	193970000	133400000
P31943;G8JLB6;E9PCY7;D6RIU0;D6RBM0;E7EQJ0;D6RAM1;E5RGV0;D6R9T0;D6RFM3;D6RIT2;D6RDU3;D6RJ04;D6RIH9;E7EN40;D6RDL0;E5RGH4;H0YB39;E5RJ94;D6R9D3;D6RF17;H0YAQ2	Heterogeneous nuclear ribonucleoprotein H;Heterogeneous nuclear ribonucleoprotein H, N-terminally processed	HNRNPH1	7	4	23.8	14.3	49.229	2.9877e-73	1.5745	0.97362	14.909	8	1.165	1.1432	11.852	8	0.77576	1.1099	28.054	8	0.900982	19.6	1001100000	276000000	412270000	312880000
G3V203;Q07020;J3QQ67;F8VYV2;F8VWC5;H0YHA7;F8VUA6;F8VXR6	60S ribosomal protein L18	RPL18	7	7	34.1	34.1	18.756	6.3258e-246	1.426	0.97059	14.145	12	0.94745	0.95494	14.987	12	0.67543	0.80026	33.902	12	1.24959	34.1	2758700000	829290000	1112400000	816980000
O75688;O75688-3	Protein phosphatase 1B	PPM1B	12	1	32.4	2.3	52.642	1.27e-158	1.4908	0.96062	24.68	19	2.312	2.2753	13.721	19	1.6297	2.2003	40.456	19	0.454483	30.7	5327000000	1113900000	1663700000	2549400000
Q14008-2;Q14008;Q14008-3;H0YDX5;E9PQH5;H0YCF6;H0YEK7	Cytoskeleton-associated protein 5	CKAP5	5	5	17.8	17.8	218.52	3.2182e-80	1.6296	0.95987	21.09	5	0.93224	0.91338	20.746	5	0.67093	0.88006	13.206	5	1.13629	3.3	132810000	35622000	57906000	39279000
C9J4Z3;P61513	60S ribosomal protein L37a	RPL37A	1	1	26.5	26.5	7.624	8.7688e-05	1.374	0.95808	0.4278	2	0.96068	0.94111	0.7316	2	0.72668	1.2334	5.8085	2	0.810767	26.5	320140000	97673000	137540000	84932000
P39023;H7C422;G5E9G0;H7C3M2;B5MCW2;F8WCR1	60S ribosomal protein L3	RPL3	8	8	28.3	28.3	46.108	3.7406e-169	1.3772	0.95361	19.156	9	0.97603	0.9309	48.814	9	0.71154	1.1489	52.339	9	0.870398	23.1	2369000000	664600000	1019500000	684910000
Q8WWY3;E7ESA8;E7EVX8;Q8WWY3-2;E7EU94;E7ESX0;E7EN72;Q8WWY3-3	U4/U6 small nuclear ribonucleoprotein Prp31	PRPF31	7	7	15.8	15.8	55.455	2.6636e-32	1.4581	0.95131	10.283	8	1.2447	1.2213	17.852	8	0.81493	1.178	27.393	8	0.848896	14.2	904450000	230560000	371810000	302080000
Q99459	Cell division cycle 5-like protein	CDC5L	4	4	9.9	9.9	92.25	5.3465e-13	1.4869	0.95117	22.656	4	1.0149	0.99529	20.348	4	0.7362	1.0053	17.338	4	0.994728	6.7	107080000	32586000	45669000	28830000
Q9UMS4;F5GY56;H0YGF3;H0YGZ5	Pre-mRNA-processing factor 19	PRPF19	4	4	21.2	21.2	55.18	2.5408e-25	1.3919	0.94581	19.509	4	1.0496	1.0317	3.3771	4	0.77305	1.0665	31.014	4	0.937647	10.7	337790000	88912000	142340000	106550000
M0R3D6;M0R1A7;M0R117;Q02543;M0R0P7	60S ribosomal protein L18a	RPL18A	3	3	19.1	19.1	16.714	7.3424e-12	1.3715	0.94468	37.262	3	0.97741	0.94284	19.431	3	0.73829	1.1786	68.696	3	0.848464	19.1	383910000	113800000	161490000	108630000
P47914	60S ribosomal protein L29	RPL29	1	1	15.7	15.7	17.752	1.7688e-21	1.3638	0.9393	6.0768	2	0.91855	0.90009	14.44	2	0.58847	0.98385	11.015	2	1.01642	9.4	766920000	240760000	321560000	204600000
P35813;P35813-3;P35813-2;E9PKB5;E9PL75;E9PJN3	Protein phosphatase 1A	PPM1A	6	3	24.6	16.5	42.447	2.2101e-76	1.4143	0.93915	34.586	3	1.6713	1.6427	23.656	3	1.1363	1.4461	13.527	3	0.691515	18.8	204050000	50962000	76301000	76788000
P26373;P26373-2;J3QSB4;H3BTH3;H3BUK8;J3KS98	60S ribosomal protein L13	RPL13	8	8	39.8	39.8	24.261	3.8691e-252	1.3632	0.93762	28.036	11	0.94155	0.92734	25.42	11	0.69935	0.62575	35.858	11	1.59808	34.6	3694000000	1058000000	1551100000	1085000000
P62917;E9PKZ0;G3V1A1;E9PKU4;E9PP36	60S ribosomal protein L8	RPL8	6	6	22.6	22.6	28.024	1.0297e-63	1.3975	0.93019	21.97	7	1.0701	0.98498	38.692	7	0.69806	1.0866	36.449	7	0.920302	19.8	1829600000	506720000	784890000	538020000
P40429;M0QYS1;Q6NVV1;M0QZU1	60S ribosomal protein L13a;Putative 60S ribosomal protein L13a-like MGC87657	RPL13A	5	5	25.6	25.6	23.577	7.7577e-31	1.4628	0.92945	11.002	6	1.0457	0.96256	11.394	6	0.76988	1.0794	33.574	6	0.926441	24.6	1364700000	374310000	566960000	423430000
E7EPB3;P50914	60S ribosomal protein L14	RPL14	2	2	25.8	25.8	14.558	7.1542e-25	1.3069	0.92275	21.188	4	0.88669	0.85965	6.4888	4	0.71306	0.61608	37.124	4	1.62317	19.4	954400000	272540000	403570000	278280000
P62424;Q5T8U3;Q5T8U2	60S ribosomal protein L7a	RPL7A	12	12	33.5	33.5	29.995	2.4171e-141	1.3091	0.90732	11.072	16	0.90301	0.9198	17.145	16	0.73621	1.1137	27.052	16	0.897908	33.5	4265700000	1280400000	1757000000	1228400000
P46778;G3V1B3;M0R181	60S ribosomal protein L21	RPL21	3	3	21.9	21.9	18.565	7.1112e-42	1.4843	0.90412	18.923	4	0.9494	0.93129	5.5937	4	0.71114	1.0042	29.151	4	0.995818	20.6	662740000	159030000	327370000	176340000
P23588;E7EX17;B4DS13;F8VP89;F8VX11;F8VSC7;F8W0K0;F8VYE9;F8VRU1	Eukaryotic translation initiation factor 4B	EIF4B	16	16	29.8	29.8	69.15	1.3624e-123	1.2816	0.9013	23.735	24	1.5424	1.5173	28.732	24	1.2258	1.4044	33.947	24	0.712048	22.1	6070100000	1483400000	2068700000	2518000000
Q15208	Serine/threonine-protein kinase 38	STK38	14	13	33.5	31.8	54.19	1.1117e-104	1.4315	0.8957	36.684	18	2.2393	2.1773	22.868	18	1.6544	2.1245	38.29	18	0.470699	31	2721000000	569390000	826940000	1324700000
O43143;B0V0F8;O60231;F5H658;Q14562	Putative pre-mRNA-splicing factor ATP-dependent RNA helicase DHX15	DHX15	11	11	22.6	22.6	90.932	3.6304e-93	1.332	0.89128	23.137	13	0.98634	0.95799	21.799	13	0.69852	0.84068	24.184	13	1.18951	16.2	772610000	242410000	305860000	224340000
O60762;Q5QPK2;H0Y368;E9PHH5;Q5QPJ9	Dolichol-phosphate mannosyltransferase	DPM1	3	3	30.8	30.8	29.634	3.1094e-22	1.5167	0.87683	123.66	4	0.87435	0.85423	135.27	4	0.5268	0.61613	28.26	4	1.62303	12.7	337820000	137750000	128870000	71203000
Q8NE71-2;Q8NE71;H0YGW7;Q5STZ7;Q5STZ8;F5GYK6	ATP-binding cassette sub-family F member 1	ABCF1	4	4	16.1	16.1	91.679	7.6511e-37	1.5865	0.87443	27.562	5	0.66619	0.6535	15.859	5	0.40992	0.53025	8.2031	5	1.8859	5.9	150430000	47051000	71115000	32259000
Q04637-5;E7EX73;Q04637-4;E9PGM1;Q04637-3;E7EUU4;Q04637;Q04637-8;Q04637-9;Q04637-6;Q04637-7;C9J6B6;C9JF13;C9K073;C9J2Z7;H7C044;H7C0V6;F8WCF2;REV__Q8NEG2-2;C9JHW9;REV__Q8NEG2;REV__F5H7J8;REV__C9JQZ6;REV__J3KQX6	Eukaryotic translation initiation factor 4 gamma 1	EIF4G1	7	7	12.8	12.8	158.52	3.0695e-47	1.2953	0.87237	15.028	7	1.8075	1.7886	15.76	7	1.2214	1.6138	16.583	7	0.619655	5.6	158170000	42172000	51133000	64868000
F8W181;Q02878;F8VZ45;F8VR69;F8VZA3;F8VWR1	60S ribosomal protein L6	RPL6	12	12	43.8	43.8	25.892	2.5594e-175	1.2684	0.86243	14.67	15	0.91286	0.89884	8.5438	15	0.76582	1.0633	37.401	15	0.940468	40.3	3244800000	1005800000	1267700000	971370000
Q14692;A8MXU9;A8MV67	Ribosome biogenesis protein BMS1 homolog	BMS1	15	15	18.8	18.8	145.81	6.9465e-73	1.4808	0.85808	28.243	16	0.98501	0.97119	25.35	16	0.67294	0.91762	24.462	16	1.08978	15.4	1040600000	287170000	447730000	305670000
Q92841-1;Q92841-3;Q92841;H3BLZ8;Q92841-2;C9JMU5;G5E9L5	Probable ATP-dependent RNA helicase DDX17	DDX17	14	10	30.9	23.1	72.371	2.8851e-60	1.5119	0.85471	25.873	11	0.69614	0.68917	32.644	11	0.4434	0.58513	38.861	11	1.70902	25.2	607560000	172950000	289950000	144660000
P20042	Eukaryotic translation initiation factor 2 subunit 2	EIF2S2	3	3	14.7	14.7	38.388	3.3024e-19	1.5041	0.85024	14.515	3	0.93766	0.91528	13.295	3	0.58885	0.83351	23.685	3	1.19975	11.1	147690000	41238000	66679000	39778000
Q03393;E9PNN3;E9PKY8;E9PJM0	6-pyruvoyl tetrahydrobiopterin synthase	PTS	4	4	29.7	29.7	16.386	1.5353e-11	1.3936	0.84626	14.326	4	2.6749	2.6307	12.295	4	1.9851	2.913	7.921	4	0.343289	29.7	261510000	49897000	70507000	141110000
P19474;F5H012;P19474-2;H0YDP8	E3 ubiquitin-protein ligase TRIM21	TRIM21	10	10	32.4	32.4	54.169	1.2984e-113	1.2821	0.84614	20.708	12	1.8228	1.7613	10.502	12	1.4214	2.0659	31.474	12	0.484051	24.2	1813000000	435090000	570710000	807200000
B4DVY1;O15371;B0QYA4;B0QYA3;B0QYA5;B0QYA8;B0QYA6;B0QYA7	Eukaryotic translation initiation factor 3 subunit D	EIF3D	3	3	11.6	11.6	58.14	4.8053e-15	1.3966	0.84475	22.065	4	0.89996	0.88694	6.5079	4	0.5724	0.76746	14.567	4	1.303	6.4	136690000	37847000	62330000	36513000
B4DZI8;P35606	Coatomer subunit beta	COPB2	2	2	3	3	99.045	0.00035108	1.4388	0.84205	9.324	2	2.251	2.2025	36.565	2	1.6866	2.087	4.5595	2	0.479157	3	64101000	10597000	18753000	34751000
O75127;G3V325;C9JGL8	Pentatricopeptide repeat-containing protein 1, mitochondrial	PTCD1;ATP5J2-PTCD1	2	2	5.6	5.6	78.855	3.2252e-09	1.2902	0.82446	22.413	2	0.73796	0.72167	71.027	2	0.65839	0.91217	41.692	2	1.09629	4.1	78005000	22738000	32306000	22960000
Q16629-3;Q16629-2;Q16629-4;C9JAB2;Q16629	Serine/arginine-rich splicing factor 7	SRSF7	4	3	38.6	28	15.257	1.0673e-18	1.2493	0.81971	9.1169	4	0.59953	0.58953	16.371	4	0.46096	0.63097	39.766	4	1.58486	34.8	237260000	79248000	105640000	52366000
Q9NQ92;H9KV77;J3QRX9;J3QRX4;J3QRX6	Coordinator of PRMT5 and differentiation stimulator	COPRS	3	3	36.4	36.4	20.066	1.4131e-13	1.187	0.81477	8.7656	4	1.2949	1.2659	4.2165	4	1.0835	1.0887	15.263	4	0.918527	20.7	279140000	77717000	95891000	105540000
P18124;A8MUD9;C9JIJ5;C9JZ88	60S ribosomal protein L7	RPL7	15	15	48.4	48.4	29.225	1.2429e-244	1.239	0.80868	17.504	17	0.97171	0.95487	20.291	17	0.76862	1.1891	28.861	17	0.840972	44.8	4507500000	1370000000	1781800000	1355700000
P43243;A8MXP9;D6REM6;D6R991;B3KM87;P43243-2;H0Y8T4;D6RB45;D6R9F3;D6RAM9;D6RAY2;D6RBS2;D6RCM3;D6REK4;D6R8Z5;D6RBI2;D6RBK5;D6RE02;D6RIA2	Matrin-3	MATR3	3	3	8.9	8.9	94.622	1.2919e-28	1.1801	0.8044	20.506	3	0.76324	0.74138	10.108	3	0.74728	0.97762	19.011	3	1.02289	4.6	65767000	24483000	25110000	16175000
O75934	Pre-mRNA-splicing factor SPF27	BCAS2	2	2	18.2	18.2	26.131	5.1629e-09	1.4633	0.80369	22.758	2	1.3976	1.4702	4.8085	2	0.80032	1.1204	5.6291	2	0.892538	12.4	63767000	14892000	26065000	22811000
E9PK01;P29692;E9PPR1;E9PL12;E9PQ49;E9PI39;P29692-3;P29692-2;E9PRY8;E9PMW7;E9PL71;E9PQZ1;P29692-4;E9PN91;E9PIZ1;E9PK06;H0YCK7;E9PKK3;E9PK72;E9PNW6;E9PQC9;E9PJD0;H0YE58;H0YE72	Elongation factor 1-delta	EEF1D	4	4	31	31	28.821	4.663e-26	1.3399	0.80236	40.22	4	0.92022	0.90347	37.479	4	0.6134	0.8484	35.27	4	1.17869	22.2	137460000	47221000	56246000	33997000
E7EW34;Q13200;E9PCS3;H7C1H2;H7C2Q3	26S proteasome non-ATPase regulatory subunit 2	PSMD2	6	6	10	10	85.605	1.469e-14	1.2204	0.79267	28.17	6	2.1293	2.0875	16.941	6	1.7497	2.0976	36.982	6	0.476735	10	115710000	26928000	34790000	53991000
E7EVA0;P27816;P27816-2;P27816-6;B9ZVR1;P27816-5;P27816-4;E9PGM5;H0Y2V1;H7C4C5;B5MEG9;B4DSQ1;F8W9U4;P27816-7;H7C456	Microtubule-associated protein;Microtubule-associated protein 4	MAP4	2	2	12.3	12.3	245.44	2.8806e-68	1.4425	0.78335	9.0781	2	0.98211	0.96582	5.231	2	0.79932	1.1648	32.309	2	0.858516	1.2	110060000	34703000	37685000	37676000
Q9NXV2;H3BSS5	BTB/POZ domain-containing protein KCTD5	KCTD5	2	2	12	12	26.092	6.1136e-34	1.1255	0.779	27.247	4	1.5596	1.5148	11.595	4	1.4783	2.0152	30.602	4	0.496229	12	578940000	157740000	166120000	255090000
Q15057;H7C3Q8;H7C1E0;H7C3K3	Arf-GAP with coiled-coil, ANK repeat and PH domain-containing protein 2	ACAP2	4	4	10.3	10.3	88.028	1.2322e-15	1.3973	0.76458	9.8668	3	2.0093	1.9784	14.259	3	1.3851	2.0466	22.753	3	0.488615	6.7	164490000	35379000	56233000	72880000
Q9Y295;F8WEE0	Developmentally-regulated GTP-binding protein 1	DRG1	2	2	27	27	40.542	3.2833e-21	1.3649	0.76405	22.526	2	0.78677	0.77334	2.2748	2	0.53538	0.73443	2.7728	2	1.3616	5.7	65131000	21202000	26503000	17426000
Q9BYN8	28S ribosomal protein S26, mitochondrial	MRPS26	2	2	14.6	14.6	24.211	3.783e-08	1.1263	0.75579	204.66	2	0.35943	0.36401	100.68	2	0.31911	0.37729	121.86	2	2.65048	9.8	90011000	19238000	60162000	10610000
B1ANR0;Q13310-2;Q13310;Q13310-3;H0Y5F5;H0YCC8;H0YEU6;H0YEQ8;B1ANR1;H0Y6X6;P0CB38;J3KTH5	Polyadenylate-binding protein 4	PABPC4	10	6	26.2	18.2	67.97	1.2634e-56	1.2773	0.75441	19.313	6	1.1294	1.1086	18	6	0.75624	1.0647	16.489	6	0.939232	18.2	267020000	81290000	101000000	84731000
G3V5X6;G3V3K6;G3V251;B4DSU6;G3V555;G3V575;G3V576;P07910-4;G3V4W0;B4DY08;G3V4C1;P07910-2;G3V2Q1;P07910;G3V4M8;G3V2H6;O60812;P07910-3	Heterogeneous nuclear ribonucleoproteins C1/C2;Heterogeneous nuclear ribonucleoprotein C-like 1	HNRNPC;HNRNPCL1	4	4	41	41	12.78	2.615e-18	1.155	0.74739	13.091	5	0.49788	0.49004	11.664	5	0.4587	0.5798	25.684	5	1.72473	41	317500000	122890000	130230000	64376000
P62316;K7EJB5;K7ERG4;P62316-2	Small nuclear ribonucleoprotein Sm D2	SNRPD2	4	4	28.8	28.8	13.527	7.2791e-12	1.0749	0.74664	12.95	5	1.1254	1.1021	11.982	5	1.1749	1.5991	29.398	5	0.625352	28.8	596840000	188370000	186190000	222290000
E1P5S2;Q14498-3;Q14498-2;Q14498;H0Y4X3;G3XAC6;G3V5Z6;H0YJJ3;Q5QP23;G3XAP0;Q86U06-4;Q86U06-5;Q86U06-2;Q86U06;G3V546;Q5QP22;Q5QP21;Q86U06-3	RNA-binding protein 39	RBM39	4	4	31.6	31.6	40.541	1.0339e-32	1.2518	0.74302	23.076	4	0.87481	0.8612	6.8229	4	0.69564	0.97418	4.7821	4	1.0265	13.4	173100000	52349000	67989000	52759000
Q92974-3;Q92974-2;Q92974;Q5VY93	Rho guanine nucleotide exchange factor 2	ARHGEF2	2	2	4.8	4.8	108.24	3.2758e-07	1.0853	0.73568	5.3444	2	6.5394	6.3451	284.95	2	5.7952	6.23	273.73	2	0.160514	3.2	209650000	14188000	16324000	179140000
Q7L2E3-3;H7BXY3;Q7L2E3;Q7L2E3-2	Putative ATP-dependent RNA helicase DHX30	DHX30	11	11	23.5	23.5	129.44	4.5511e-60	1.1888	0.70643	36.446	11	0.51495	0.52877	37.874	11	0.42516	0.56473	25.823	11	1.77076	11.1	339180000	126360000	144800000	68024000
P60228;E5RGA2;E5RIT4;H0YBR5;H0YAW4;E5RHS5	Eukaryotic translation initiation factor 3 subunit E	EIF3E	5	5	20	20	52.22	4.6781e-21	1.2687	0.70353	30.016	6	1.0421	1.0204	22.52	6	0.76723	0.99258	28.78	6	1.00748	13.3	175290000	50444000	61572000	63271000
Q12904;Q12904-2;D6R937	Aminoacyl tRNA synthase complex-interacting multifunctional protein 1;Endothelial monocyte-activating polypeptide 2	AIMP1	3	3	16.3	16.3	34.352	1.479e-12	1.1772	0.70178	14.685	3	2.3157	2.2959	16.997	3	1.9718	2.6863	15.056	3	0.372259	16.3	113300000	24182000	30685000	58436000
P07814	Bifunctional glutamate/proline--tRNA ligase;Glutamate--tRNA ligase;Proline--tRNA ligase	EPRS	4	4	8.3	8.3	170.59	8.6033e-26	1.0929	0.69333	25.459	3	2.2092	2.1644	5.2484	3	1.9379	2.5577	11.654	3	0.390976	3	76828000	18965000	17854000	40009000
Q14681;J3QSC8	BTB/POZ domain-containing protein KCTD2	KCTD2	3	3	17.5	17.5	28.527	4.0433e-11	0.98976	0.68742	28.589	3	1.464	1.4168	36.154	3	1.6442	2.6071	52.109	3	0.383568	17.5	327630000	83837000	92820000	150980000
O95881	Thioredoxin domain-containing protein 12	TXNDC12	3	3	40.1	40.1	19.206	1.3326e-25	0.97398	0.68	5.8212	3	1.896	1.8568	8.3669	3	1.8089	3.1012	5.6984	3	0.322456	22.7	413580000	106400000	115090000	192090000
Q70UQ0-4			11	8	38.7	31.3	43.083	2.9057e-59	1.1811	0.67856	33.097	14	1.2966	1.2503	19.364	14	1.0269	1.4952	24.501	14	0.668807	27.6	904410000	251210000	311790000	341410000
P54136;P54136-2;F5H3T8;E5RH09;E5RJM9	Arginine--tRNA ligase, cytoplasmic	RARS	3	3	19.4	19.4	75.378	1.898e-24	1.0398	0.67466	18.877	3	2.2788	2.2326	29.215	3	2.3591	3.3155	13.884	3	0.301614	5	55774000	12361000	13734000	29679000
Q8N5Z5-2;Q8N5Z5;H0Y731	BTB/POZ domain-containing protein KCTD17	KCTD17	4	4	19.5	19.5	33.276	8.8044e-38	0.9928	0.67254	13.166	6	1.4811	1.4145	13.488	6	1.4398	1.7558	38.19	6	0.569541	19.5	797640000	233340000	233970000	330330000
P31153;B4DN45;Q00266	S-adenosylmethionine synthase isoform type-2;S-adenosylmethionine synthase	MAT2A	5	5	14.4	14.4	43.66	7.2834e-19	1.0858	0.67146	47.791	5	2.0034	1.9503	29.642	5	1.8277	2.2475	8.9468	5	0.444939	14.4	214050000	50786000	61037000	102220000
Q16875-3;Q5W015;Q16875-2;Q16875;Q5VX20;B7Z955;F2Z2I2;H0Y483;F5H5L1;Q9H178	6-phosphofructo-2-kinase/fructose-2,6-bisphosphatase 3;6-phosphofructo-2-kinase;Fructose-2,6-bisphosphatase	PFKFB3	11	8	26.6	18.6	57.287	1.1205e-80	0.95766	0.65108	28.065	9	1.5722	1.507	9.0764	9	1.5805	2.4647	36.227	9	0.405729	24.4	852230000	240690000	235110000	376420000
J3KR24;P41252;Q5TCC4;Q5TCC5;Q5TCD2;Q5TCC6;Q5TCD1	Isoleucine--tRNA ligase, cytoplasmic	IARS	7	7	11.3	11.3	131.76	1.3866e-28	0.9765	0.65044	37.087	7	1.9408	1.8981	43.583	7	2.0971	2.7693	66.563	7	0.361102	7.3	166130000	43839000	45652000	76636000
P07237;H0Y3Z3;F5H8J2;H7BZ94;I3L398;I3L4M2;I3L312;I3L0S0;I3L3P5	Protein disulfide-isomerase	P4HB	4	4	11.2	11.2	57.116	1.8703e-10	0.94066	0.63788	60.115	3	1.63	1.5978	39.596	3	1.6067	1.9275	11.21	3	0.518807	8.9	58958000	19038000	16463000	23458000
Q07666-2;Q07666;Q07666-3	KH domain-containing, RNA-binding, signal transduction-associated protein 1	KHDRBS1	2	2	9.1	9.1	45.86	5.4563e-12	1.1904	0.63703	0.29751	2	0.45583	0.44893	9.5363	2	0.35514	0.46553	3.7931	2	2.14809	5.7	66476000	23743000	32328000	10405000
Q6PKG0-3;Q6PKG0;E5RH50;H0YC33;Q659C4-7;Q659C4-6;Q659C4-5;Q659C4-9;Q659C4-2;Q659C4;H0YBR8;E5RHK4;H0YAN4;H0YC73;H0YBW1	La-related protein 1	LARP1	3	3	11.4	11.4	116.46	1.7893e-25	1.2243	0.62957	7.9614	3	0.62985	0.62414	22.026	3	0.57421	0.7412	24.099	3	1.34916	3.9	111450000	39874000	48651000	22927000
Q9Y6Y0;A8MVR0;H0Y5Y2	Influenza virus NS1A-binding protein	IVNS1ABP	2	2	9.3	9.3	71.729	1.1817e-09	1.2301	0.62285	6.1351	2	2.6241	2.5896	10.628	2	2.1714	2.9659	9.1448	2	0.337166	3.4	81533000	18282000	19939000	43311000
Q9Y2H1;B4E3J8;F5H277;F5H7Z3;F5GY51;F5H5E6;F5H0V1;H0YGN4;I3L0D0	Serine/threonine-protein kinase 38-like	STK38L	7	6	21.6	19.8	54.002	1.096e-32	1.0435	0.61916	16.897	6	1.4963	1.475	5.4498	6	1.5423	2.0406	18.523	6	0.490052	19.4	271120000	75252000	80161000	115700000
Q5HY54;P21333-2;P21333;E9PHF0;F8WE98;H0Y5C6;H0Y5F3	Filamin-A	FLNA	49	45	30.1	27.9	276.55	0	0.91019	0.61782	65.77	57	1.7212	1.6548	82.951	57	1.9114	2.756	52.641	57	0.362845	24.9	11459000000	3610500000	1655900000	6192300000
Q9Y383;Q9Y383-3;Q9Y383-2;Q96HJ9-2;F8WB41;F8WEU3;C9JWT3	Putative RNA-binding protein Luc7-like 2	LUC7L2	3	1	18.4	12.8	46.513	1.9379e-20	0.99833	0.61769	17.94	3	0.86888	0.8513	8.4308	3	0.91891	1.2554	14.727	3	0.796559	7.9	62665000	21728000	20430000	20507000
P55884;P55884-2;C9JQN7;C9JZG1	Eukaryotic translation initiation factor 3 subunit B	EIF3B	10	10	18.1	18.1	92.48	2.8507e-36	1.0356	0.61468	32.382	10	1.6998	1.6991	27.836	10	1.6298	2.1037	11.856	10	0.475353	14.3	385720000	98344000	103630000	183750000
Q9Y3B4	Pre-mRNA branch site protein p14	SF3B14	2	2	20.8	20.8	14.585	6.0496e-10	1.0203	0.61323	33.329	3	1.1956	1.1754	14.958	3	1.1472	1.6462	14.101	3	0.60746	20.8	140610000	38973000	50618000	51019000
Q99661-2;Q99661;B7Z7M6;B7Z6Q6;Q5JR89;Q5JR91;Q8N4N8	Kinesin-like protein KIF2C	KIF2C	2	2	10.4	10.4	75.561	3.1096e-21	0.90026	0.61308	50.976	2	0.61177	0.59844	47.357	2	0.67955	0.88524	2.2151	2	1.12964	3.3	42864000	17379000	14536000	10948000
P11940;P11940-2;E7EQV3;E7ERJ7;H0YAR2;H0YBN4;Q9H361;H3BNY3;H0YAP2;E5RGH3;E5RH24;E5RJB9;H3BPI5;H0YB86;H0YAS6;H0YB75;Q4VY17;Q4VXU2;E5RHG7;H0YAS7;H0YC10;Q96DU9;E5RGC4;E5RFD8;H0YAW6;Q5JQF8	Polyadenylate-binding protein 1	PABPC1	21	17	36.6	28.9	70.67	6.5981e-118	0.95493	0.61234	14.715	20	0.66163	0.64932	14.524	20	0.68273	0.85235	27.894	20	1.17323	30.3	1896600000	716400000	702240000	478000000
P52732	Kinesin-like protein KIF11	KIF11	38	38	34.5	34.5	119.16	0	0.88679	0.61009	19.714	55	1.3932	1.3342	14.097	55	1.5916	2.1462	34.222	55	0.46594	33.4	13989000000	4143900000	3861500000	5983700000
Q96HS1;Q96HS1-2;F5GXG4	Serine/threonine-protein phosphatase PGAM5, mitochondrial	PGAM5	10	10	48.1	48.1	32.004	3.1328e-76	0.92009	0.60775	27.367	10	0.73725	0.76166	12.824	10	0.80221	1.1548	29.369	10	0.865951	39.1	727730000	269240000	256080000	202410000
O75643;B4E0P5;O75643-2;C9JAQ9	U5 small nuclear ribonucleoprotein 200 kDa helicase	SNRNP200	2	2	3.6	3.6	244.5	3.8712e-12	0.94304	0.60503	54.079	2	0.52156	0.51272	92.773	2	0.52474	0.70036	32.768	2	1.42784	1.2	53042000	17009000	23642000	12391000
P62314;J3QLR7;J3QLI9	Small nuclear ribonucleoprotein Sm D1	SNRPD1	3	3	37.8	37.8	13.281	9.2232e-21	0.9145	0.59725	24.13	4	1.1018	1.0783	2.9525	4	1.2182	1.9553	9.3244	4	0.51143	37.8	606240000	219280000	193090000	193870000
K7EKI4;K7ELF1;K7ELQ0;Q9BYD3-2;K7ES61;Q9BYD3	39S ribosomal protein L4, mitochondrial	MRPL4	2	2	29.9	29.9	14.056	3.2197e-12	1.1625	0.59428	15.89	2	0.42163	0.41571	12.137	2	0.41272	0.48001	17.604	2	2.08329	20.5	100540000	36799000	44448000	19293000
P98175-2;P98175;P98175-4;P98175-3	RNA-binding protein 10	RBM10	19	19	26.9	26.9	103.43	3.2952e-180	0.83885	0.58152	18.267	21	1.0389	1.0669	14.613	21	1.2516	1.653	35.436	21	0.604961	22.8	2739900000	931430000	811400000	997080000
Q9P270;D6RIF6;H0Y9L2	SLAIN motif-containing protein 2	SLAIN2	2	2	11.9	11.9	62.543	3.6988e-15	0.94178	0.57413	7.2805	2	0.88395	0.86794	21.491	2	1.0706	1.2567	1.5884	2	0.795735	4.1	71276000	25281000	22280000	23715000
P26599;P26599-2;P26599-3;K7EKJ7;A6NLN1;K7ELW5;K7ES59;K7EK45;O95758-1;O95758-6;O95758-2;O95758;O95758-5;O95758-4	Polypyrimidine tract-binding protein 1	PTBP1	6	6	13.9	13.9	57.221	2.0296e-25	1.1407	0.5698	22.8	7	0.62484	0.61351	112.71	7	0.52081	0.76147	112.49	7	1.31325	13.7	572340000	151540000	181700000	239100000
P62995;P62995-3;H7BXF3;H7C2L4;P62995-2	Transformer-2 protein homolog beta	TRA2B	4	4	28.1	25	33.665	1.0503e-18	1.0477	0.56885	100.63	5	0.5182	0.54818	94.149	5	0.47264	0.60369	23.464	5	1.65648	15.3	169320000	94635000	49603000	25084000
Q9BUA3;H0YGK9;H0YGY5	Uncharacterized protein C11orf84	C11orf84	2	2	10	10	41.036	3.8479e-08	0.97548	0.56175	38.281	2	1.3754	1.4544	24.306	2	1.505	2.0244	23.063	2	0.493974	5.2	43871000	11084000	15526000	17262000
F5H223;Q13561;Q13561-3;Q13561-2;F5H2S7;F8VRV7;H0YI98;F8VW18;F8W1I6;H0YHL1;F8VX93	Dynactin subunit 2	DCTN2	3	3	10.3	10.3	41.703	2.4001e-08	0.78276	0.5324	16.078	3	1.3564	1.3136	14.042	3	1.6498	2.1544	5.4266	3	0.464166	10.3	66499000	22368000	17281000	26851000
Q01804;G3V0I6;Q01804-3;Q01804-2;D6RI06;Q7RTX8	OTU domain-containing protein 4	OTUD4	6	6	10.4	10.4	123.91	6.9822e-28	0.82847	0.52467	35.753	6	1.0269	1.0105	19.046	6	1.1934	1.5383	43.149	6	0.650068	6.6	169880000	55707000	54178000	59992000
Q01082;Q01082-3;Q01082-2;F8W6C1	Spectrin beta chain, non-erythrocytic 1	SPTBN1	15	15	13.9	13.9	274.61	3.5806e-63	0.78475	0.51685	24.927	15	1.1945	1.1585	26.936	15	1.5794	2.0793	20.178	15	0.480931	8.5	298220000	96035000	73177000	129010000
Q13435;E9PPJ0;E9PJ04;H0YCG1;E9PJT3;H0YEX5;E9PIL8	Splicing factor 3B subunit 2	SF3B2	7	7	18.1	18.1	100.23	2.7167e-51	0.86422	0.51324	11.65	8	0.95553	0.93538	12.388	8	1.1068	1.3514	9.3675	8	0.739973	9.7	308580000	103560000	99811000	105210000
Q13347	Eukaryotic translation initiation factor 3 subunit I	EIF3I	2	2	7.7	7.7	36.501	1.407e-07	0.77263	0.51166	26.647	2	1.1643	1.1368	6.0796	2	1.1533	1.5311	13.999	2	0.653125	7.7	44124000	13439000	13787000	16898000
Q12874;E7EUT8	Splicing factor 3A subunit 3	SF3A3	4	4	7.8	7.8	58.848	3.9651e-10	0.86349	0.50114	21.774	6	1.2515	1.2307	26.382	6	1.4601	1.8705	24.896	6	0.534616	7.8	161810000	49876000	43667000	68269000
Q15274	Nicotinate-nucleotide pyrophosphorylase [carboxylating]	QPRT	3	3	14.1	14.1	30.845	2.9819e-14	0.75634	0.50014	19.092	3	1.0132	0.98507	49.059	3	1.2958	1.5849	59.493	3	0.630955	10.8	168200000	51640000	41731000	74829000
F5H335;Q14152	Eukaryotic translation initiation factor 3 subunit A	EIF3A	5	5	12.6	12.6	162.63	4.7226e-36	0.73201	0.4991	25.195	5	0.72908	0.70755	18.94	5	0.97734	1.2818	10.204	5	0.780153	4.6	125250000	52021000	36911000	36314000
O60825;O60825-2;B0FLL2;B4DY91;B4DI16;Q4VBA9;B4DUN5;Q5XLC2;Q64EX5;B7Z5C3;Q66S35;Q16877;P16118	6-phosphofructo-2-kinase/fructose-2,6-bisphosphatase 2;6-phosphofructo-2-kinase;Fructose-2,6-bisphosphatase	PFKFB2	10	7	41.2	33.3	58.476	3.6901e-61	0.86812	0.49838	29.705	11	1.0769	1.0558	20.44	11	1.3439	1.445	28.133	11	0.692042	21.6	912600000	284470000	269070000	359050000
Q7L2H7;E9PN86;J3KNJ2;H0YCQ8;B4E2Q4	Eukaryotic translation initiation factor 3 subunit M	EIF3M	2	2	6.7	6.7	42.502	4.5307e-06	0.72964	0.49687	1.1423	2	0.94097	0.92196	13.453	2	1.139	1.4511	12.737	2	0.689132	6.7	42420000	15507000	10262000	16651000
Q13813-3;Q13813;Q13813-2;A6NG51	Spectrin alpha chain, non-erythrocytic 1	SPTAN1	10	10	12	12	282.28	9.9485e-63	0.74119	0.48724	58.68	10	1.055	1.0345	53.595	10	1.6023	2.0519	24.34	10	0.487353	4.6	234530000	89865000	63387000	81280000
E9PMI6;J3KN38;P54105;E9PJF4;E9PQ83	Methylosome subunit pICln	CLNS1A	4	4	34.1	34.1	18.259	6.6124e-45	0.69511	0.48566	44.755	6	1.4435	1.4028	17.443	6	1.8628	1.8723	41.609	6	0.534102	34.1	930310000	295280000	229100000	405930000
Q9Y262;B0QY89;Q9Y262-2;B0QY90;C9JHP4;C9K0Q7;H7C3A0;H0Y7E6	Eukaryotic translation initiation factor 3 subunit L	EIF3L	5	5	19.9	19.9	66.726	2.0561e-34	0.70407	0.47883	20.029	5	0.74443	0.7231	21.751	5	0.98027	1.189	18.047	5	0.841043	9	107440000	39120000	36291000	32030000
Q9H0D6-2;B4DZC3;Q9H0D6	5-3 exoribonuclease 2	XRN2	2	2	5.4	5.4	99.96	1.4878e-06	0.97609	0.4782	0.2852	2	0.59651	0.62793	19.526	2	0.58493	0.83124	24.022	2	1.20302	4	73245000	26788000	26655000	19802000
Q8IWX8;J3QK89	Calcium homeostasis endoplasmic reticulum protein	CHERP	4	4	6.4	6.4	103.7	4.04e-18	0.78503	0.47463	17.446	4	1.0337	1.0422	5.0981	4	1.325	1.6448	15.686	4	0.607977	4.5	94474000	35207000	25627000	33641000
A6NHR9-2;A6NHR9;J3KTL8;A6NHR9-3	Structural maintece of chromosomes flexible hinge domain-containing protein 1	SMCHD1	9	9	10.1	9.7	215.74	3.4112e-33	0.679	0.46334	23.107	9	0.69148	0.67763	20	9	0.92007	1.1663	21.204	9	0.857412	6.2	193410000	70696000	57074000	65636000
Q15393;Q15393-2;Q15393-3;I3L4G7;H3BMB0;J3QRB2;J3QL37	Splicing factor 3B subunit 3	SF3B3	17	17	26.2	26.2	135.58	2.6457e-88	0.84646	0.4624	25.084	18	1.0695	1.0436	20.579	18	1.2868	1.6704	24.884	18	0.598659	18.6	770890000	259860000	225740000	285290000
O00303;B3KSH1;B4DEW9;H0YDT6;E9PQV8	Eukaryotic translation initiation factor 3 subunit F	EIF3F	2	2	18.2	18.2	37.563	9.3418e-15	0.80312	0.45876	38.042	2	0.71851	0.70458	9.9946	2	0.99186	1.3516	18.414	2	0.739864	5.3	59198000	21919000	16921000	20357000
H3BRV0;Q99613;B5ME19;H3BPE3;H3BPE4;H3BTY8	Eukaryotic translation initiation factor 3 subunit C	EIF3C;EIF3CL	7	7	12.5	12.5	104.1	1.7509e-24	0.72914	0.45735	22.847	7	0.62671	0.61969	21.382	7	0.94286	1.2675	9.9352	7	0.788955	10	155670000	61873000	46792000	47000000
B4DWJ2;P47897;H7C0R3;B7Z840;C9J165	Glutamine--tRNA ligase	QARS	2	2	8.9	8.9	86.578	6.7746e-13	0.69469	0.44377	54.921	2	2.1171	2.0764	36.725	2	3.0476	4.0072	8.4118	2	0.249551	2.5	45221000	11953000	8552800	24714000
P55036;Q5VWC4;H0Y3Y9;A6PVX3;P55036-2	26S proteasome non-ATPase regulatory subunit 4	PSMD4	3	2	17	14.1	40.736	7.6927e-09	0.90377	0.44286	3.064	3	1.1879	1.1751	7.5287	3	1.1505	1.6189	13.344	3	0.617703	12.2	120870000	37481000	37628000	45766000
Q99417	C-Myc-binding protein	MYCBP	3	3	62.1	62.1	11.967	1.6255e-29	0.70948	0.43942	29.446	4	0.90618	0.89763	57.872	4	1.1352	1.5889	13.929	4	0.629366	35.9	171110000	84924000	35952000	50235000
O15042-2;O15042;E7ET15;C9JB80;O15042-3;E7EW00;H0Y8D9;H7C4V2	U2 snRNP-associated SURP motif-containing protein	U2SURP	4	4	10.1	10.1	118.23	1.0485e-23	0.78958	0.43891	31.516	4	1.0734	1.057	35.35	4	1.2707	1.7167	41.622	4	0.582513	4.6	145920000	52557000	37067000	56293000
Q5H928;Q99714-2;Q99714	3-hydroxyacyl-CoA dehydrogenase type-2	HSD17B10	2	2	21.9	21.9	17.224	9.0115e-08	0.63472	0.43149	26.779	2	1.3168	1.2787	14.591	2	2.1805	2.8515	5.4435	2	0.350693	21.9	32030000	10676000	7609000	13745000
Q9H3K6;Q9H3K6-2;H3BV85;H3BTW0;H3BVE0	BolA-like protein 2	BOLA2;BOLA2B;LOC101060252	2	2	39.5	39.5	10.116	5.0459e-14	0.75601	0.43003	112.45	2	1.9425	1.9865	51.381	2	2.5694	3.3557	92.271	2	0.298	29.1	59804000	15201000	14553000	30050000
O75533;H7C341;O75533-2;B4DGZ4;F8WC19	Splicing factor 3B subunit 1	SF3B1	14	14	20.9	20.9	145.83	2.585e-95	0.74673	0.42041	18.034	14	0.86837	0.86094	13.694	14	1.2139	1.661	16.259	14	0.602047	14.1	769800000	279600000	218170000	272040000
Q5T6W5;P61978-3;P61978;P61978-2;Q5T6W2;Q5T6W1	Heterogeneous nuclear ribonucleoprotein K	HNRNPK	17	17	41.8	41.8	47.557	2.2912e-131	0.61187	0.41738	32.5	20	0.52073	0.52522	25.572	20	0.84344	1.2362	42.262	20	0.808931	39.7	2892900000	1298800000	860740000	733310000
Q7L0Y3;C9JVB6	Mitochondrial ribonuclease P protein 1	TRMT10C	2	2	10.9	10.9	47.346	1.0845e-09	0.72687	0.41145	42.485	2	0.84603	0.8271	9.242	2	1.1431	1.563	9.3805	2	0.639795	4.7	58315000	24618000	17237000	16460000
Q15459;E9PAW1;F8WC79;F8WB66	Splicing factor 3A subunit 1	SF3A1	4	4	12.2	12.2	88.885	8.2057e-30	0.76466	0.387	25.549	4	1.087	1.0708	3.4221	4	1.457	2.0097	24.366	4	0.497587	7.1	128220000	43502000	36014000	48702000
P14866;M0QXS5;P14866-2;M0QYT0;M0R076;M0QYL7;M0R1W6	Heterogeneous nuclear ribonucleoprotein L	HNRNPL	4	4	18	18	64.132	4.6627e-51	0.53902	0.37538	39.358	5	0.4542	0.44425	33	5	0.85347	1.4505	52.443	5	0.689417	8.8	626200000	295400000	178330000	152480000
Q9Y2W1	Thyroid hormone receptor-associated protein 3	THRAP3	16	16	23.4	23.4	108.66	7.7787e-114	0.47627	0.3045	21.56	19	0.68949	0.70522	24.143	19	1.4008	1.9687	34.168	19	0.507949	18.1	1745300000	800230000	384060000	560970000
P84090;G3V279	Enhancer of rudimentary homolog	ERH	2	2	25	25	12.259	6.9299e-172	0.4561	0.30123	8.9678	4	0.71667	0.70151	22.494	4	1.6619	2.594	13.497	4	0.385505	21.2	1034400000	461070000	238680000	334620000
Q9NYF8-2;Q9NYF8;Q9NYF8-4;B0AZU3;H0YF14	Bcl-2-associated transcription factor 1	BCLAF1	9	1	21.7	1.7	105.95	2.9518e-52	0.45791	0.26741	28.071	10	0.59859	0.60926	43.575	10	1.3421	1.896	32.663	10	0.527426	12.6	543040000	284390000	108200000	150460000
Q03135;E9PCT5	Caveolin-1;Caveolin	CAV1	2	2	12.9	12.9	20.471	1.0963e-12	0.34385	0.23349	132.69	3	0.16473	0.16118	29.477	3	0.49231	0.53158	175.09	3	1.88118	12.9	267520000	105350000	143690000	18485000
Q8N163-2;Q8N163;G3V119;H0YB24;E5RHJ4	DBIRD complex subunit KIAA1967	KIAA1967	3	3	8.9	8.9	103.14	3.1319e-19	0.37816	0.22662	7.7548	3	0.56153	0.55083	18.717	3	1.7039	2.2405	7.6189	3	0.446329	3	77025000	37410000	14938000	24677000
O94915;F5GX82;F2Z2S2;H0Y9X0;D6RJI4;O94915-2	Protein furry homolog-like	FRYL	4	4	2.5	2.5	339.59	4.8822e-17	0.32239	0.21977	78.312	3	0.67053	0.65692	8.6732	3	1.871	2.2685	58.66	3	0.44082	1.5	56922000	23349000	15841000	17732000
Q9GZT3-2;Q9GZT3;H0YJ40;G3V4X6;G3V2S9;H0YJW7;H0YJ07;H0YJU7;H0YJI1	SRA stem-loop-interacting RNA-binding protein, mitochondrial	SLIRP	6	6	67.3	67.3	12.122	1.0195e-67	0.26952	0.19233	55.662	6	0.36431	0.35083	8.1441	6	1.3929	1.8765	75.384	6	0.532907	57.9	1602700000	951910000	300450000	350340000
P42704;B8ZZ38;C9JCA9;H7C3W8;Q9NP80-3;Q9NP80-2;J3KPL1;Q9NP80	Leucine-rich PPR motif-containing protein, mitochondrial	LRPPRC	41	41	41	41	157.9	0	0.25806	0.17891	25.461	56	0.35998	0.35234	15.858	56	1.4139	1.9853	36.225	56	0.503702	31.1	9785900000	5993200000	1610200000	2182600000
B3KTI1;P19961;P04746;P04745;CON__Q3MHH8	Alpha-amylase 2B;Pancreatic alpha-amylase;Alpha-amylase 1	AMY2B;AMY2A;AMY1A	2	2	7.6	7.6	42.021	5.6816e-07	0.29025	0.16482	192.36	2	0.12676	0.1235	63.084	2	0.43674	0.54219	159.98	2	1.84437	7.6	56262000	38839000	10927000	6496000
CON__P01966			2	2	23.9	23.9	15.184	1.0925e-34	0.14157	0.084868	111.69	2				1				1	#DIV/0!	23.9	73430000	45539000	9540300	18351000
P35527;CON__P35527;K7EQQ3	Keratin, type I cytoskeletal 9	KRT9	5	5	19.9	19.9	62.064	8.2997e-55	0.11816	0.061643	106.42	5	0.0689	0.067578	65.845	5	0.58312	0.94324	116.35	5	1.06018	8.8	354750000	295390000	46559000	12796000
P13645;CON__P13645;CON__P02535-1;Q7Z3Y7;CON__Q148H6;CON__Q7Z3Y7;Q7Z3Z0;CON__Q7Z3Z0;Q7Z3Y8;CON__Q7Z3Y8;Q2M2I5;CON__Q2M2I5	Keratin, type I cytoskeletal 10	KRT10	7	6	30.7	24.3	58.826	2.9333e-84	0.09505	0.050849	86.327	6	0.031691	0.031139	126.96	5	1.2146	1.5076	156.66	5	0.663306	11.8	393320000	364380000	15037000	13902000
P01617;P01614;P06309;P06310	Ig kappa chain V-II region TEW;Ig kappa chain V-II region Cum;Ig kappa chain V-II region GM607;Ig kappa chain V-II region RPMI 6410		2	2	14.2	14.2	12.059	1.1759e-224	0.074892	0.041616	96.607	6	0.13138	0.12934	140.63	5	1.5202	2.1365	51.611	5	0.468055	14.2	17830000000	17493000000	240610000	96697000
CON__Q3SX09			2	2	13.9	13.9	22.06	1.5517e-06	0.05484	0.032114	164.19	2	0.054506	0.055651	65.353	2	0.9939	1.3528	114.74	2	0.739208	13.9	77609000	68431000	4416000	4762000
P35908;CON__P35908;CON__Q9R0H5;CON__Q6NXH9;Q7Z794;CON__Q7Z794	Keratin, type II cytoskeletal 2 epidermal	KRT2	5	0	28.3	18	65.432	2.771e-49	0.061141	0.031067	117.25	4	0.10543	0.10433	117.63	4	1.8535	2.5286	29.215	4	0.395476	8.5	165690000	128640000	11680000	25372000
P04264;CON__P04264	Keratin, type II cytoskeletal 1	KRT1	12	6	30.3	18.3	66.038	6.224e-85	0.036922	0.025261	88.664	12	0.063184	0.059999	125.67	10	0.93579	1.2878	128.19	10	0.776518	18.5	1371300000	1267100000	42214000	62026000
CON__P00761			4	4	25.1	25.1	24.409	1.4969e-148	0.028462	0.020341	130.52	4	0.0096731	0.0092792	119.93	4	0.39912	0.40186	41.319	4	2.48843	25.1	2018700000	1941100000	55565000	22033000
