# Supplementary material for: Aven recognition of RNA G-quadruplexes regulates translation of the mixed lineage leukemia protooncogenes
Source: eLife. 2015 Aug 12;4:e06234. doi: 10.7554/eLife.06234 (PMC4561382; doi:10.7554/eLife.06234)
Supplement: Figure 5—source data 1. — DOI: http://dx.doi.org/10.7554/eLife.06234.012 [file elife06234s002.xlsx]

## Sheet: Sheet1
Figure 5 - source data 1. G4 sequences in coding regions of mRNAs.
#	Accession	Gene	Name	Chromosome	Entry Length	Start	End	Length	G4 Sequence	Peptide	25 upstream	25 downstream	cGcC score	RNAfold structure	RNAfold Mfe (kcal/mol)
1	NM_012102	RERE	arginine-glutamic acid dipeptide repeats protein isoform a	chr1	8194	1314	1342	28	GGGAGAGGGCCTGTAGGGAGTAAGAGGG	GRGPVGSKRD	GCCACCACAGCATCTTTCTGAAGCC	ACCATCTCCTCATGAACGTCAAATG	1.59375	((..((((((..(((((((.......)))))))..)))).))..))..(((((......)))))..............	-20.1
3	NM_020780	PTCHD2	patched domain-containing protein 2	chr1	5214	3456	3479	23	GGGGCAGTGGGCGTCAGGGAGGG	GAVGVREG	CCTGCTCCCGGGGCAGCTGTCCCAC	CCGCGTGCAGTGGATCTCCATGGCT	2.02326	((((((((.(((((....)))))..))))))).)...((((.((((..((((.....))))..)))).)))).	-37.1
4	NM_020205	OTUD7B	OTU domain-containing protein 7B	chr1	6415	1955	1975	20	GGGGTGGGGACAGGGTTGGG	GVGTGLG	GCACAGCAAGGGTTCAAAGCCTGGA	AGGAAGCAGCGGCACTGAGACACTG	6	........(((..(((..(((.(..(+++.+++....+++..+++......)..))))..)))..).)).	-25.89
5	NM_001204963	PBX1	pre-B-cell leukemia transcription factor 1 isoform 3	chr1	4147	547	573	26	GGGGCCGGAGGGACCGAGGGGGAGGG	GAGGTEGEG	CGGCCTGTCCCAGCACTTGCAGGAT	CGGGAGGAAGCAGGACATTGGAGAC	3.83333	((((((.(((..((....)).)))..))))))......((..++.++.++..++..))..................	-30.69
8	NM_001080484	KIAA1751	uncharacterized protein LOC85452	chr1	4710	2358	2378	20	GGGTGGGCGGGCGGTGAGGG	GWAGGEG	TGAGCCAGGCTGCCAGGCCAAGCCA	CCTCAGGGCAGCATTCCAGGGGGCT	3.32258	..((((..(((((((((........+++.+++.+++......+++)))...)))))).........))))	-32.7
9	NM_014638	PLCH2	1-phosphatidylinositol 4,5-bisphosphate phosphodiesterase eta-2	chr1	4837	4113	4139	26	GGGCCTCCCGGGAGGGACACGGCGGG	LGLPGGTRRV	GCTCCCGCAGACTGAGCCACAGCCT	TGTCGGGGCCAGGGGTGAGACGGGA	2.28889	..(((((....((.(.((...((((.((((((((((......).))).))).))).))))...)).).)).)))))	-32.8
10	NM_014638	PLCH2	1-phosphatidylinositol 4,5-bisphosphate phosphodiesterase eta-2	chr1	4837	4236	4266	30	GGGCCCGGCTGGGGAGGGGGTGGCAGGGGG	LGPAGEGVAGG	GAGACATCACGTCACCCACCAGCCT	CCCTGGTTTTGTGCGGCGCTCCTCC	2.23636	..(((.....))).(((((.((((.((((((..((..++.++.++.++.)).)))))).))))..))).)).........	-46.5
11	NM_152375	KLHDC7A	kelch domain-containing protein 7A	chr1	5057	1021	1050	29	GGGTCCCTGGGAACAGGGGCTGCCTCGGG	GSLGTGAASG	GGTTCCATCCCCTAGGCCACCGCCA	AGGCCAAGCCGGTGACACAAAGGGT	1.26984	.((..((((..((.((((.(((....((((((((....))))))))....)))..)))).))..))))..)).......	-33.3
12	NM_001291860	HSPG2	basement membrane-specific heparan sulfate proteoglycan core protein isoform a precursor	chr1	14343	70	93	23	gggccgggccATGGGGTGGCGGG	MGWRA	gagcgagcgagcgagagagcggcgc	CGGCGGGCGCGCTGCTGCTGGCGCT	3.83333	.(((..((.(((.....(((((((((..(((........++.++.++..++))).)))))))))))).)))))	-41.79
13	NM_001291860	HSPG2	basement membrane-specific heparan sulfate proteoglycan core protein isoform a precursor	chr1	14343	286	312	26	GGGCAGTGGGGACCTGGGCAGCGGGG	LGSGDLGSGD	CTGACAGCATCTCAGGAGACGACCT	ACTTCCAGATGGTTTATTTCCGAGC	2.85185	..........(((.(((((.((((((((.....((..((((.....))))..))))))...))))..)))))))).	-21.4
16	NM_018045	BSDC1	BSD domain-containing protein 1 isoform b	chr1	2858	1323	1353	30	GGGAGGACTGGGAGTGAgggagccagaggg	WEDWE*	TCCGGGGAGCTGGAAGATGTAGAGT	agcagctcccccacccatggcatct	1.40678	(((((....)))))((((((...(((((.((...((((((....(..((....))..).)))))))).))))).))))))	-31.1
20	NM_152493	ZNF362	zinc finger protein 362	chr1	3106	571	592	21	GGGCGCGGGCACGGGCACGGG	AGAGTGTG	CTGTGAGCACTTCTGAGTCAAGCGC	TACCAGCACCCCGTCCACACCCACC	0.877193	(((((...(((....)))....)))))....(((...((((..((((......)))).))))...)))...	-19.8
21	NM_024066	ERI3	ERI1 exoribonuclease 3	chr1	1743	268	298	30	GGGGGGCGGGGGCGGCCCTGGGAAGGAGGG	GGRGRPWEGGL	GGCGACAGCCTCTCCCGCTGCTGAC	CTGGTCTCCTGGCCCCCCGCCCCTC	1.1913	((((.((((.......))))....((((.++.++.++.++.))))....((.(((((((....)))))))))))))....	-47.8
22	NM_022745	ATPAF1	ATP synthase mitochondrial F1 complex assembly factor 1 isoform 1 precursor	chr1	1829	33	61	28	gggATGGAGCGGGCGCGCGGGCCGCGGG	MERARGPRA	agcgcgggcgcggcgcactcggagc	CCGAGGCCGACGCGCCTGAGGAGGA	2.75	..(.((((((((.((..(((((.((((......(((....)))...))))...)))))..)).)))))))).).....	-39.4
24	NM_018211	RAVER2	ribonucleoprotein PTB-binding 2	chr1	4361	137	159	22	GGGGCTGGGGCCGGGGCCGGGG	AGLGPGPGL	GGGGCGCGGGCCTGGGCAGCGCGGC	CTGCGCGGGCAGGGCCCCTCAGCCG	3.14583	(((((.(..(((((.((((......++++..++++..++++..++++)))).))))).).))))).......	-70.37
25	NM_001854	COL11A1	collagen alpha-1(XI) chain isoform A preproprotein	chr1	7291	2352	2382	30	GGGAACATGGGTCCCCAAGGGGAGCCTGGG	GNMGPQGEPGP	TGTAGATGGCCCCCCAGGACCAAAA	CCTCCAGGTCAACAAGGGAATCCAG	0.767677	......(((.(((....((((....(((..((.((.((((....)))).))))..)))...)))).....)))...))).	-30.7
29	NM_017744	ST7L	suppressor of tumorigenicity 7 protein-like isoform 1	chr1	4527	405	429	24	GGGCCGGGCTGGCGGGGACTGGGG	RAGLAGTGA	ACGCTAGGCTGGAGGGAGCGACTGC	CCTCGTTGTGGTTCGTGGCGGGGCT	5.57143	.((((((.((((.....((....))...)))).))))))........((((((((((((...))))))))))))	-31
33	NM_207191	ADAM15	disintegrin and metalloproteinase domain-containing protein 15 isoform 1 preproprotein	chr1	2764	134	159	25	GGGCCCTGGGGCTCCTGGGCGCGGG	WALGLLGAG	gctgccATGCGGCTGGCGCTGCTCT	CAGCCCTCTGCCTTCCTGGCCGCTC	1.31481	((.((((...(((.((.(((((.(((.((((.((....)).)))).))))))))))...)))....)))).))..	-41.1
42	NM_002293	LAMC1	laminin subunit gamma-1 precursor	chr1	7889	247	276	29	gggcggcgggATGAGAGGGAGCCATCGGG	MRGSHRA	ttgccttcgccgtgacccagcgtgc	CCGCGCCGGCCCTGCGGCCCCGGGG	1.25	(((((((((((((......))).))))).))))).......(((.(((.(.((((((...)))))).).))))))....	-37.5
43	NM_001164586	IGFN1	immunoglobulin-like and fibronectin type III domain-containing protein 1	chr1	11810	3361	3390	29	GGGAGTCCTGGGGTGACAGGGTCTGCGGG	GSPGVTGSAG	AGGGCACCATTCAGATGGTGGCCTA	TAGAGGTGGTCTCAAGGCCCCTGGA	2.28205	(((.((((((....)))))).)))......(((.(((((....(((.((((........)))).)))...))))).)))	-34
44	NM_001164586	IGFN1	immunoglobulin-like and fibronectin type III domain-containing protein 1	chr1	11810	3945	3973	28	GGGTATTGGGAGTTCTGGGGAAATGGGG	KGIGSSGEMGS	CAGCAGATGGGCCAGGTTGTAGGAA	TCAGTGGATAAGGAAGGTTATAAGA	12	.........((((...((((..((.+++....+++......+++.....+++.)).....))))....))))......	-10.53
45	NM_001164586	IGFN1	immunoglobulin-like and fibronectin type III domain-containing protein 1	chr1	11810	4403	4434	31	GGGAGGATTTGGGGGCTCCTGAGGGAATGGG	REDLGAPEGMG	TATGGGGAAATGGGGTCAGGTTATA	CACAGGGAGCAAGGCAGGTTATAGG	13.7	..............................((((((...((((((...(.......)...))))))....)))))).....	-13.7
46	NM_001164586	IGFN1	immunoglobulin-like and fibronectin type III domain-containing protein 1	chr1	11810	4626	4654	28	GGGGGTTTCTGAGGGAGGGGGTTCAGGG	LGVSEGGGSGS	TTGAGGCAGGCTATAGGAAAGATTT	AGCAAAGCAGGTTATAGGGGTGGCT	19.2857	........((((((......((((((..(.((((((((........)))))))).)....))))))......))))))	-18.5
47	NM_001164586	IGFN1	immunoglobulin-like and fibronectin type III domain-containing protein 1	chr1	11810	4839	4867	28	GGGGGCTCCTAAGGGAATGGGTTCAGGG	LGAPKGMGSGS	ATAAGGCAGGTTATAGGAAGGATTT	AGTAAGGCAAGTTTTAGGGATGGTT	12.625	..................((((((((...((((((...(((.....))).))))))....))))))))..........	-12.9
48	NM_001164586	IGFN1	immunoglobulin-like and fibronectin type III domain-containing protein 1	chr1	11810	5271	5299	28	GGGGGCTCCTGAGGGAATGGGTTCAGGG	LGAPEGMGSGS	ATGAGGCAGGTTATAGGAAGGATTT	AGTAAGGCAGGTTTCAGGGATGGTT	11.7778	.((((((..(((.................(((((((((........)))).)))))..)))..)))))).........	-14.9
50	NM_001164586	IGFN1	immunoglobulin-like and fibronectin type III domain-containing protein 1	chr1	11810	5919	5947	28	GGGGGCTCCTGAGGGAATGGGTTCAGGG	LGAPEGMGSGS	ATGAGGCAGGTTATAGGAAGGATTT	AGTAAGGAAGGTTTCAGGGATGGTT	13.25	.....((..(((....((((..(((....(((((((((........)))).)))))...)))..))))...))).)).	-13.3
51	NM_001164586	IGFN1	immunoglobulin-like and fibronectin type III domain-containing protein 1	chr1	11810	6027	6055	28	GGGGGCTCCTAAGGGAATGGGTTCAGGG	LGAPKGMGSGS	ATAAGGCAGGTTATAGGAAGGATTT	AGTAAGGAAGGTTTCAGGGATGGTT	13	.....((..(((....((((..(((....((((((...(((.....))).))))))...)))..))))...))).)).	-10.8
52	NM_001164586	IGFN1	immunoglobulin-like and fibronectin type III domain-containing protein 1	chr1	11810	6352	6379	27	GGGGCTCCTAAGGGAATGGGTTCAGGG	GAPKGMGSGS	TGAGGCAGGTTATAGGAAGGATTTA	AGTAAGACAGGTTTCAGGGATGGTT	9.66667	((((((..(((.((............+++.......+++...+++....+++..)).)))..)))))).........	-14.99
53	NM_001164586	IGFN1	immunoglobulin-like and fibronectin type III domain-containing protein 1	chr1	11810	6783	6811	28	GGGGGCTCCTAAGGGAATGGGTTCAGGG	LGAPKGMGSGS	ATAAGGCAGGTTATAGGAAGGATTT	AGTAAGGCAGGTTTCAGGGATGGTT	11.5556	...................(((((((...((((((...(((.....))).))))))....)))))))...........	-12.1
54	NM_001164586	IGFN1	immunoglobulin-like and fibronectin type III domain-containing protein 1	chr1	11810	7171	7200	29	GGGGAAACGGGACCAGAGGGTAAGATGGG	GETGPEGKMG	TTATAGAGGAGGCTCAGGAGGATCT	TTATGGAGATGGTTCAGGGAGGCTT	9.2	........(((.(((..(((.((((.+++....+++......+++......+++......))))..)))...))).)))	-16.34
55	NM_001164586	IGFN1	immunoglobulin-like and fibronectin type III domain-containing protein 1	chr1	11810	7457	7485	28	GGGGCACAGGGGTGCTGGGGTCTCAGGG	RGTGVLGSQG	GGCATGGCACACAGAGACAGCCTCA	AGGGCGACAGACTCTTTCAGATGAG	4.85	...................(((((((.(.(.....).).)))))))((((((((((((....).)))))))...))))	-20.8
56	NM_001164586	IGFN1	immunoglobulin-like and fibronectin type III domain-containing protein 1	chr1	11810	8128	8153	25	GGGCCAGGGGGCTTTAAGGGTGGGG	GPGGFKGGE	TGCCGCTTTTGGTGGGACCCATGAA	AGGGTGCACCAGGCCAAGAGGCGGC	3.74194	.(((((((((.((((...)))).)..((((.((+++......+++.+++..+++....)).))))..))))))))	-39.35
57	NM_001242925	TMCC2	transmembrane and coiled-coil domains protein 2 isoform 2	chr1	3340	1470	1497	27	GGGGCTGGGCCTGGTGGGGCGCTGGGG	GAGPGGALGS	CTCAGCCGGGGCAGGCAGCAACTCT	AGCCCTAAGTCCAATGCACTGTATG	3.11765	(((....)))(((((((...(((.(((((((...(((((((...))))))).))))))))))....))).))))...	-29.2
61	NM_001271223	OBSCN	obscurin isoform IC	chr1	26925	24545	24576	31	GGGGGCATGCTGGGGCAGGGGCCCATGTGGG	GGMLGQGPMWA	CACCTTTGCCTTTGGTGGAGATGCA	CCAGGATAGCCTGGGCTGTGTCCCA	2.7381	((.(((((((...))))))).))...((((((((((.((((...(((((....)))))......)))).))).))))))).	-39.8
63	NM_001004342	TRIM67	tripartite motif-containing protein 67	chr1	8522	893	923	30	GGGAGGCGCGGGGGCGGGGGCGACTGGGGG	PGGAGAGATGG	GCGGAGGCGGCGGCTGCAAGAGCCC	CAGCACGGCCCGCAAGTTCCCCACG	2.70909	((++.++.++.++........)).((((.((...++.++.++.++.(((((.((((......)))).).)))))))).))	-53.9
64	NM_021170	HES4	transcription factor HES-4 isoform 2	chr1	962	815	837	22	GGGCGGGGCCGCAGGGCCCGGG	RAGPQGPG	ACCCGGGCGCTGCCCGCCGCCCCCA	TGGGCCCTGGAGGCCGTGGCTGCGC	0.957447	((((((((.((((((.((((((...))))))))..)))).)))))))).((((.....))))(((....)))	-49.1
65	NM_152486	SAMD11	sterile alpha motif domain-containing protein 11	chr1	2554	1767	1797	30	GGGTCTTCAGGGAGCAGGGGATCGACGGGG	RVFREQGIDGE	CTGTCTGGCTGTGGAGAGTACACTC	AGACCCTGCCACTGCTGACGGAGGA	3.07143	((.((((....)))).))....(((..(((..(((.(.((((((..((......))..))))))).)))..))).)))..	-30.7
66	NM_001142467	HES4	transcription factor HES-4 isoform 1	chr1	1038	321	350	29	GGGCGTGAGGGGGGCGACCGGGGGGCGGG	PGVRGATGGRE	AGCACCGCAAGGTGGGGTCCCGGCC	AGGGACGCGGGACTCAGCCGGTGCC	4.92308	..(((.((..(((.((...)).)))..))))).....(((.(((((.+++.+++.+++....+++......))))))))	-48.17
68	NM_018188	ATAD3A	ATPase family AAA domain-containing protein 3A isoform 1	chr1	2646	207	234	27	GGGGCCGAGGGCGGCGGGGACCGCGGG	GAEGGGDRGL	GCCGCCTTTGCCGCCCGCGCAGCCC	TTGGGAGACCGGCCGGCGCCCAAGG	1.51562	((((((((((..((((.((.....)))))))))))))))).(((..(((.((((((....)))))).))))))....	-47.1
70	NM_001170687	MIB2	E3 ubiquitin-protein ligase MIB2 isoform 3	chr1	3296	2508	2529	21	GGGGCCGGGGGGGACCCAGGG	GAGGDPGP	TCAGCTGCTGCCCCTGGTGGCTGAT	CCCTTGCAGCTGCTGTCCAGGCTAC	2.35088	...((....)).(((((((((((..((((((.(((....)))..))))))..))))))....)))))....	-35.7
75	NM_001198994	NADK	NAD kinase isoform 2	chr1	3653	916	942	26	GGGGCAGGGGGGAAGGGGGCCTGGGG	GAGGKGAWG	CTGCACGCACCTCATGGAGGCACGC	TGCACATGGAGTTGGGGGGGCCTCC	8.59259	...............((((((.(.(++++..++++....++++....++++...............).).))))))	-43.45
76	NM_001195737	FAM213B	prostamide/prostaglandin F synthase isoform c	chr1	2763	88	113	25	GGGAACAGGGAGTCGGGGAGCCGGG	GNRESGSRE	ATCCAGGAGCGAGGAGCCGGGAGCG	AACCAGGGCTGGCAGCGGCCGCCAT	3.35484	.(((.((..(........+++...+++.....+++....+++)..)).))).....(((.(((....))))))..	-26.77
82	NM_182752	TPRG1L	tumor protein p63-regulated gene 1-like protein	chr1	2427	173	198	25	GGGCGGGGGGCGGCCGGGGGCGGGG	PGGGRPGAGT	AGGAGGTGGGGGCAGGCGGCGGCCC	ACGCCGCTGCGCCAGACACTCTGGC	5.4	.++.++.++.++..(((((((.(((.(.(.++.++.++..++.).).))).)))))))..((((((...))))))	-62.49
83	NM_153812	PHF13	PHD finger protein 13	chr1	3670	761	784	23	GGGAAAGAGGGGTACAGGGGGGG	GKEGYRGG	GAAGCGCAGGGACAGTGATGCGCCT	CTTGCTGAAGCTGGAAGCCGCTGAC	7.88889	..((((......((((...(((...+++.....+++.....+++.+++..)))....)))).....))))...	-22.14
84	NM_001080397	SLC45A1	proton-associated sugar transporter A	chr1	2527	883	907	24	GGGATAAAACGGGCTTCGGGAGGG	WDKTGFGRA	GGATACGTGGTCGGCGGAATCCACT	CCCTGGGGGGACAGCTCCGAGTCAT	4.14286	((((.(((.....)))..))))(((.(((......+++....+++.+++....+++........))).)))...	-26.45
85	NM_001270500	CA6	carbonic anhydrase 6 isoform 2 precursor	chr1	995	895	923	28	GGGCAAGGGCCACGGGGGGCATCGTGGG	QGKGHGGHRGR	TGGTGGAATCCAACTTCCCGAATCA	AGAAGCCAAAATCCAAGAGTACAGC	2.97059	((((((..((...((((((......))).)))..((((((......))))))..))..)))....)))..........	-18.7
86	NM_002631	PGD	6-phosphogluconate dehydrogenase, decarboxylating	chr1	1937	853	882	29	GGGACAGCGCGGGGCAGAAGGGCACAGGG	RDSAGQKGTGK	GGCAAACACCTGCTGCCAAAGATCA	AAGTGGACCGCCATCTCCGCCCTGG	1.73171	..........(((((((.........)).)))))(((((((((..(((...((........))))).)))..)))))).	-25.2
87	NM_001010881	C1orf167	uncharacterized protein C1orf167	chr1	4672	1394	1423	29	GGGGGCCCCGAGGGAGCGGGTCCACAGGG	EGAPRERVHRE	TCTCACCCAAGCAGAAAGGAGAGGA	AGGAGGAGAGGACAGCTTTCCATCT	2	((((.((..........)).))))...(((((((......).))))))......(((.((((((.....)))))).)))	-23.9
88	NM_001024215	FBLIM1	filamin-binding LIM protein 1 isoform b	chr1	1521	1119	1140	21	GGGTGGGGTGCAGGGACAGGG	GWGAGTGR	CAGGTACGAGAAGGGTTTGTGCACT	CGAGACCCAAGCAGGGTGAAGGAGC	4.63158	.(((((((((.....))))))).))+++.+++.....+++...+++(...((((.....))))...)....	-23.45
89	NM_001271733	MST1L	putative macrophage stimulating 1-like protein	chr1	4668	765	788	23	GGGAAGGGTGAGGGCTACCGGGG	GKGEGYRG	GGCCACAAGTGTCAGCTGCTTCCGC	CACAGCCAATACCACCACCGCGGCG	1.76316	(((....(((....)))))).((((((....((((..((((..........))))..))))....))))))..	-24.5
90	NM_001271733	MST1L	putative macrophage stimulating 1-like protein	chr1	4668	890	912	22	GGGCGGGGGGGCGGGCGTTGGG	VGGGAGVGT	AGAAAAATACGCGTGCAAGTGAGGT	ACGTGCTGCTGCGGAGACCTTCGGG	9.6	.........(((((.(.((((....+++.+++.+++.+++)))).).)))))...(((.((....)).))).	-48.5
91	NM_003689	AKR7A2	aflatoxin B1 aldehyde reductase member 2	chr1	2619	279	303	24	GGGCGGCCTGGGGCTCGGGCTGGG	LGGLGLGLG	GCGACGGCCAGTCCGAGACCATCCT	CGGTGGCGACTGCAGAGTGAAAATT	2.53333	((.((.(((((((((((.((..((.((....)).)))))))))))).))).)).)).(((....))).......	-34.4
92	NM_020526	EPHA8	ephrin type-A receptor 8 isoform 1 precursor	chr1	4996	2078	2106	28	GGGAGGCTGCGGGTGCCAGGGCAGCGGG	GRLRVPGQRD	TGGAGACTCCGGGGAAGTCTGCTAC	ATGTGCCCGTGGCCATCAAGGCCCT	2.07317	((.((.((((.(............).)))).)).))((.(((..(((.(((((.....))))).))).....))))).	-30.1
93	NM_170743	IFNLR1	interferon lambda receptor 1 isoform 1 precursor	chr1	4563	1269	1287	18	GGGCCGGGTGGGGATGGG	GPGGDGH	TTTGGCTGAGAAGGGGCCAGGCCAA	CACCAAGAATCTCTCCCACCACCTG	2.15789	..(((..((((..((..........+++..+++.+++...+++..)).....))))..))).......	-29.27
95	NM_020451	SEPN1	selenoprotein N isoform 1 precursor	chr1	4332	57	85	28	GGGCCGGGCCCGGCCGGGCCAACGCGGG	MGRARPGQRGP	ggcagccgccgccagccgcagccAT	CCGCCCAGCCCCGGCCCCGCCGCGC	0.603774	(((....)))......(((.((...((((((((.(.((.(((.((.....)).))).)).).)))))))).)).))).	-42.6
97	NM_022078	GPATCH3	G patch domain-containing protein 3	chr1	2129	1291	1312	21	GGGCTGGGCTGAGGGCCAGGG	QGWAEGQG	TTGGGCGGAAGGTGATGGAGCGGCA	CCTGGGCTGCAGGTGCTCAGGGGTG	6.23529	(((((((........((.(((..((((.((.((((...)))).)).)))).))).))..))))))).....	-27.9
98	NM_001269	RCC1	regulator of chromosome condensation isoform c	chr1	2540	210	237	27	GGGCGACGTGGGCCAGCTGGGGCTGGG	QGDVGQLGLG	CCGGCTTGGTGCTGACACTAGGCCA	TGAGAATGTGATGGAGAGGAAGAAG	4.1	(((((((((((....))))))))).))(((...(.(.(((((....))))).).)...)))................	-26.1
102	NM_001171868	TMEM200B	transmembrane protein 200B	chr1	2562	390	414	24	GGGCCGGGGCCCCAGGGTCCCGGG	RAGAPGSRA	GCAGTGGCCGGCTACTGGCCGCACC	CCGCCAATGCCAGCTCGCCCCAGAT	0.833333	....(((..(((..(((((.....(((.((((((((....)))))))).))).....)))))...))))))...	-40
103	NM_001171868	TMEM200B	transmembrane protein 200B	chr1	2562	1048	1077	29	GGGAGGAGGAGGGGACTTGGGGGCCCGGG	LGGGGDLGARV	TCAGTCTTGGGGGCTATGCCAAATT	TCTGAagagaggggagacagcctgc	5.84	((((.(((..(((((...((((.((.++.++.++.++.)).)))).)))))))).))))....(((........)))..	-40.7
106	NM_001856	COL16A1	collagen alpha-1(XVI) chain precursor	chr1	5584	3965	3994	29	GGGCCACCGGGACCTCCTGGGATTCAGGG	GPPGPPGIQG	CCCATCAGGCCTGCCTGGCTCCCCT	CCCCGCCGGTCTGGATGGTTTGGAT	0.804878	.((((((((((.((..((...(((((((.(.(((((....)))))).))))))).)).)).))))).))))).......	-36.1
107	NM_001271878	KHDRBS1	KH domain-containing, RNA-binding, signal transduction-associated protein 1 isoform 2	chr1	2774	435	471	36	GGGGAGGCGGAGGGGGATCCCGCGGGGGCGCCCGGG	RGGGGGSRGGARA	CAGCCGCCGCTGCCTCACCGGTCCC	CCTCGCCCGCCACGCAGCCGCCACC	1.44706	.....((.(((((.....((.((((((((.++.++.++.++..))).))))).))..(((((...)))))....))))).))....	-55.3
109	NM_001080418	DLGAP3	disks large-associated protein 3	chr1	3587	221	244	23	GGGAGGGCCAGCGGGGGCCGGGG	EGGPAGAGV	GTGAGGGGCCGTCGGTAGGCCCTGA	TTGGGGGGGGTAGCAGCACCTTCCC	5.75	....((((((.......))))))..((((((((..((..+++..+++...+++.+++...)).)).)))))).	-47.37
110	NM_001080418	DLGAP3	disks large-associated protein 3	chr1	3587	429	453	24	GGGCCAGCAGGGGCAGGGCCCGGG	GPAGAGPGP	CTTCCACACACTACCATACCAGCGA	CCAGCGCCAGGGACGGGCACTGCCC	1.38182	..................((.((........)).))(((((.(((((..((.......))..))))).))))).	-28
111	NM_005066	SFPQ	splicing factor, proline- and glutamine-rich	chr1	3073	2094	2120	26	GGGCAGGGAGGTGCGGGGCCTGTGGG	GQGGAGPVG	AAGTGACATGCGTACTGAGCGCTTT	TGGACAGGGTCCTAGAGGAATGGGG	6.375	........(.((((((...((((...))).)...)))))).).(((((......))))).(((((......)))))	-20.7
112	NM_005202	COL8A2	collagen alpha-2(VIII) chain isoform 1 precursor	chr1	4534	491	522	31	GGGCCACCAGGGCAGCCGGGGCTTCGGGGGG	GPPGQPGLRGE	TCCCCCAGGGCTCCCTGGCAAGGTC	AGCCAGGAATACGAGGGGACCAGGG	2.09722	(((((...((((((((((...(((...))).)))))).))))..((((((....))))))..........)))))......	-37.3
113	NM_005202	COL8A2	collagen alpha-2(VIII) chain isoform 1 precursor	chr1	4534	649	680	31	GGGGGAACCAGGGCCCCAGGGGGAGCCTGGG	QGEPGPQGEPGP	GGGTGCCAGGGCCCCCAGGATTCCA	CCCCCAGGTGATCGAGGCCTCAAGG	1.16071	((((......))))((..((((((.(((((..(((((..(((...)))..))))).))))).)).))))..))........	-39.4
114	NM_005202	COL8A2	collagen alpha-2(VIII) chain isoform 1 precursor	chr1	4534	728	757	29	GGGCTGCCTGGGGCCCCAGGGCAGGGGGG	GLPGAPGQGG	GGGATAATGGAGTGGGCCAGCCC	TGCCCCCGGCCCCCCCGGCCTCCCT	0.763006	((((...(((.(.(((((.(((((((((......)))))..)))).(((((...))))))))))).)))...)))).	-44.1
115	NM_005202	COL8A2	collagen alpha-2(VIII) chain isoform 1 precursor	chr1	4534	964	995	31	GGGCCCATCAGGGGCCAAAGGGGAGCCAGGG	QGPSGAKGEPGT	GGGCAGCAGGGTTGCCAGGACCACA	ACCCGGGGCCCCCCTGGGCTGATAG	1.2268	.((((((...))))))..........((((((...((((((...(((..........)))..))))))..)))))).....	-37.5
116	NM_005202	COL8A2	collagen alpha-2(VIII) chain isoform 1 precursor	chr1	4534	1096	1128	32	GGGGGACAGGGGTGAGCCAGGGGAGGATGGGG	LGDRGEPGEDGE	GCCCAGCTGGGGTCCCAGGACTCTT	AGCCAGGGGAGCAGGGCCCACAGGG	3.84091	......((((((.(((.(..((((((++++...++++.......++++.....++++...))))))..).)))))).)))..	-48.03
117	NM_005202	COL8A2	collagen alpha-2(VIII) chain isoform 1 precursor	chr1	4534	1205	1235	30	GGGCCCCCTGGGCCTAAGGGTGAGGCAGGG	GPPGPKGEAGP	GTCTGCAGGGCTTCCTGGCAGACGT	CCTGGAGGACCCCCAGGAGTGCCTG	0.847826	(((((((((....))).))))))..(((((.(((((((((..((((........))))..)))...)))))).).)))).	-40.5
118	NM_005202	COL8A2	collagen alpha-2(VIII) chain isoform 1 precursor	chr1	4534	1358	1387	29	GGGCCCAAGGGTGAGCCGGGTTTCACGGG	GPKGEPGFTG	GGCCCATGGACCCCCTGGACCAACT	TCGCCCTGGAGGACCAGGGGTGGCA	1.06098	.(((.......(((((((.((........(((.((((((.(((.......))).))))))))).)).))))))).))).	-37.7
119	NM_005202	COL8A2	collagen alpha-2(VIII) chain isoform 1 precursor	chr1	4534	1642	1672	30	GGGCCCTCCGGGGCCTCCCGGGCCCCCGGG	TGPPGPPGPPG	GGGTCCCTGGCTCCCCTGGAATCAC	ACCCCCTGGTGCCCCTGGGGCCTTC	0.596154	((((((.(((.(((...))).))).)))))).((((((..((((((....))))))..)))))).((((...))))....	-44.4
128	NM_024700	SNIP1	smad nuclear-interacting protein 1	chr1	4605	586	606	20	GGGAGTGGGCAGGGTCAGGG	GSGQGQG	AAGGAGAACGTCTAACGAGAGGCCT	ACGGGATCGAGACACTCAGAACCTG	3.72222	.(((....(.(((....))).).(((((.((+++..+++...+++..+++......)).)))))..))).	-27.49
129	NM_198446	C1orf122	uncharacterized protein C1orf122 isoform 1	chr1	1318	661	688	27	GGGAAGGCGGGGCTGGGGCTCGGCGGG	GKAGLGLGGR	GGGGGAGGCTGCCGGCGTGGACCGC	AGGCCACCCCCACAGCCGCCCCGGG	1.675	.((((.(((((((.(((.....))).)).....((((...((.(((.....))).))..)))).))))).))))...	-40.1
130	NM_022157	RRAGC	ras-related GTP-binding protein C isoform 1	chr1	2733	296	319	23	GGGCGGAGGGGTTGGGGCAGGGG	AGGGVGAGA	AGGAGGAAGAGGAGGCGGCGGCGGC	CAGGCGGTGGCTGTGGTCCGGGGGG	13.5385	..........++.++.++.++.++.++..++.++..(((((.((..++..++.++.++...)).)))))....	-45.68
132	NM_001852	COL9A2	collagen alpha-2(IX) chain precursor	chr1	2831	156	186	30	GGGAGAGCGGGGCCCCCCGGGTCCCCCGGG	PGERGPPGPPG	CTCTGGCGCAGATTAGAGGTCCACC	ACCGCCGGGAGTGCCTGGATCCGAC	0.669421	.((((((((........(((((..((((.((.(.(((...))).).)).))))))))).......))))).)))......	-33.7
133	NM_001852	COL9A2	collagen alpha-2(IX) chain precursor	chr1	2831	283	313	30	GGGCCAGATGGGCCAGACGGGAAGCCCGGG	GPDGPDGKPGI	ACCCAAGGGCGAGCCTGGCAAAGCT	ATTGATGGTTTAACTGGAGCCAAGG	1.80488	.(((..((((...((((......((((.((....)).)))).))))..))))))).....((((((.....))))))...	-29.7
134	NM_001852	COL9A2	collagen alpha-2(IX) chain precursor	chr1	2831	628	657	29	GGGCTGCAGGGAGTGAAGGGGCATGCGGG	GLQGVKGHAG	TCCACCCGGAATGAAAGGTCCCCCA	CAAACGCGGGATTCTGGGTGATCCT	1.39344	..((((((((((........((((...(((......)))...))))..((((......))))..)))))))))).....	-28.4
135	NM_001852	COL9A2	collagen alpha-2(IX) chain precursor	chr1	2831	691	720	29	GGGAAGCCGGGTCCCAAGGGAGATGTGGG	GKPGPKGDVG	GGCCACCAG	TGCCTCTGGAGAGCAAGGCATCCCT	1.74359	.(((.(((((((.(.(((.(((((...)).))).))).).))))))).).)).(((....)))	-25.1
136	NM_001852	COL9A2	collagen alpha-2(IX) chain precursor	chr1	2831	1275	1305	30	GGGAAGGCAGGGCCCTAAGGGGGAGCAGGG	QGRQGPKGEQG	GTCCAGTGGGGCAACCAGGCCCTCA	CCCCCCCGGAATTCCAGGGCCCCAA	0.785714	.(((...(((((......)))))...))).....(((((((..(((((.((...))))))).((....)))))))))...	-38.7
137	NM_001852	COL9A2	collagen alpha-2(IX) chain precursor	chr1	2831	1510	1539	29	GGGGATGCGGGCGCCCCAGGGGTTCAGGG	GDAGAPGVQG	AGAACCCGGCTACCCTGGCCCCAGC	CTACCCTGGTCCCCCCGGCCCTCGA	0.566434	....((((..(.(((((.......))))))..)))).(((...((((.((((((...)))))).))))..)))......	-35.2
138	NM_001852	COL9A2	collagen alpha-2(IX) chain precursor	chr1	2831	1600	1625	25	GGGAGACAGGGCGTGGAGGGCCGGG	GRQGVEGRD	GAACCGAGGCGTGCCAGGACAGCCC	ATGCCACTGACCAGCACATCGTGGA	1.76316	...(((.((.((((..((.(((...((.(..(.((.(......).)).)..).)).))).)).)))).)).))).	-25.1
139	NM_001852	COL9A2	collagen alpha-2(IX) chain precursor	chr1	2831	1706	1737	31	GGGAAGCCCTGGGTGCGGTGGGCATGATGGG	REALGAVGMMG	GCAGAGGTCGCCGTGAGTGCCAAGC	TCCTCCAGGACCTCCTGGGCCCCCT	0.986486	.((..(.(((((((....(((.((.((....)))).)))))))))).).))..((((...(((((....)))))))))...	-31.2
140	NM_001852	COL9A2	collagen alpha-2(IX) chain precursor	chr1	2831	1896	1924	28	GGGACGGGGGCACCCCGGGATGCCTGGG	VGRGHPGMPGP	GAGAGAAGGGTGATCCAGGAGAAGT	CCCCCAGGGATCCCAGGACTCCCTG	1.17442	........((....)).((((...((((((((((((...(((((...)))))))))))...).)))))...))))...	-32.9
141	NM_005424	TIE1	tyrosine-protein kinase receptor Tie-1 isoform 1 precursor	chr1	3982	312	335	23	GGGGAGGCCGGGGCGGGGAGGGG	GEAGAGRG	GCGCTTCTTCCTGACTTGCGTGTCT	CTCGGACGCCTGGGGCCCGCCCCTG	2.25	(((..((.....))..)))((((((++++.....++++.++++.++++...))))))..((((....))))..	-51.89
142	NM_005424	TIE1	tyrosine-protein kinase receptor Tie-1 isoform 1 precursor	chr1	3982	814	840	26	GGGGTTGTGGGGCTGGGCGCTGGGGG	RGCGAGRWGP	AGCGCCTTCTTTCGGCTCATCGTGC	CCAGGCTGTACCAAGGAGTGCCCAG	3.24242	(((((((((((.((((((........)))))).))))..)))))))..((((....((......))....))))..	-29
143	NM_001253357	TIE1	tyrosine-protein kinase receptor Tie-1 isoform 2	chr1	3899	233	252	19	GGGCCGGGGCGGGGAGGGG	WAGAGRG	ccatcctcttcttggcttctcATGT	CTCGGACGCCTGGGGCCCGCCCCTG	1.85455	(((.........)))..........((((.++++.++++.++++...........++++...))))...	-36.13
145	NM_031207	HYI	putative hydroxypyruvate isomerase isoform 1	chr1	1247	263	288	25	GGGTGCGGGCCGCGGGCAGCTCGGG	RVRAAGSSG	CCCGAGCTCTCCGGCCTCCCCGCGC	CTTCGAGGCCGTCGAGGTGGCCTGG	1.12903	(((((((((((((((((((((....))).).)))))).))).))))))))...(.((((((......)))))).)	-45.3
148	NM_001290130	POMGNT1	protein O-linked-mannose beta-1,2-N-acetylglucosaminyltransferase 1 isoform 4	chr1	2349	649	679	30	GGGCTGGAGGGACACATGGGCCTTCGTGGG	LGWRDTWAFVG	TGGGCAGCCAGGCTGGCCCTGCCCT	ACGAAAAGGAGGTCCTGTCTTCGGG	2.07317	.(((((((((...))))..)))))....((((((....(((.((((((((............))))))))))))))))).	-32
152	NM_001290404	TAL1	T-cell acute lymphocytic leukemia protein 1 isoform 1	chr1	4757	1116	1149	33	GGGGGCTGGTGGGGGTGGAGGTGGGGGAGGGGG	VGAGGGGGGGGG	CCAAGACTGGCAAGGACCCTGTGGT	CGGCGCGCCCCCAGATGACCTCCTG	2.77778	......((((...((.(((...++.++.++..++.)))++.++.++.++(++.++.++.++....)))))))...........	-58.99
158	NM_182976	ZNF326	DBIRD complex subunit ZNF326 isoform 1	chr1	2722	1746	1775	29	GGGAGTAGGGGAAGGAGGGGAAGTAGGGG	QGVGEGGEVGV	GAATAGAGGGCGAGGGAAATATACA	TAGTGGGAGAAGTAGAGGGAGTGGG	67	.......+++...+++.........+++....+++................+++....+++.........+++...+++	-8.68
159	NM_022768	RBM15	putative RNA-binding protein 15 isoform 1	chr1	3431	1455	1479	24	GGGTGGGAGGCCTGGGACCTTGGG	WVGGLGPWV	AAAGCTACACCCACCACCCGCCTCT	TTCCTCTTGCTGCCCTGGCACGAGA	0.947368	.........((..((((((......))))))..))...((((((...))))))(((((.(((....))))))))	-29
161	NM_019099	FAM212B	protein FAM212B isoform 1	chr1	5980	712	741	29	GGGTGGGGAGAAGGGTGAGACTGGGGGGG	KGGEKGETGGA	GGCTAGACTTGCCAGAACTGGAGAA	CACGTGAACCCAAAGGAGAGAAAGG	7.55	(((.......)))............((((.+++....+++.......+++.+++.......))))..............	-19.67
163	NM_001286072	MOV10	putative helicase MOV-10 isoform 2	chr1	4498	1893	1921	28	GGGAGCTGCTGGGACCTGGGGAGTCGGG	WELLGPGESG	GGCTACTTCCCAGCCACAGTGCTCT	TTCAGAAGGAGCCGGCACATTCTAC	2	....(((((((((((.((((((((...)))).))))))..)))))))))(.(((((.....))))).)..........	-32.3
166	NM_001080470	ZNF697	zinc finger protein 697	chr1	5080	818	848	30	GGGCATGATGGGGGTGGGTGTGGCGGGGGG	VGMMGVGVAGG	TGGCGGGCGAGTGCGACGCGATGGT	CTTCGGGGCCGGGCCCCCGCTGGCC	3.32075	.(((.((((.((((..(((....))).))))...((((...++...++.++.++.))))(((((...))))))))).)))	-36.72
167	NM_006099	PIAS3	E3 SUMO-protein ligase PIAS3	chr1	2902	1888	1909	21	GGGGGGGCCTTGAGGGAGGGG	GGALREGH	CCGTGTCAGCAGCATTGTGGCCCCT	CATGGAGGACCCCTGCCCTCAGGTC	2.14062	..((((.....))))....(((((....)))))((((((((((((((......).))))).))))))))..	-33.8
168	NM_001145862	MTMR11	myotubularin-related protein 11 isoform a	chr1	2859	2358	2388	30	GGGCAGAGGGGGATCTGGGGTAGaggaggg	RAEGDLG*	GAAATTGCTGGCATTCTCAAAGGCA	ttctgtctaatcttttttttttttt	9.2	.......((((.((((((....((...))....))))))))))...(((((((((((......)))))))))))......	-14.6
169	NM_014849	SV2A	synaptic vesicle glycoprotein 2A isoform 1	chr1	4414	875	903	28	GGGGAGGGTCCCCCTGGGGGCCGGGGGG	GEGPPGGRGE	TGGAGTAAGGGGGGGCTTGAGTGAT	AGGCACAACGACGGAAAGAACGAGA	5	........((((((((((............))))))))))++.++..++.++............((.......))...	-26.49
170	NM_019032	ADAMTSL4	ADAMTS-like protein 4 isoform 1 precursor	chr1	4254	1224	1252	28	GGGCCAAGGGCCTTGGGGAACGGGGGGG	QGQGPWGTGGT	CGGTCCCTCGGGGCCGAGGCCAGCA	ACTCCTCACGGGCCCCGCCTGGAGC	2.74194	((((((....))))))...(((((.(((((..+++....+++....+++.+++..........))))).).))))...	-44.25
174	NM_012432	SETDB1	histone-lysine N-methyltransferase SETDB1 isoform 2	chr1	4443	3217	3237	20	GGGGAGGGCCGGGCTGGGGG	GEGRAGG	TTCATCCTTCAAGACTAATGAAGGT	AAGCCGAATGGAGGCTGAGAAGGCC	4.61905	.....(((((.((.((......(((.+++.+++..+++..+++....)))......)).))..)))))..	-36.72
176	NM_020832	ZNF687	zinc finger protein 687	chr1	4508	1457	1475	18	GGGCGGGCAGGGCTGGGG	GRAGLGT	GCCCCAAGCCCTGCCTAAGGCTGAC	ACTGGGGGACAGAAGGTGAATGGTG	2.53659	(((....(((((((((..(((....+++.+++..+++..+++).))..))).)))..)))....))).	-38.02
177	NM_005060	RORC	nuclear receptor ROR-gamma isoform a	chr1	3066	825	848	23	GGGCTTGGGGAACTGGGACAGGG	GLGELGQG	TCGTTTTGAGGAACACAGGCATCCT	CCCAGACAGCTACGGCAGCCCCAGT	1.51111	..((((....)))).((((...))))...((((((..(((((......)))))...((....))..)))))).	-20.9
178	NM_001004432	LINGO4	leucine-rich repeat and immunoglobulin-like domain-containing nogo receptor-interacting protein 4 precursor	chr1	2606	1543	1567	24	GGGGCTTGGCTGGGCAGGGCTGGG	GAWLGRAGR	CACTGTCTCCTGGATGAGGCCTCAT	AGAGTAAGGGTCCTAGAGGATGGGA	4.55	..((((((.((((((.....(((...+++.......+++..+++..+++.))).....)))).)).))))))..	-26.24
180	NM_016190	CRNN	cornulin	chr1	1913	442	461	19	GGGAAGGGCGGGGAAAGGG	VGRAGKGQ	AAGGACAGAGAAGTGGCACTGAAGT	CAGCATTATGAGGGGAGCAGCCACA	7.25	............(((((.(((....+++..+++.+++....+++))).........(....).))))).	-26.89
181	NM_001024679	C1orf68	skin-specific protein 32	chr1	908	53	74	21	GGGACTAGGGGCTGGGCAGGG	SGLGAGQG	TCCCTCCATCTTGTGTGAAAGGTTC	TAGCAATGGTGCCTCTGTGAAATGC	2.53846	......((((((((...........+++....+++...+++..+++..)))).))))..............	-19.55
182	NM_024330	SLC27A3	long-chain fatty acid transport protein 3	chr1	2413	49	70	21	gggggcctgggtgggaATGGG	MG	ctgctctccgcccgtgtggagtggt	CGTGTGCCAGCGCACGCGCGCTCCC	2.04762	(((((((((((....)))))).)))))+++...+++.+++...+++(((((((....))))))).......	-40.39
183	NM_024330	SLC27A3	long-chain fatty acid transport protein 3	chr1	2413	1216	1245	29	GGGCATCGTGGGCTGCATGGGCATTGGGG	LGIVGCMGIGA	TCTACCACATGTCCGGTTCCCTGCT	CCACAGTGGTGCTGAAATCCAAGTT	1.83333	....(((((((((((((.....))))))))).))))...((.((((..((((.((((...)))).))))..)))).)).	-30.7
184	NM_017582	UBE2Q1	ubiquitin-conjugating enzyme E2 Q1	chr1	3223	144	177	33	GGGGGGCCAGGGGGCGGCGCCGGGGGCCGGGGG	LGGQGAAPGAGG	AGCAGCCGGGGCCGGGGCAGCAGCT	CGGCCCAGGGGGGGGCCCGGGGCCG	6.96078	..((((.(..((....))..).))))+++++...+++++.......+++++..+++++((((((.(((.....))).))))))	-70.17
185	NM_017582	UBE2Q1	ubiquitin-conjugating enzyme E2 Q1	chr1	3223	319	344	25	GGGGCCGGAGGGGCCGGGGCGGGGG	GAGGAGAGA	GCTGAGCTGCGAGTTCCTGCTGGCT	CCGCGCCCGGACCGCATCTCCCCCC	1.23158	...(((.((((.((((..(((((..++++.....++++..++++.++++.))).))..)))))))).))).....	-53.1
186	NM_020524	PBXIP1	pre-B-cell leukemia transcription factor-interacting protein 1	chr1	3196	605	634	29	GGGGGTGAGGGTGCAGGCGGGGAGCTGGG	GGEGAGGELG	GCCCCTGGCTGTGGAGAACCAGGCT	CATCTCCCTCAACATGTGCCTCCTT	1.94118	((((((((((.(((....)))))))))))))..((((((((..((((((........))))))...).)))))))....	-36.9
187	NM_001252406	ZBTB7B	zinc finger and BTB domain-containing protein 7B isoform 2	chr1	4020	1276	1307	31	GGGCAGAGTGGGCAGCAGTGGGGGCAGTGGG	AGRVGSSGGSGP	TGACCTATGAGGAGGAGGAGGTGGC	CCGGGGGACAGCTACAGCCCTCCCA	3.58333	((.(((((...(.++.++.++.++....)...))))))).....((((((.((((.(.(.....).))))).))))))...	-40.5
188	NM_018655	LENEP	lens epithelial cell protein LEP503	chr1	649	117	135	18	GGGCACAGGGTGGGAGGG	MGTGWEG	GGCTGCGGGTGCCTGTCATTAAGAT	CTTCCAGCGGACCCTGAAGGAAGTC	2.65385	..((..((((.((((..........+++....+++.+++.+++....))).).))))...))......	-31.87
190	NM_152494	DCST1	DC-STAMP domain-containing protein 1 isoform 1	chr1	2297	374	399	25	GGGCTTGGGGGCCATGGGCTGGGGG	VGLGAMGWGT	AGATTATGTTCTTGTACAGCTTGGT	ACCTCCCCTCACATCCGCTGTGCCA	2.29545	(((......))).(((((((...(((((...(((((((..........)).))))).)))))....)))))))..	-26.4
191	NM_001184891	FLAD1	FAD synthase isoform 3	chr1	1910	1583	1606	23	GGGTAAgggtattaggggaaggg	G*	CCCATACTGTATCCTGTATGACCGA	aatgggtaagggagtttttagggtg	4.52632	((((((((.((((((.........))))))..)))))...+++..+++...+++...+++........)))..	-25.8
192	NM_004952	EFNA3	ephrin-A3 precursor	chr1	1782	276	297	21	GGGGGTGGGCCCCGGGGCGGG	SGVGPGAG	TTTACTGCCCGCACTACAACAGCTC	ACCGGGGCCCGGAGGCGGGGCAGAG	2.37037	....((((((((.((.(.....((((.+++.+++....+++..+++..)))).....))))).))))))..	-38.89
193	NM_007112	THBS3	thrombospondin-3 isoform 1 precursor	chr1	3229	1442	1461	19	GGGCTGGGCTGGGAATGGG	VGWAGNGN	GTGCAGTGTCCTGCCAGTGTAACGT	AACGTGTGTGGGACTGACACAGACA	3.70588	(((((..(((((((((((.......+++..+++..+++...+++.)).)).))))))))).))).....	-32.29
196	NM_001093725	MEX3A	RNA-binding protein MEX3A	chr1	6124	173	200	27	GGGCGAGGACGGGGGAGGTGGGGGGGG	AGEDGGGGGG	TGGGGGAGCCCCCCGCCCCCACGGC	CGGCGCCCCCGCGCAGCCGGCCGCC	1.56164	((((((.(.....).))))))((((.(((...(.((((((.++.++.++.++.....)))))))...))).))))..	-60.7
197	NM_020407	RHBG	ammonium transporter Rh type B isoform a	chr1	1814	1096	1130	34	GGGATGCCGGGGGTCCTGGGGGCCCTCCTGGGGG	GMPGVLGALLGV	CACATGTGGAGTCCACAACCTCCAT	TCCTTGTGGCTGGACTTGCCACCCA	2.31579	.....((((((........))))))(((((.((((((((((...))))))))...)).))))).(((((.......)))))...	-37.9
200	NM_021817	HAPLN2	hyaluronan and proteoglycan link protein 2 precursor	chr1	1771	681	704	23	GGGGGTATGGGCCCCTGGGAGGG	RGYGPLGGR	CTCATCACCAACGGACTGCACGCCC	CGCGCCAGGATGCGGAGGGGGCATC	2.34	(((..((((...((..(((.(.(((((((((....))))))))).).)))..)).)).))..)))........	-30.5
201	NM_006617	NES	nestin	chr1	5558	3435	3454	19	GGGGCAGGGGGTGGGAGGG	PGQGVGGL	CTGCTGCGGGAGCTGAGCCAGGCCC	CTGGGGGACCCAGGCCATCTGACCA	3.4359	(((((.((((..(((...))).)))).))))).+++.+++.+++..+++((...(((.....))).)).	-49.79
202	NM_006617	NES	nestin	chr1	5558	4416	4438	22	GGGGAGGGAGCCAGGGGCTGGG	EGREPGAGR	AGGAGGGAGAGGAGGATCAGGAGGA	CGGTGGGGGCCAGGGTCTTCTGTTG	11	..........((((((((.++.++.++...++.((((...)))).++.++.++.++....))))))))....	-35.22
203	NM_005973	PRCC	proline-rich protein PRCC	chr1	2123	595	616	21	GGGAGTTGGGGAGGGACTGGG	AGVGEGLG	CAGGCGTGAGCCCGGCTGAAGCGGC	ATTGGGGTTGCCCTCGCCCCGAGGC	1.97917	..(((....)))..(((...(.((((((.((..+++.+++...+++...+++...)).)))))).)..)))	-37.99
204	NM_002529	NTRK1	high affinity nerve growth factor receptor isoform 2 precursor	chr1	2655	1596	1622	26	GGGAGCTGGGGGAGGGCGCCTTTGGG	WELGEGAFGK	AAGCGCCGGGACATCGTGCTCAAGT	AAGGTCTTCCTTGCTGAGTGCCACA	3.46154	.(((((.((....)))))))...((((..(((.((.(((((.(((((....)))))..))))).)).))).)))).	-28.9
205	NM_014215	INSRR	insulin receptor-related protein precursor	chr1	4193	3246	3272	26	GGGAACTGGGCCAGGGCTCTTTTGGG	RELGQGSFGM	CCTCGGGAGCAGATCTCGATAATCC	ATGGTATATGAGGGGCTGGCACGAG	3.81818	.((((....(((.(((((......))))).))).(((((..(((((.((........)).))))).))))).))))	-24.4
208	NM_001004341	ETV3L	ETS translocation variant 3-like protein	chr1	1977	1155	1175	20	GGGCTGGGACAGGGTGCGGG	GLGQGAG	TTTTCCAGGGCTTCCTCTCTTGGCA	TGAGAGGCTTTGGCTCTTGTCCCTC	2.27586	....(((((((...(((((......+++..+++...+++...+++.))))))))))))............	-32.2
209	NM_004983	KCNJ9	G protein-activated inward rectifier potassium channel 3	chr1	3029	1333	1354	21	GGGGGCGGGGGAGGGGGCGGG	EGAGEGAG	GGCTGGATGAGAAGGTGGAGGAGGA	TGGGGAAGCTGGGGCTGACAAGGAG	31.3333	.............++.++.++.++.++.++.++.++((.+++.+++.+++......+++.)).........	-52.9
210	NM_015331	NCSTN	nicastrin isoform 1 precursor	chr1	2935	136	171	35	GGGGGTGGCTCTGGGGCTGACCCGGGAAGTCGGGG	GGGSGADPGSRG	gcagagaggcaagATGGCTACGGCA	TCTCCTTCGCCTTCTGTCTTTCTGC	3.33333	(((((((((((.((.(((...++..++.++.++....((((..(((((.(.....).)))))..))))))).)))))))))))))	-43.59
211	NM_005598	NHLH1	helix-loop-helix protein 1	chr1	2559	547	570	23	GGGCCTGGGGGTCCGGGAGGGGG	GPGGPGGG	GGGCGGGGCGGGCCCTGATGGTGCC	CCAGGCCCGAGGCCCAGAGCCGGGA	3.01923	((((.((((.((((((.......(((((((....)))))))...))))))..))))...))))..........	-41.2
213	NM_145759	TRAF5	TNF receptor-associated factor 5	chr1	3976	1407	1428	21	GGGGATGGGTCAGGGAGGGGG	GDGSGRGS	GCTCTGTGCTAGAGCATACCTGAAT	TCACACCTGTCCCTATACTTTGTGG	3.34615	((((((...))))))..(((......+++..+++...+++.+++)))((((...((......))..)))).	-30.57
216	NM_021205	RHOU	rho-related GTP-binding protein RhoU	chr1	4372	750	779	29	GGGGGACGCGGGCCTGGGGAGCCGGGGGG	GGRGPGEPGG	GCCGCGTCGGGAGCGCGGTGGACGC	CCGGGGGCGTGCGGGGGGTGCCGAG	8.1	.(((((((.....((((.....))))...)))))))(((.++++....++++....++++......++++.).))....	-48.79
217	NM_198552	FAM89A	protein FAM89A	chr1	1498	236	264	28	GGGGGCCCGGGCGGCGGCGGGGCCCGGG	GGPGGGGARA	GCGCATCCAGGACGAGCTGAGCCGC	CGGCAGCGCTGCCCGCCAAGCCTCC	1.66129	(((..((.((......))))..)))((((((...++.++.++.++(((..(((((((...))))))))))..))))))	-49.3
218	NM_175876	EXOC8	exocyst complex component 8	chr1	5097	444	473	29	GGGGAGGAGGGAGTCGGTGGGGCGGGGGG	GEEGVGGAGG	CGCCGGAGCCGCCGCCGCCTCTGGA	CCGAGACCACCTCCGAGGCCAGGCC	2.89583	.(((....(((((.(((((...++.++...++.++.....))))))))))..(((((((.....)))...)))).))).	-37.32
219	NM_005646	TARBP1	probable methyltransferase TARBP1	chr1	5130	515	535	20	GGGCGGGGGCGGGGACGGGG	LGGGGDGD	CGGGGACCGCCGTCGCCCTGGCGCT	ATGAGGCCGGGCCTGCCGAGGACGC	3.46154	(((((.(((((.((((((((......++.++.++.++...))))).))))).))).))..))).......	-43.5
220	NM_024804	ZNF669	zinc finger protein 669 isoform 1	chr1	1980	323	341	18	GGGCCGGGCCGGGCGGGG	GPGRAGR	CCGGGGCTCAGTCCTCTTCTGTTCA	CGGGCAGCGGAACCCCTGCATCCTG	1.78	.(((((..(((...(((.((((((.+++..+++..+++.+++..)))))).)))....)))..)))))	-41.02
221	NM_001004698	OR2W5	putative olfactory receptor 2W5	chr1	1342	975	998	23	GGGGTGGGAGAAAGGGGCTGGGG	GVGERGWG	TGAAGGGGACCATGAAGAAACTTCT	AGCCTCAACGAGGGGAACACTCTAG	7.3125	...((((..................++++.........++++..++++...........++++....))))..	-21.66
222	NM_015431	TRIM58	tripartite motif-containing protein 58	chr1	5156	302	325	23	GGGGTTGGGCGCGGGGCCCGGGG	LGLGAGPGA	GCCTGGTGGAGAGCGTGCGGCGGCT	CGCGGCGATGCGCGCGGCACGGCGA	3.7931	(((..(((....(((((((...((((+++..+++...+++....+++...))))..)))))))..))))))..	-40.85
223	NM_030645	SH3BP5L	SH3 domain-binding protein 5-like	chr1	3182	1470	1497	27	GGGATTGAGGGGGCCGAGGGTGCGGGG	GIEGAEGAGL	CGAGGACATGGAGGACGGAGACAGC	CTGGAGGAGGGCAGCAGCCTGGGGC	7.61111	((.++....++.++..++......))..........(.((.(((.(((..++..++.++.++...))).))).)).)	-29.68
224	NM_000939	POMC	pro-opiomelanocortin preproprotein	chr2	1245	1007	1038	31	GGGCGAGTGAgggcacagcggggccccaggg	KGE*	CCATCATCAAGAACGCCTACAAGAA	ctaccctcccccaggaggtcgaccc	0.709677	.............(((((.......)))))..((.((((........))))))(((....(((((....)))))....)))	-26.7
225	NM_001135659	NRXN1	neurexin-1-beta isoform alpha2 precursor	chr2	9560	1539	1567	28	GGGCTGCTGGGCGGAGCTGGGCAGCGGG	LGCWAELGSGL	TTCTGTGCCTCTCGCTGCTGCTCCT	CTGGAGTTTCCGGGCGCCGAGGGCC	2.32353	......(((.((((.(((((((((...((((((.(((...))).)))))).....))))).....)))).))))))).	-37.1
226	NM_001135659	NRXN1	neurexin-1-beta isoform alpha2 precursor	chr2	9560	2133	2156	23	GGGCGAGGAGGGCGAGGGCGGGG	AGEEGEGGV	GCGGCGGGGGAAGCCCGTGCGAGGC	TGTGCCTCAACGGAGGTGTGTGCTC	4.68	(((.((((.....)))))))(((((+++......+++...+++.+++....)))))....(((.......)))	-33.45
230	NM_003038	SLC1A4	neutral amino acid transporter A isoform 1	chr2	4602	433	459	26	GGGGTGCTGGCGGGCGCGGGCCTGGG	GVLAGAGLG	AGCGCTGGTGCTGCTCACCGTGTCC	CGCGGCGTTGCGCGGGCTCAGCCTG	2.6875	((.(((((..((((.((((((((((((((((((....)))))...)))))))))))...)).))))..))))))).	-40.9
231	NM_032208	ANTXR1	anthrax toxin receptor 1 isoform 1 precursor	chr2	5893	434	463	29	GGGCAAGGGGGACGCAGGGAGGATGGGGG	GQGGRREDGG	GGCCACTCTGGTGCTCATCTGCGCC	TCCAGCCTGCTACGGCGGATTTGAC	4.03448	.((((...))))..(((..(.(((((((((.((.(((.....++.++..++.++)))..)))))).))))).)..))).	-36.29
232	NM_014568	GALNT5	polypeptide N-acetylgalactosaminyltransferase 5	chr2	3131	490	515	25	GGGGACATGGGAAAGGGGCATGGGG	RGHGKGAWG	ATAAAAGAGATGAAACCTCCCCTAA	CAAAGAGAATGTTAGAAAAACTGAG	2.82143	......(((.......)))..((((.+++....+++...+++....+++............))))..........	-13.44
233	NM_001287489	OTOF	otoferlin isoform e	chr2	6958	501	531	30	GGGCTCCTGGGACGATGGGGACTTCCTGGG	VGSWDDGDFLG	GGTATCAGGCCACTGACGGCACAGT	AGATGAGTCTCTTCAAGAGGAAGAG	3.26087	.........((((((......)))))).(((((((((.(.......).)))))))))......((((((.....))))))	-27.4
235	NM_005102	FEZ2	fasciculation and elongation protein zeta-2 isoform 1	chr2	2011	143	175	32	GGGGCGGAGGCGGGGGCCGAGGCGGGTGGGGG	GAEAGAEAGGG	GAACTGTAACGCGAGCCCCGAGCCT	CGCCGACGGTTTCCCGGCCCCGGCC	1.81081	(((((((...(((..(((((.((((((++.++.++.++...)).))))...))))).)))..))))))).(((....)))..	-51.4
239	NM_017789	SEMA4C	semaphorin-4C precursor	chr2	3552	2545	2569	24	GGGGAGGACCGGGGAGGGCTCGGG	GEDRGGLGH	TGGTTACGTGCGCTTACAACTAGGA	CACCCCCTGCCTGAGCTCGCGGATG	1.55556	......((((.((((......((((((((..(.(((((.....))))).)..))))).))))))).))))....	-31.4
240	NM_015348	TMEM131	transmembrane protein 131	chr2	6642	226	246	20	gggATGGGGAAGCGGGCGGG	MGKRAG	cgagcgcggcggcccccggccggca	AGGAGGAGCAACCGGAGCCACCACC	1.33333	...((.(((..((((((........+++..+++.....+++.+++.)).)).))..)))..)).......	-32.2
241	NM_032528	ST6GAL2	beta-galactoside alpha-2,6-sialyltransferase 2 isoform a	chr2	6857	906	934	28	GGGAAGCGGGAGGCCGGGCTGAGCAGGG	GKREAGLSRA	CAACAAGCACGGGGTGCGCTTCCGC	CACAGCTGCTGTGCCAGCTGCGGAG	2.92857	......((((...)))).(((((((.....))))))).((((((((.(((.((((....)))).)))))))).)))..	-38.2
244	NM_019044	CCDC93	coiled-coil domain-containing protein 93	chr2	6929	170	200	30	GGGGTTGCCCAGGGGGCCGGAGGGCCAGGG	MGLPRGPEGQG	ccttacgacagcccggtcggatcAT	TCTCCCGGAGGTGGAAACAAGAGAA	2.16667	.....((((......)))).(((.(.(((..((((.++.++..++.++....))))..))).).))).............	-30.69
245	NM_005270	GLI2	zinc finger protein GLI2	chr2	6769	2081	2105	24	GGGGACGGGGCCCGGGAGCCTGGG	PGTGPGSLG	ACAATGACAGTGGCGTGGAGATGCC	AGACCTGACGGCACTGGATGACACA	2.74194	.........(((.(((..((.(((((+++..+++....+++.....+++........)))))))..))).))).	-25.44
246	NM_018383	WDR33	pre-mRNA 3' end processing protein WDR33 isoform 1	chr2	6299	2376	2406	30	GGGTCACTTGGGCCCACAGGGGCCTCCGGG	QGHLGPQGPPG	GCCCCCAAGGCCCGCCTGGCCCTCA	TACTCAAGGTATGCAGGGACCACCT	0.815217	(((((...((((((..((((((...))))))..))))))....)))))(((.(.(((((...))))).).))).......	-36.7
247	NM_002299	LCT	lactase-phlorizin hydrolase preproprotein	chr2	6274	1212	1233	21	GGGCCGAGGGTGGGAGAGGGG	WAEGGRGV	GGAGCCTTTAACGTGGAAGGAGGCT	TGAGCATCTGGGATCCACGCAGGCC	3.95455	...((((....((((((.(((.(((+++....+++.+++...+++...))).)))....)))))).)))).	-35.1
248	NM_000393	COL5A2	collagen alpha-2(V) chain preproprotein	chr2	6930	1261	1291	30	GGGTGCCATGGGTCCTCTGGGTCCGAGGGG	MGAMGPLGPRG	GTGAAGCTGGCCCCACTGGTCCAAT	AATGCCAGGAGAGAGAGGGAGACTT	1.86364	.......((((((((.((...)).)))).))))....((((((...(((..((......)).)))...))))))......	-26.5
249	NM_000393	COL5A2	collagen alpha-2(V) chain preproprotein	chr2	6930	3061	3091	30	GGGACCCCTAGGGGAACCCGGGAAGGAGGG	AGPLGEPGKEG	GCCCTGCTGGAGCTCCAGGACCTGC	ACCTCCAGGTCTTCGTGGGGACCCT	1.28169	..(((.((((....))))..((((.((..(((....)))..)))))).)))((((.((.(((.(....).))))).))))	-32.8
250	NM_001159	AOX1	aldehyde oxidase	chr2	4933	3898	3929	31	GGGTCTGGGAGAGTCGGGGGTGTTCCTGGGG	KGLGESGVFLGC	ACTCAAATACTCTTTATTCATCTAA	TGTTCCGTGTTTTTCGCTATCCATG	3.77273	.....(((((((((.((((.((((......)))).)))).)))))))))....(((((....(((.....))))))))...	-18.3
251	NM_020919	ALS2	alsin isoform 1	chr2	6918	1947	1976	29	GGGGGAAAGGGAAGGAAGGGCAGCTGGGG	WGKGKEGQLGH	TCTCTGAGAACAGAAGTGTGGACCT	CACGGCGATGTTCTGCCTAGGCTTC	5.26316	(((((.((..((......))...)).)))))(((...(((.((((((((((.....))))..)))))).)))...))).	-22.6
252	NM_000091	COL4A3	collagen alpha-3(IV) chain precursor	chr2	8097	288	317	29	GGGGCCAAAGGGGAGAAGGGGGAGAAGGG	GAKGEKGEKG	AGACAAAGGCCAGTGCTTCTGTGAC	CTTTCCTGGACCCCCCGGTTCTCCT	1.33333	.......((((.((((....)).))..))))..(((((((..(((((...(((.....)))....)))))..)))))))	-31.3
253	NM_000091	COL4A3	collagen alpha-3(IV) chain precursor	chr2	8097	576	605	29	GGGACACTGGGCTACCCAGGGATCCCGGG	GTLGYPGIPG	TGAGCAGGGGTTTCCAGGACTCCCA	TGCTGCTGGTTTGAAAGGACAAAAG	1.85714	.((.(((.(((.(((.(((.((((.(((...........))).))))))).))).))).))).))..............	-27.9
254	NM_000091	COL4A3	collagen alpha-3(IV) chain precursor	chr2	8097	935	965	30	GGGGGAAAAGGGAGACAAGGGAGCAATGGG	KGEKGDKGAMG	GCCCAGATAACAGAACGGACCTCAA	CGAGCCTGGACCTCCTGGACCCTCA	1.95349	.........................(((((....(((((...(((..((.....))...)))....)))))...))))).	-20.1
255	NM_000091	COL4A3	collagen alpha-3(IV) chain precursor	chr2	8097	1094	1125	31	GGGAGTCAAGGGCAACAGGGGTTTCCCTGGG	EGVKGNRGFPGL	GTGTTCCTGGCTTCCCTGGAAGTGA	TTAATGGGTGAAGATGGCATTAAGG	2.86207	.(((((.(((((.((((.......))))))))).))))).(((((....)))))..((((((...........))))))..	-27.7
256	NM_000091	COL4A3	collagen alpha-3(IV) chain precursor	chr2	8097	4269	4299	30	GGGATGCAGGGAGAACCTGGGCCACCAGGG	GMQGEPGPPGP	GCCACCTGGCACACCTGGAGAACCA	CCACCTGGAAACCTAGGACCCTGTG	1.16981	(((....)))...(((((....)))))...((((((....((((((...(((((....)))))...)))))).)))))).	-38.5
257	NM_000092	COL4A4	collagen alpha-4(IV) chain precursor	chr2	10341	1302	1332	30	GGGTTAGTGGGACCTCCGGGCCAACCAGGG	GLVGPPGQPGR	TCCCACAGGATATCCTGGAGAGCCA	CGTCCAGGTTTGAAGGGAAATCCCG	1.36	.(((((.....(((((((....)))))))..)))))((((..(.(((......))).)..)))).....(((....))).	-30.5
258	NM_000092	COL4A4	collagen alpha-4(IV) chain precursor	chr2	10341	1361	1391	30	GGGAGTAAAGGGGCAAATGGGAGACCCGGG	VGVKGQMGDPG	GTGT	TGAGGTTGGTCAGCAAGGTTCTCCT	3.77778	......................((((((((..(.(((......))).)..)).))))))	-15.1
259	NM_000092	COL4A4	collagen alpha-4(IV) chain precursor	chr2	10341	2178	2208	30	GGGAGGCAGGGGAGTAAGGGAGACTTGGGG	GRQGSKGDLGL	CCCCCCTGGCCCTCCAGGACTTCCT	CTCCCTGGCTGGCTTGGAACAAAAG	0.956044	..((((((.((.((((((....)))))).))))))))(((.((((((........)))))).)))...............	-37
260	NM_000092	COL4A4	collagen alpha-4(IV) chain precursor	chr2	10341	3153	3183	30	GGGATACCAGGGCAACCGGGACTCCCTGGG	GIPGQPGLPGY	CCATTCCTGTGAAAGAGGTGCTCCA	TATCCAGGTAGCCCAGGTGCTCCAG	1.13462	..(((((((.((.........)))))))))....(((((.(((((.((.(((((....))))).))))).)))))))...	-32.2
261	NM_057167	COL6A3	collagen alpha-3(VI) chain isoform 5 precursor	chr2	9963	6519	6548	29	GGGAACCGGGGCCCTCGTGGGGAGACGGG	GNRGPRGETG	AGAGCCAGGACCAAAAGGAGGAATC	AGATGACGGGAGAGACGGAGTTGGC	3.53571	...(((((..((.......(..(((.....(((...((((...))))...)))..)))..).........))..)))))	-19.7
264	NM_001002919	FAM150B	protein FAM150B precursor	chr2	1398	400	427	27	GGGGGCGGCGGGGCGCGGCCGGGGGGG	LGAAGRGRGG	TCCTCCTGGGGCTGCTGCTGGTGCT	CGCGGAGCCCCGGGAGCCGGCGGAC	4.16667	..(((((((((((.((((..((((.++.++.++.++.)))).(((.....)))))))))))))))))).........	-57.7
265	NM_005378	MYCN	N-myc proto-oncogene protein isoform 1	chr2	2728	896	923	27	GGGTCGCGGGCACGGCGGGGCTGCGGG	AGRGHGGAAG	CGGGAGCCGGCGCCGCCAGCCCTGC	AGCCGGCCGCGCCGGGGCCGCCCTG	1.76271	((.(.((((((.((((.((((((((.((((...))).).))))))))))))..))))))).)).(((((...)))))	-50.4
267	NM_020905	RDH14	retinol dehydrogenase 14	chr2	1600	318	347	29	GGGAGCGCGGGTGATCATGGGCTGCCGGG	LGARVIMGCRD	CCACGGCCGCCGAGCTACTGCGCCT	ACCGCGCGCGCGCCGAGGAGGCGGC	1.69048	.....((((((..((....)).(((.((.(((((.(((.((.(((....))).)).))).))))).)).))).))))))	-42.5
268	NM_182828	GDF7	growth/differentiation factor 7 preproprotein	chr2	1994	1568	1595	27	GGGCAGCGGCGGGGGCGCGGGCCGGGG	QGSGGGAGRG	CGTTGGCCGGGACGCGGACAGCGCA	CCACGGGCGCAGGGGCCGGAGCCGC	4	(((((.(((.....))).)))))...(((..((((..(.((.(((((....))).)).)).)....))))..)))..	-38
269	NM_007046	EMILIN1	EMILIN-1 precursor	chr2	3932	2767	2789	22	GGGCTCTGGGCTGGGCTCCGGG	GLWAGLRE	CGAGGGCCTTTCCAGACACGTGGCT	AAACCAACACCACCAGCCAGATGCA	1.57895	..(((((((..(((......)))..))))))).((((((.....((....)).......)))))).......	-27.1
270	NM_007046	EMILIN1	EMILIN-1 precursor	chr2	3932	2956	2985	29	GGGCCCCCAGGGCCTCCTGGGCTGCAGGG	GPPGPPGLQG	CCTCACTGGGCCTGCAGGAGAGGCT	ACCCCCAGGCCCTGCTGGACCTCCA	0.630631	.......((((((((((...(((..((((((...)))))))))...)))))))..)))((((......)))).......	-36.6
271	NM_080592	ATRAID	all-trans retinoic acid-induced differentiation factor isoform b	chr2	1258	282	304	22	GGGGCGGGGCCGCGGGGCCGGG	RGGAAGPG	CGGGGAAGAGGGCCTGACGCGCTGC	TCGCGCGAGCAGCGGAGCACCAAGG	4.13793	((((........)))).(((((((((+++.+++.....+++...+++...))).))).)))...........	-33.25
272	NM_172195	EIF2B4	translation initiation factor eIF-2B subunit delta isoform 1	chr2	1719	168	190	22	GGGCCTGGGGCAGTGGGGAGGG	GPGAVGRE	CGGGATGAAGGCGGAGCTTCCCCCT	AAATGACCAAAGAAGAAAAGCTGCA	1.7551	..........((((..((((.....+++...+++.....+++..+++...........)))).....)))).	-19.65
273	NM_001201459	ZNF513	zinc finger protein 513 isoform 2	chr2	2081	540	564	24	GGGGCAGGAGGGCCGGGTGGGGGG	GAGGPGGGP	GCCGACAGGTGAGGGGCCGTGTTGT	CCCCTGCTGCCCCCACGGCTACTGT	1.87671	(((....))).((.(((((((....(((((((.((((((........)).)))).)))))))))))))).))..	-43.3
274	NM_001201459	ZNF513	zinc finger protein 513 isoform 2	chr2	2081	1008	1034	26	GGGCAGCTGCGGGGTGAAGGGGAGGG	GQLRGEGEG	TGGTGCCAGTTTCCTGCCAGACTGT	CCTCTGCGGGACTGGATCAGAACCA	3.14286	((((.((((((..(((((........)))))(((((((((..........))).))))))))))))))))......	-28.5
279	NM_138370	PKDCC	protein kinase domain-containing protein, cytoplasmic precursor	chr2	2501	313	342	29	GGGTCCGGGCCGTCGCGGGGGCCGCGGGG	PGPGRRGGRGE	AGTCCCCTGAGCCTTCGCCGGCCCC	AGCTGGCCCGGCAGATCCGGGCGCG	1.31707	..(((((((.((((((((((((((.......))))))..)))))))))).)))))((..((((((.....)))))))).	-49.2
280	NM_138370	PKDCC	protein kinase domain-containing protein, cytoplasmic precursor	chr2	2501	395	418	23	GGGGGCCCCGGGCCCGGGGCGGG	GGPGPGAG	CGAGGAGGTGCAGCGCTATTCCCGC	CCGGCCGGAGCGGCGGCGCCTGATG	1.77049	.....((((((..((((.((((.((.((.((((((....))))))...)).)).)))).))))))))))....	-39.4
281	NM_148962	OXER1	oxoeicosanoid receptor 1	chr2	1763	713	738	25	GGGTGGCCGGGGGACTCTGGGTGGG	RVAGGLWVG	CGTGCTTCCGTGGGGGCAGCTGCCC	CATCCTGCTCCTCAACGGGCACCTG	2.95122	.((((..((((((((((((.((((((++.++..++.++........))))))..))))))))..))))))))...	-43.99
282	NM_001003937	TSPYL6	testis-specific Y-encoded-like protein 6	chr2	3095	674	697	23	GGGAGGCAGGGCCTGGGCCCGGG	REAGPGPGP	AACAGAGCAATAGATGAGGTAAACA	CCCGGGCCCCTGAACGTGGGTCTCC	1.37037	...........((((.(.((...(((((.(.(.(((((((....))))))).).)))))).)).)..))))..	-29
283	NM_015147	CEP68	centrosomal protein of 68 kDa	chr2	5862	277	302	25	GGGAGAGGGAGCTGCAGGGAGCGGG	GRGSCRERE	TGAAGACACAAAGGCCCAGTCCTAT	AGCTGGACATCCCAGGGCCCATGAG	1.65854	........((..(((((.......(((((.....((((.(.(....).).)))).....))))))))))..))..	-24.2
284	NM_001965	EGR4	early growth response protein 4	chr2	2373	133	154	21	GGGGGGGCTGTGGGCTGGGGG	WGGCGLGE	CCAGCGCCGCCGCAGCTATATAAGT	AGCCCGGCAGCGCTTTGGAGAGGCG	4.93548	(((((((.((((..(((........+++.+++....+++..+++..))).)))).))))..))).......	-38.59
285	NM_001965	EGR4	early growth response protein 4	chr2	2373	1022	1052	30	GGGGGCCCCAGGGAACTGTGGGTCACAGGG	VGAPGNCGSQG	ACGCGCCCTGGGAGCTGCTTTCTGT	AGACTACCAGGCCGCCCCGGAGGCT	1.39706	....((((((((.((.(((((((.((..((((((((....))).))))).)).))).......)))).))))))).))).	-37.1
286	NM_001965	EGR4	early growth response protein 4	chr2	2373	1202	1229	27	GGGTGACTTAGGGGAGGGGGCTGAGGG	PGDLGEGAEG	CCTATGACGCTTTCCCGCTGGCCCC	CCTCCCTGGGCTCCTGACCCCTCCT	1.15854	.............((((.......))))......(((((.(((((((.((((...)))).)))))))..)))))...	-34.5
287	NM_022492	TTC31	tetratricopeptide repeat protein 31	chr2	2929	309	334	25	GGGGCAAGGGGGCTGAGGGACTGGG	RGKGAEGLG	GGGAAATCAACTGGACAGAGTGACA	CACCTACTGTGGTCTCCGCAAGTCC	4.34783	............((((.((((.((((+++...+++......+++...+++......)))).).))).....))))	-21.27
288	NM_022492	TTC31	tetratricopeptide repeat protein 31	chr2	2929	1531	1556	25	GGGCTGGGACATCCTGGGACTTGGG	KGWDILGLGL	CTCTCAAGCCCCAGGACCCTTCAAA	CTCCAGCATCTGTCTCAGGCCAGAT	0.962963	..((((((.((((((((((...........)))...))))))).)))))).......(((((.(....).)))))	-27.6
289	NM_031288	INO80B	INO80 complex subunit B	chr2	1261	841	870	29	GGGCGGGGAGGCCGGGGGGGCGCACGGGG	GRGGRGGARG	CCTCACCAAGACTGCGGCGACCAGT	CGAGCGGCGGGGAGGGCGGGCTGCG	6.5	((((.((..(.((((..((.((.(((.((..++.++..++.++.)).))).)).)).))))).))))))((.....)).	-41.49
290	NM_016170	TLX2	T-cell leukemia homeobox protein 2	chr2	2152	448	474	26	GGGTCGCGGGGGCCAGGGTCATGGGG	LGRGGQGHGE	AAACCCCAGGGGGCGGTCTAGGCCT	AGAATGGGGCGTTCTCGGGTGGATA	4.30556	...((((.(((((((.(((((((((.((((.....)))).)))))..........)))).))))))).)).))...	-30.4
291	NM_053050	MRPL53	39S ribosomal protein L53, mitochondrial	chr2	655	438	465	27	GGGCCAGGGACGCGGCGGGCAGCGGGG	RARDAAGSGD	CTCACCGCCTTCGCCTCCCACATCC	ACAAGCCGGGCGCTGATACTGGTCG	1.58333	(((.(.((((((((.((((............)))).)))).)))).).))).....(((((.........)))))..	-26.5
292	NM_001381	DOK1	docking protein 1 isoform 1	chr2	2253	1735	1762	27	GGGGCCTCAGGGAGCTGGGACTGTGGG	GASGSWDCGL	CCTGTACAGCCAGGTCCAGAAGAGC	CTCTCTAGAGTAGGGACTGACAAGA	2.88462	(.(((.(((((.(((((.(.....).)))))((((((((((.(.....).)))))))).))....)).)))))).).	-25.4
294	NM_006302	MOGS	mannosyl-oligosaccharide glucosidase isoform 1	chr2	2895	224	254	30	GGGCGGCTCGGGGAGGCCCCGGGCGACGGG	RAARGGPGRRD	GCAGAGGGAGTGCGGACAGCCGAGA	ACGGCCGGGGCGGCGGGCCGCGTAG	2.75	(((.......)))......((....))((((((((.....(((((((.((......)).)))))))..))))))))....	-40.9
295	NM_032779	CCDC142	coiled-coil domain-containing protein 142	chr2	4339	1221	1253	32	GGGCTGCTGGGCCTGGTCGGGGGCGTGGCGGG	GLLGLVGGVAG	CCAAGAGGAGGGGGATCTGCTACCA	TTCAGCCAGCTGTGGACTAGGGCTC	4.75	((....)).((.((..(((....)))..)).))((.(((((((.(.(((.((((.......))))))).).))))))).)).	-35.1
296	NM_000682	ADRA2B	alpha-2B adrenergic receptor	chr2	3371	718	743	25	GGGCCAAGGGGGGGCCTGGGCAGGG	RAKGGPGQG	AAACGCAGCAACCGCAGAGGTCCCA	TGAGTCCAAGCAGCCCCGACCCGAC	2.03175	.......((....))...((((...((((...+++.+++...+++..+++............)))).))))....	-33.97
297	NM_001113382	FER1L5	fer-1-like protein 5	chr2	6477	3076	3100	24	GGGAGGAGGGTGACTGGGCCTGGG	REEGDWAWA	TTGGCTTGCGAGGGTGGCAGTGTGA	CTAGAGGAAACAGGAGCAGCACCCA	3.59091	((.((((((.......)))).)).))......(((((.(((..((((............))))..)))))))).	-24.1
298	NM_020184	CNNM4	metal transporter CNNM4 precursor	chr2	4800	189	214	25	GGGCGCTGGGGGCCCGGGGCCAGGG	WALGARGQG	GCGCCGGTGCTGCTGGTGCTGCTGT	CAGCCCCCAGCAGGGCACGATCGTG	1.63077	(((.((((.(((((((.((((((.(((.(.((((....)))).)))).))))))..))))))).)).))..))).	-45.2
299	NM_199078	CNNM3	metal transporter CNNM3 isoform 2 precursor	chr2	4772	427	453	26	GGGCTCTGGGCCTGGGGGCGGCCGGG	WALGLGAAGL	GCGGCTGAGGAGGCGGCGCCGCCCT	CTGCTGGCGCTGGCAGCGCTGGCGC	2.78947	((.(((.....))).))((((((((.((((...))))..))))))))...((.(((((((((...)))))))))))	-44.6
301	NM_001122646	FAM178B	protein FAM178B isoform A	chr2	2685	651	676	25	GGGTGGGTGTGGTGGGCCCCCAGGG	WVGVVGPQG	AGTCGGGAGGCCCCGGCCCAGAGGT	CCTGAGGAGACTGGCTGGTGAGCTG	1.17808	((((...((((((.((((((....)))).((((.......)))))).)))))).....))))((((....)))).	-32
302	NM_023016	SOWAHC	ankyrin repeat domain-containing protein SOWAHC	chr2	4654	1643	1669	26	GGGCAGGGGGGAGGAGGGAGTGGGGG	EGRGEEGVGE	TCAGGGACCCAGAGCAGCCGCTGGA	AGGAACGACCTGTTAAAGGCCACTC	4.96552	.......(((..(((....)))...)))...++.++.++.++((((((((.(((.....))).)).....))))))	-34.7
303	NM_012184	FOXD4L1	forkhead box protein D4-like 1	chr2	2067	1166	1191	25	GGGGTCAGGGGAGCGGGTACAGGGG	GVRGAGTGA	TTTCAGCATTGAGAGTATCATGCAA	CTGCGCAGAGTTTGTCCCCGACCGC	2.37143	.....((((.((.....))))))..(.((((.(((((((((((......))).)))........))))))))).)	-23.5
304	NM_182528	C1QL2	complement C1q-like protein 2 precursor	chr2	2049	850	880	30	GGGACCCAAGGGCGACCCGGGGCGACCGGG	QGPKGDPGRPG	CCAACCCTCCTCCTCCTTTCATCCA	CAAGCCAGGGCCGCGGGGGCCCCCT	0.970588	....((((.....(((((......)))))....))))......(((((..((((((........))).)))..)))))..	-31.6
305	NM_182528	C1QL2	complement C1q-like protein 2 precursor	chr2	2049	930	962	32	GGGGCCCTCCGGGAGAGAAGGGCGACTCGGGG	RGPPGEKGDSGR	GGAGAGCCGGGCCCGCCTGGACCCA	CGGCCCGGGCTGCCAGGGCTGCAAC	1.71875	......(((((....))))).(((((..(((((.(......).)))))..)).)))(((((((((....)).)))))))...	-41.1
306	NM_182528	C1QL2	complement C1q-like protein 2 precursor	chr2	2049	1013	1038	25	GGGGTGGTGGGCGGCGGGGCCGGGG	GVVGGGAGV	GACGGCGGGCACGGCCAGCGGCGTC	TAGGTGGCGATTCCGAGGGTGAAGT	5.68182	..(..((((....((((.(.((.((((++.++.++..++.....)))).)).).))))...))))..).......	-35.29
307	NM_030577	TMEM177	transmembrane protein 177	chr2	1397	666	689	23	GGGACCTGGGCACTGGGCGTGGG	GTWALGVG	CCTGCTGGCCCCAGCTTGCCTGGCA	TGCCAAGTACACCCTGGGGCTCCAT	1.27586	......((((((((..(((.((((.+++....+++....+++...+++.)))).)))....))))))))....	-35.74
310	NM_025029	MZT2B	mitotic-spindle organizing protein 2B	chr2	933	366	388	22	GGGCGTAGGGCCTGGGCCGGGG	QGVGPGPGS	cgcgggccgcggggATGGCGGCGCA	TCGGCGGCGCCCCCGGGGCTGGAGG	2.22414	(.(.((((.(((((...(((.(((.+++....+++...+++..+++....))).)))))))).)))).).).	-48.65
311	NM_014369	PTPN18	tyrosine-protein phosphatase non-receptor type 18 isoform 1	chr2	3669	1181	1208	27	GGGGCTCCAGCGGGCGCCGGGAGTGGG	GAPAGAGSGT	CACCTACGCGGTGGTGCAGAAGCGC	ACGCAGACGGGGACGGGGACGGGGA	4.92308	((((.....)))).........(.(((.((((....)))).))).)...+++........+++...+++...+++..	-25.19
313	NM_001105195	AMER3	APC membrane recruitment protein 3	chr2	6169	2209	2238	29	GGGCAGTGGGCTCTTTGGGCAGCGCTGGG	MGSGLFGQRWA	CCGCATGGCCTCCAAGGCAAGACAT	CCAGGGGCCCTGACATGCTGGAGCA	2.10526	((((.((.((...............)).))))))(((((...((((...(.(((((...))))).)...))))))))).	-31.7
317	NM_001085365	MZT2A	mitotic-spindle organizing protein 2A	chr2	693	126	148	22	GGGCGTAGGGCCTGGGCCGGGG	QGVGPGPGS	ggcgggcctcgcggATGGCGGCGCA	TCGGCGGCGCCCCCGGGGCTGGAGG	2	..(.(((((((.((..((((.(((.+++....+++...+++..+++....))).))))))))))))).)...	-46.25
318	NM_006593	TBR1	T-box brain protein 1	chr2	3186	1642	1664	22	GGGCGCGGGCGCGGGCCCCGGG	PGAGAGPGP	ACTACGCCAAGGCCCGCTTCCACCC	CCGGGTACGGACCGCAGCGTGCCGC	0.943662	..........(((.(((((((((((((.(..((((....))))..).))))))..)))....)))).)))..	-36.8
319	NM_001003845	SP5	transcription factor Sp5	chr2	1947	750	776	26	GGGCGCCGGGCCGGGGGCCTCCGGGG	AGAGPGASGV	TCCCGTGGTGGAGCATCCCGCAGGC	TTCCGGGAAGCGGCCTCTCCGGCGC	1.98214	.(((((.((((......))))..)))))((((((...((((((((((((....)))))....))))))))))))).	-44.9
320	NM_014213	HOXD9	homeobox protein Hox-D9	chr2	1885	746	771	25	GGGGGGAACCGGGCCTGGGGCAGGG	TGGTGPGAGI	TGCAGGAGAAGGCGGCAGCGGCGAC	ATCGGGGCCGCGACTGGGACGGGCG	6.625	............(((..(((((..(((.+++....+++...+++...+++.)))..)))))..))).........	-32.65
321	NM_173651	FSIP2	fibrous sheath-interacting protein 2	chr2	21054	228	256	28	GGGGCGGGTGAGGAAGGGGCTGAGGGGG	GAGEEGAEGA	CAACGGGGTGCTAGAGAAGGAGAGC	CTGTGCCGGCCATGGAGCTGTACCT	6.6	..((((....(((..(..(((.(((.+++.+++.......+++.....+++.))).).))..)..)))..))))....	-22.83
322	NM_198483	RUFY4	RUN and FYVE domain-containing protein 4	chr2	2761	586	608	22	GGGCTATGGGGATGGGCAGGGG	QGYGDGQGP	GAGCTGCCGTCTCTGCCATCCTCCA	CCAGTGACGGACACCAGTGCCGAGC	2.08333	..((((..(((((((((((((.(((......))))))).)))))))))))))..(((((....)).)))...	-32.4
323	NM_198483	RUFY4	RUN and FYVE domain-containing protein 4	chr2	2761	1405	1429	24	GGGACAGGGGAAGGGGGCTATGGG	QGQGKGAMG	TGGGGAACTCAACACCCAGCACCCA	CACTCAGAAGGAGGTGATAGGGATG	4.03448	((((..........)))).(((((.+++...+++...+++......+++..........).)))).........	-19.97
324	NM_022572	PNKD	probable hydrolase PNKD isoform 2	chr2	2987	1078	1104	26	GGGGCCGGGGCCGGGCCCCACTGGGG	LGPGPGPTGD	ACTGCCTGGCGCTACAGGAGGCTCT	ATGATGACTACTCCCGGGCCCAGCT	1.56452	....((((((.(((.((....)).))).))))))((.((((((.....((((..........)))))))))).)).	-37
326	NM_007127	VIL1	villin-1	chr2	2738	1739	1767	28	GGGAAGGGTTGTAGCGGGGACGAGCGGG	GKGCSGDERE	CCAGTCTTGCTGCTATCTATGGTGT	AGATGGCCAAGATGGTTGCTGACAC	4.11111	...(((..((.(((((((.((((..+++..+++.......+++.......+++.....))))))))))).)).)))..	-24.74
327	NM_002181	IHH	indian hedgehog protein precursor	chr2	2072	125	146	21	GGGGCTGCGGGCCGGGTCGGG	WGCGPGRV	CTGCTGCTGGTGGTGCCGGCGGCAT	TGGTGGGCAGCCGCCGGCGACCGCC	2.70588	........(((((((((((((((.((+++....+++..+++..+++.......))))))))))).))))))	-49.8
328	NM_024293	FAM134A	protein FAM134A	chr2	4614	171	192	21	GGGTGGGGGGCCGGGGATGGG	AGGGPGMG	GCGGTGGCGGGGGTAACACTGGCGC	CCTGAGCCTGGGCCTGGGTCTGGGT	7.69565	..++.++.++.++..((...(((.(((((..(((.(((....))).)))..))))).)))...))......	-44.7
329	NM_024293	FAM134A	protein FAM134A	chr2	4614	1199	1224	25	GGGACCTAGGGGAGGGAGAGGAGGG	RDLGEGEEG	AGTGAACCAGAGGAGACCCTAAGCC	AGAGCTGGCCCCTCCCGAAGACCTA	1.26316	......((..(((...(((......))).)))..)).(((..(.((((((.(......)))))))).....))).	-23.4
330	NM_182847	ASIC4	acid-sensing ion channel 4	chr2	2844	505	523	18	GGGAGGGACAGGGCAGGG	REGQGRE	GGGAGGGCACCAGGGCTGCTGGCTA	AGGCTCTGGCCAGTCCCAGCAGCCG	2.80645	((((.(((..(((((((........+++.+++...+++..+++.))))))))))..))))........	-42.17
331	NM_001927	DES	desmin	chr2	2248	265	287	22	GGGCGGGGCCGGGGGCCTGGGG	SGGAGGLGS	GCGTGTACCAGGTGTCGCGCACGTC	TCGCTGCGGGCCAGCCGGCTGGGGA	4.29032	((((((((...))).))))).(.((((.(((((((.(.(((........))).).))))..))).)))).).	-34.3
332	NM_013335	GMPPA	mannose-1-phosphate guanyltransferase alpha	chr2	1555	1015	1041	26	GGGAAGGGGGTGACCGTGGGTGAGGG	GKGVTVGEG	TGTGCTGGGCCCCAACGTCTCCATC	TGTGCGGCTCCGGGAGAGCATCGTC	2.43902	(.(.((((((((((.(.((((((.(((..(.....)..))))))).)).).)).).))).)))).).)........	-24.6
333	NM_005876	SPEG	striated muscle preferentially expressed protein kinase isoform 1	chr2	10650	6064	6086	22	GGGCCGGGCCGCGGGAGCTGGG	RAGPRELG	AGCTCGGCTGAGAGCGCCCTGCCCC	CCGGGGCCTGCACAAGGCGGCGTCT	1.4386	.((((......))))((((.(((((((((...))).)))).)).))))..((((((((.....)))).))))	-37
335	NM_005070	SLC4A3	anion exchange protein 3 isoform 1	chr2	4220	3370	3395	25	GGGGGGGCTCTGTGGGCTGTTTGGG	LGGLCGLFGL	TGGACCTGCTCCTCATTGGCTCCCT	TTGCCCTGGCTCACGGCTGCCACGG	3	..(((((((..(((((.(((((((...)))))))..)))))..))..))))).((.((((........)))).))	-29.5
337	NM_052902	STK11IP	serine/threonine-protein kinase 11-interacting protein	chr2	3601	1716	1742	26	GGGGCCTGAGGGCGTACGGGGCAGGG	EGPEGVRGRE	GCCCCTTGTTGGTGTGTCCCCTGGA	AATGCTTTCTCAGGGTCACTTCTGC	1.59259	.((((((...((......))...))))))(((((((((((.(........).)))))..))))))...........	-26.3
338	NM_001144994	C2orf72	uncharacterized protein C2orf72	chr2	3579	240	271	31	GGGGCGCAGAGGGCGGCGAGGGCGGCTGGGG	GAQRAARAAGA	GGGCGCGGGGCCCGGGGCGGCGCGC	CGGCGGGGGCGGCGGCGGCGGCGGC	6.23333	((((.....)))).......(((.(..(.(((.....))).)..).)))(((..++.++.++.++.)))++.++.++.++.	-62.1
339	NM_001040445	ASB1	ankyrin repeat and SOCS box protein 1	chr2	6833	110	127	17	GGGCGGGCAGGGCCGGG	GRAGPG	cATGGCGGAGGGCGGCAGCCCAGAC	CTCCGCAGGTCGTAATCTGAAGGAG	2.62069	...++.++.++..++..........+++.+++..+++..+++((((.(((((....)))))..))))	-40.31
340	NM_023085	CAPN10	calpain-10 isoform c	chr2	2179	1370	1398	28	GGGCAGGCCGGGCCCGGGCACTGGTGGG	WAGRARALVG	AGATCCAGGCTGCACGCGGCGGACT	TGACAGTCATACTTCGTGGAGCCCA	1.73171	.......((((.((((.((..(((((.((..(((((((....)).)))))..))..)))))...)).)))).))))..	-33.2
342	NM_001102467	AQP12B	aquaporin-12B precursor	chr2	1114	243	267	24	GGGCCCTGGGCTGGGGACTTTGGG	GPWAGDFGP	GGAGATGAGGACGCTGGTCGAGCTC	CCTGACCTGCTGCTCACCCTGCTCT	1.775	((.(.((((.(.((.(((((.(((((((((((.....)))).).)))))).))))).))).)))))))......	-29.3
343	NM_198998	AQP12A	aquaporin-12A precursor	chr2	1084	213	237	24	GGGCCCTGGGCTGGGGACTTTGGG	GPWAGDFGP	GGCGATGAGGACGCTGGTCGAGCTC	CCTGACCTGCTGCTCACCCTGCTCT	1.73171	((((.((((.(.((.(((((.(((((((((((.....)))).).)))))).))))).))).))))...))))..	-30.7
344	NM_022134	GAL3ST2	galactose-3-O-sulfotransferase 2	chr2	1449	1318	1344	26	GGGGGCGTAGaggggccgggccgggg	LGA*	AGCCCCTCAAGAACATCCCGTTCCT	acgaggcctcctgcggacaccagct	1.65574	...((((((.((((.....)))).))))))(((((.((((((.(........)..)))))))))))..........	-32.1
345	NM_152783	D2HGDH	D-2-hydroxyglutarate dehydrogenase, mitochondrial isoform 1 precursor	chr2	2622	252	283	31	GGGGTGCTCCGGGAGCCGCGGGTTCTTGGGG	RGAPGAAGSWG	CTGGCGTGGCCCGCGTGGCTGTTGC	TCGGCCGGTTGGCCCCCTGGCCCGC	1.25974	((((.(((.((((((.......)))))).))).)))).....(((((((...((((..((((....)))))))))))))))	-44.2
346	NM_007182	RASSF1	ras association domain-containing protein 1 isoform A	chr3	1949	437	459	22	GGGCCCCGGGACCTGGGCTGGG	GPRDLGWE	CGCGCTCGTCTGCCTGGACTGTTGC	AACCCGCGGTGGAGCGGGACACGAA	1.42	((.((((((((((((((...(((.(.(((((.(....).))))).).)))))).)))))).)))).).))..	-31.7
348	NM_001025930	TTLL3	tubulin monoglycylase TTLL3	chr3	3662	84	109	25	GGGAGCTGGGGCCCGGGCGCCGGGG	RELGPGRRG	GACGCGCCACTGCTCCTGAGCGCGA	CTCGGCCTCCTGGTACCGCCAGGAG	1.75	..(((((((.......)).))))).....((((((.(((((...))))).))))))((((((((...))))))))	-42.3
349	NM_003884	KAT2B	histone acetyltransferase KAT2B	chr3	4824	461	486	25	GGGGCCGGGCCGGGCGGCTGCGGGG	GAGPGGCGA	ccggggcggcATGTCCGAGGCTGGC	CAGGAGCCGGGGCAGGGGCCGGGCC	4.16216	((...(((((.((((((.(.(((((...))))).))))))))))))..)).....(((.((.(...).)).))).	-39
350	NM_015551	SUSD5	sushi domain-containing protein 5 precursor	chr3	5005	1591	1618	27	GGGGACAGAGGGGATGGGTCAGTAGGG	GDRGDGSVGL	GACAGAGGCAGAAGAGGAAGAAGAT	CTGGATGAAAACGTCCTAGTTACTC	6.91667	.....................((...+++.....+++...+++......+++))(((((....))))).........	-13.09
351	NM_012235	SCAP	sterol regulatory element-binding protein cleavage-activating protein	chr3	4255	2469	2493	24	GGGCAGCTGGGTGGTGGGCCCGGG	GQLGGGPGR	CCGCGTGCTATGCCCGCGCAACTAC	CGGCGGAGGCGCGGGGAGCTGCCCT	1.82979	......(((..(((((........)))))))).(((((((...(((.++.++.++.++...)))..))))))).	-47
352	NM_003335	UBA7	ubiquitin-like modifier-activating enzyme 7	chr3	3313	1532	1559	27	GGGACTGGGGGCCGGGAACAGCGGGGG	VGLGAGNSGG	AGCTGCTCAAAGTCTTTGCCCTAGT	CTTGACTGTTGTTGACATGGACCAC	3.58621	.(((......))).....(((((((...))))))).(((..((((((((........))))))))....))).....	-23.2
353	NM_014820	TOMM70A	mitochondrial import receptor subunit TOM70	chr3	4381	506	530	24	GGGAGTGGGGTGGGCGGCGGCGGG	GSGVGGGGT	GGTCGCAGCCGCTGTACCGAGCTCC	ACTGCGGGCCCGGGCACGGGGGGGC	5.11765	.......(((.((...(((.((.(((((..((.(((.++.++.++.++.))).))..))))))).))))).)))	-50.7
354	NM_020351	COL8A1	collagen alpha-1(VIII) chain precursor	chr3	3029	1037	1068	31	GGGCCCCAGGGCCCCCTGGGAAAGCCAGGGG	GPQGPLGKPGA	CAAACCAGGAGTGACAGGCTTCCCT	CTCCAGGAGAACCTGGGCCACAAGG	0.888889	.......(((((.....)))))(((((..((((((....))))))....)))))(((.(((((....))))))))......	-38
355	NM_020351	COL8A1	collagen alpha-1(VIII) chain precursor	chr3	3029	1751	1781	30	GGGGAGCCGGGCCTCCCAGGGCCCCCTGGG	GEPGLPGPPGF	ACCACCTGGGATTCCAGGCCCCAAA	TTCCCTGGTATAGGGAAACCCGGAG	0.8	....(((((((..((.((((((....))).))).))..))))))).....((((((((((((...))))).)))))))..	-44.2
358	NM_032839	DIRC2	disrupted in renal carcinoma protein 2	chr3	3337	183	205	22	GGGGCCCGGGCTCGGGCCTGGG	LGPGLGPGL	GCGAAGAGGAGAGGCAGCCGCTGCT	CTGGGGGCCTCCTGGAGAAGCCGGG	3.13514	..........(((((..((.(.(((.(((((((....))))))).))).).)))))))((((.....)))).	-38.3
359	NM_032839	DIRC2	disrupted in renal carcinoma protein 2	chr3	3337	264	286	22	GGGTCCCGGGCGGGTATACGGG	PGPGRVYGR	CGGCGGCGCTGCCCGCGGCGGTCCC	CGCCGCTGGCTGGTGCTGCTGCTCT	1.46939	(((((((((((((.((((((.....+++....+++.+++.....+++)))))).))).))))))))))....	-49.35
360	NM_015720	PODXL2	podocalyxin-like protein 2 precursor	chr3	2209	264	285	21	GGGCCTGGGAGCTGGGCTGGG	MGLGAGLG	ACTCAGAGGAGCCTAGTGAGACCAT	AGCCCCTGGCTCAGGCTTCCCCAGC	1	..........(((((.((....)))))))(((((((((((((((((....))))))))).)))..))))).	-31.2
361	NM_015720	PODXL2	podocalyxin-like protein 2 precursor	chr3	2209	1800	1835	35	GGGGAGCTGGGGGGCGCTCATGGGGGGCAAGCGGG	PGSWGALMGGKRD	ACGGCGGCGGGGCCCTCAACGGCCC	ACCCCGAGGACTCGGACGTGTTCGA	3.43636	.((((..(.(((((......))))).)...))))(((..((((..((.....))))))...)))((((.((......)).)))).	-33.3
362	NM_153264	COL6A5	collagen alpha-5(VI) chain isoform 2 precursor	chr3	8880	5317	5348	31	GGGTTCTCCTGGGCTAATGGGAGCTAAAGGG	QGSPGLMGAKGS	GAAGCCAGGGGCAGAAAGGACCTCA	AGCACTGGAAGACCTGGACTTTTGG	3.41667	(((((((((..(((....((((....))))(((((.((((......))))...)))))..))).....))))).))))...	-25.9
364	NM_014498	GOLIM4	Golgi integral membrane protein 4	chr3	2838	328	356	28	gggtccaggcgggactATGGGAAACGGG	MGNG	agacggcgggggcggccgcggcttt	ATGTGCTCCCGAAAGCAGAAGCGGA	3.55172	....++.++.++.++((((.(((((.(((((.....)))))........(((((.....))))))))))....)))).	-39
365	NM_178335	CCDC50	coiled-coil domain-containing protein 50 long isoform	chr3	8949	1046	1072	26	GGGTCAAGGAGGGCCAGGGAATTGGG	GSRRARELG	CTATTATGAAGATGGAGACCAACCA	TTCTGGATTCTCAAGACCTTGTAGA	2.7619	(((((.....)))))........(((((((...(((((((((((.......)))))).)))))..)))))))....	-22.4
366	NM_014674	EDEM1	ER degradation-enhancing alpha-mannosidase-like protein 1	chr3	6153	302	336	34	GGGGCCCGTGGGCCGGCCTGGGGGGGTATCCGGG	SGPVGRPGGVSGP	CCGACGGCCCCGCGTCGCCCACCTC	CCGTCGTGGCTGCAGCCGCCGGGGA	2.10127	..((((((((.(.(..((((.((((((((((....)))...)))))))))))..))))))))))(((((....)))))......	-46.3
367	NM_001203264	IL17RC	interleukin-17 receptor C isoform 5 precursor	chr3	2343	2287	2309	22	GGGACCTGGGGCGGGGGACGGG	AGPGAGDGT	CGGGACGCGGGGTGGGACCAGGCGC	ACTTAAataaaggcagacgctgttt	6.73684	((((.((((.(((...)))...))))...)))).++.++.++..++............(((((...))))).	-23.69
373	NM_005107	EXOG	nuclease EXOG, mitochondrial isoform 1 precursor	chr3	3146	162	192	30	GGGGCTGTAGTGGGCGCTGCGGGAGCTGGG	GAVVGAAGAGL	TCGTTTTCTGAGCGGCTTCGTGGCT	CTCGCGGCCCTGCAGTTCTTCCGGA	2.6	.(((((.((..((((((((......)))))))))).)))))(((((((.((((......)))))))))))..........	-33.6
375	NM_145166	ZBTB47	zinc finger and BTB domain-containing protein 47	chr3	5507	1327	1361	34	GGGGGAGGAGGGGGAGGCTGGGGGCAAGCAGGGG	EGEEGEAGGKQGP	ATCAAGAGAGCTCTGAGGAGGAGGA	CCACGGGGAAGCCGAAGCAGCCGGG	9.2	.........(((((.((..++.++.++.++.++.++.++.++)).))))).....((.((..(((.....)))..))..))...	-51.8
376	NM_006574	CSPG5	chondroitin sulfate proteoglycan 5 isoform 1 precursor	chr3	2158	178	205	27	GGGGCGAGCCGGGGGCGGGGGCCCGGG	MGRAGGGGPG	gacagcggtcggggcgccgcgccAT	CCGGGGGCCGCCGCCACTGCTGCTG	3.5625	..(((((((((((((.((.((((....)))).(((++.++.++.++....)))..)).))).)))..)))))))...	-56.1
379	NM_000094	COL7A1	collagen alpha-1(VII) chain precursor	chr3	9169	4384	4413	29	GGGTCTCCGGGTGAGCAGGGCCCACGGGG	GSPGEQGPRG	AGCTCCAGGCCTCCCAGGACAACCT	ACCTCCTGGAGCTATTGGCCCCAAA	1	(((((((((...((((((....))))))(((((((((.......))))..)))))...)))))))))............	-37.7
380	NM_000094	COL7A1	collagen alpha-1(VII) chain precursor	chr3	9169	4997	5028	31	GGGGGCCTGTGGGTGAAAAGGGAGACCAGGG	RGPVGEKGDQG	GGCCTTCGGGGGGCACCTGGAGTTC	AGATCCTGGAGAGGATGGACGAAAT	6.16667	..(((((((((....(((((..(((....(((....)))......)))..)))))....)))))))).)............	-25.3
381	NM_000094	COL7A1	collagen alpha-1(VII) chain precursor	chr3	9169	5227	5256	29	GGGGAAAGGGGCATTGAAGGGTTTCGGGG	GERGIEGFRG	TGATCCTGGCCTCCCTGGAGCCCCT	ACCCCCAGGCCCACAGGGGGACCCA	1.25	.......((.(((((((..((((((......))))))......((((((.(((....))))))))).))))))).))..	-37.7
382	NM_000094	COL7A1	collagen alpha-1(VII) chain precursor	chr3	9169	6484	6513	29	GGGCCTGAAGGGAAGCCGGGTCTGCAGGG	GPEGKPGLQG	TCTACCAGGAGAGCGTGGTATGGCT	TCCAAGAGGCCCCCCTGGCCCAGTG	0.793103	..(((((.(....).)))))..((((((((...((((.....((((((............)))))))))))))))))).	-34.8
383	NM_000094	COL7A1	collagen alpha-1(VII) chain precursor	chr3	9169	7502	7534	32	GGGGAGAGCGTGGGGAGAAGGGTGATGTTGGG	RGERGEKGDVGS	GGACTCACGGGGCCCCCTGGCAGCA	AGTGCAGGACTAAAGGGTGACAAGG	2.63636	...((((((....((((((....))))))....)))))).......((.((.((...(((.....)))..)).)).))....	-26
384	NM_000094	COL7A1	collagen alpha-1(VII) chain precursor	chr3	9169	7595	7627	32	GGGGTGCCAAGGGGGACATGGGTGAACGAGGG	RGAKGDMGERGP	GTGATCCTGGGGCCTCCAGGCCCAC	CCTCGGGGCTTGGATGGTGACAAAG	3.72222	.......((..((((((((((((.((((((.((..(....((....))...)..))))))))))))))))).)))..))...	-35.5
385	NM_000094	COL7A1	collagen alpha-1(VII) chain precursor	chr3	9169	7857	7887	30	GGGTCCCCGGGGCCTCAAGGGTGAACGGGG	MGPRGLKGERG	GAGAAAAAGGAGATGTTGGCTTCAT	AGTGAAGGGAGCCTGTGGCCTTGAT	2.55556	......((((..((...((((((.(.(.((((((..((((...))))...)))))).).)..)))))).))..))))...	-30.9
386	NM_000094	COL7A1	collagen alpha-1(VII) chain precursor	chr3	9169	8082	8112	30	GGGTGACCAGGGCGAGAAAGGGGAGCGGGG	KGDQGEKGERG	GCTTTGACGGGCAGCCAGGCCCCAA	AACCCCAGGAATTGGGGGCTTCCCA	1.875	(((((........(((.(((((....)).).))..)))........))))).(((((((((........)))).))))).	-30.6
387	NM_001407	CELSR3	cadherin EGF LAG seven-pass G-type receptor 3 precursor	chr3	11962	382	408	26	GGGGGGCGGTGGGCACCAGGGCTGGG	LGGGGHQGWD	TGTTCCCCCTCAGCCAGGAGGAGCT	ACCCAGGCTTAGCTGCCACTACGGG	1.77273	........(((((((..(..(.....++.++.++.++.)..)..))))))).(((.(((......))).....)))	-39.8
388	NM_001407	CELSR3	cadherin EGF LAG seven-pass G-type receptor 3 precursor	chr3	11962	896	925	29	GGGGAATTATGGGCAACAGGGAGCAAGGG	GELWATGSKG	AAGAGTGGGCACCGCGCGCTGCTGT	TCAGGGCGAGAGAGCCACGACATCC	3.45833	....((((......(((.(((.....+++......+++.....+++.....+++.))).)))......)))).......	-22.54
389	NM_001407	CELSR3	cadherin EGF LAG seven-pass G-type receptor 3 precursor	chr3	11962	4289	4313	24	GGGGCCGGGGCGGGCGCTGCAGGG	GAGAGAAGP	GAGTTTCTCGGCGCTAGCTCCACGT	CCCTGGTTCAGCTCCGAGGAGCTGC	2.30556	.((((((((((.(((.(..(((...(((.(((.(((....))).).)).))))))..)))).))))))))))..	-37.3
390	NM_001407	CELSR3	cadherin EGF LAG seven-pass G-type receptor 3 precursor	chr3	11962	7100	7131	31	GGGGACTTGTGGGCGGCGCTGGGGCAGCGGG	GDLWAALGQRA	CTCTGCACTGCTTGCCCCAGAGACA	CCCCTGGGGGCTCCCCAGGCAGCGC	1.48684	..((((.((((..(((((.......)))).)..))))))))(((((.(((.....)))(((((((...)))))))))))).	-41
391	NM_018031	WDR6	WD repeat-containing protein 6	chr3	4259	1108	1135	27	GGGGACACCAGGGACGTGGGATCCGGG	RGHQGRGIRA	GAAGGTGAGATCCTCCAGGCCTTTC	CCATAGCTGCCCATGAGAGGCAGGC	1.85	..(((......)))((..((((((((.(((..(((......)))..)))((((.......)))).)))))))).)).	-28.4
392	NM_018031	WDR6	WD repeat-containing protein 6	chr3	4259	1212	1237	25	GGGCGTGGGTACCGGGGATTGGGGG	GRGYRGLGV	AGGCATTCGGCTGTGGCACTTGGTA	TCTCGGCTCTCTGCTTCAAGTCCCG	3.7037	(((((...(((((.(((........+++...+++....+++....+++.))).)))))...))))).........	-25.94
393	NM_001199160	USP19	ubiquitin carboxyl-terminal hydrolase 19 isoform 1	chr3	4864	1147	1172	25	GGGCCAGAGGGGGACGGGTCCAGGG	GPEGDGSRD	CAAGAGGGCTGTGCATCTCTGCAGA	ATGACCCTGGACCCCGGGGTGATGC	2.34783	((...(((((((.(.(((((((.....).)))))).).))))((((((((....)))))))))))....))....	-32
394	NM_001199160	USP19	ubiquitin carboxyl-terminal hydrolase 19 isoform 1	chr3	4864	3384	3413	29	GGGGGACACAGGGCTTCCCCGGGTGTGGG	EGDTGLPRVWA	TCCAGCTGGTGACCCCTATGGCTGA	CAGCCCCTGACCGGGGTCCTGTGCC	1.23171	.((....))...(((((........))))).(((((((...((((((....(((....)))...)))))))))))))..	-36.2
395	NM_001199160	USP19	ubiquitin carboxyl-terminal hydrolase 19 isoform 1	chr3	4864	4401	4429	28	GGGGTCTGGGCCCCTGGGTCCCTGGGGG	EGSGPLGPWGP	AGGCTGAGGAGGAGCCGGTGCCTGA	CCCCAAGACTGGGTGGGCCCCCTAC	1.19588	.((((.......))))((.((((.((((((....)))))))))).)).(((((((((........).))))))))...	-41.7
402	NM_201397	GPX1	glutathione peroxidase 1 isoform 2	chr3	1183	339	363	24	GGGCGGAGCGGGGCGGGGCGGGGG	RAERGGAGA	AACCAGTTTGGGCATCAGGTGCGCC	CGGACGTGCAGTAGtggctgggggc	7.7	..(((...))).........((.((.(((.(.((.(.(((.++.++.++.++.))).).))..).))).)).))	-42.4
403	NM_003458	BSN	protein bassoon	chr3	15959	1313	1335	22	GGGCTCAGGGCCCGGGCCTGGG	LGSGPGPGP	GCAAGGAGGCTGGCCCAAAACCCTT	CCAGCACCTGGAGCCAAAACTGAGC	1.15094	((.(((..(((((((((...(((..(((((...))))))))..))))))))).)))...))...........	-34.8
404	NM_003458	BSN	protein bassoon	chr3	15959	5980	6006	26	GGGCACAGGGGGTGGTGGGGCCTGGG	RAQGVVGPGP	GAGCCTCCTGAGCCCCCAACCTACC	CCCCATGAGGAGCAGAGGCCCTACC	1.02174	..(((((.((..((.........((((((...++.++.++.++.)))))).........))..)))))))......	-46.8
405	NM_003458	BSN	protein bassoon	chr3	15959	10498	10525	27	GGGGCAAGGGGTACGAAAGGGAACGGG	WGKGYERERE	CTGTCCAGCCACGACTTCAGTGGCT	AGGCTGTGGAGCGACTTCAAAAAGC	3.85714	.(((((((((((.......)))))).))))).(((((.((.......((((....))))....))))))).......	-24.7
406	NM_013334	GMPPB	mannose-1-phosphate guanyltransferase beta isoform 1	chr3	1688	1209	1227	18	GGGCTGGGCTGGGTGGGG	WAGLGGE	CGCGTGGGTCAGTGGGTAAGCCTGT	AGAGGGGCGGGGAGTGTGCCTGCCT	6.66667	(((........)))......(((..+++..+++..+++.+++...)))((((((.......)))))).	-41.22
407	NM_020998	MST1	hepatocyte growth factor-like protein precursor	chr3	2331	969	992	23	GGGAAGGGTGAGGGCTACCGGGG	GKGEGYRG	GGCCACAACTGTCAGCTGCTTCCGC	CACAGCCAATACCACCACTGCGGGC	1.97222	(((.((....))..)))...(((((((....((((..((((..........))))..))))....))))))).	-22
408	NM_032355	MON1A	vacuolar fusion protein MON1 homolog A isoform a	chr3	2230	221	241	20	GGGTGAGGGCGGTGGGAGGG	PGEGGGRE	AAGCTATCTTCCTGCACCGGCGGCC	AGCGGTGCCTGCGCTGTGGCCATGT	2.46429	..(((((......((((((......+++...+++....+++.+++..)))))).......))))).....	-31.9
410	NM_015512	DNAH1	dynein heavy chain 1, axonemal	chr3	13110	11375	11398	23	GGGCCAGGGGCAGGGCCCTCGGG	LGQGQGPRA	CCAAAAAGCTCTCTGCCATCTCCCT	CAGAAGCCATGATGCGCAGCTCCAT	1.16	............((((((((...((..(((.(((((...)))))..)))...))....)))).))))......	-23.9
411	NM_004656	BAP1	ubiquitin carboxyl-terminal hydrolase BAP1	chr3	3701	1483	1509	26	GGGGAAGGGAACAGGGAAGCCAGGGG	KGKGTGKPGA	ACACCAACTCTGCCCTTAGGTATAA	CATTGAGCGGTTCTGCTGATGGGCA	3.11111	..........(((((...((((.((.+++..+++....+++......+++...........)).))))...)))))	-20.87
412	NM_007184	NISCH	nischarin isoform 1	chr3	5239	2016	2041	25	GGGAGGAGGGCCAGGGTGAACAGGG	REEGQGEQG	GCCTGGATCGAGGCTGCCAACCAGC	CGAGGAGGAGGATGAGGAGGAGGAA	3.95238	.(((((.((....((.((.......)).))...))))))).....((.++...++.++.++.))...........	-21.42
413	NM_001134231	NT5DC2	5'-nucleotidase domain-containing protein 2 isoform 1	chr3	1815	36	62	26	gggcATGGCGGGTGCGGGGCTGCGGG	MAGAGLRA	gcgcgggcggcgggcggcgcgcggt	CGGCCGCTCGGCGCTGGCTGCTGTG	4.54167	((((.++.++.++..++.))))....((((..((.(((((.((((.((.....)).)))).))))).))))))...	-45.99
414	NM_000313	PROS1	vitamin K-dependent protein S preproprotein	chr3	3580	345	369	24	GGGTCCTGGGTGGGCGCTGCGGGG	RVLGGRCGA	ggcgcctccgcgcgcttcgaaATGA	CGCTGCTGGCGTGTCTCCTCCTAGT	2.15152	((((((.((((((((((.....(.((....)).)..)))))).))))))))))(((((.(........))))))	-31.3
415	NM_001171747	C3orf52	TPA-induced transmembrane protein isoform 1	chr3	2054	710	735	25	GGGTGGGGGCGATAGGGTCAGCGGG	RVGAIGSAG	CTTGACAAAGGCAGGAAGCCAGCTA	TATGTCCCACTGTTGGAGGTCACTG	3.70833	(((.((...(((.((...)).)))...)).)))(.(((.....(((.(((.....))).)))......))).)..	-18.1
416	NM_001145662	GATA2	endothelial transcription factor GATA-2 isoform 2	chr3	3254	682	705	23	GGGGCTGGGGGTGGGAGCGGGGG	GAGGGSGG	TGGAGGCCCACTCTCTGTGTACCCA	AGGCAGCGGGAGCTCAGTGGCCTCC	3.56757	.((((((((.(((((..(((.((...+++..+++...+++...+++))..)))..)))))....).)))))))	-40.9
419	NM_001102608	COL6A6	collagen alpha-6(VI) chain precursor	chr3	8470	4482	4513	31	GGGAGATGAGGGATCTCAGGGAAGCCCAGGG	KGDEGSQGSPGK	GTCTTCCTGGAAGAAAAGGAGAAAA	AAGAGAGGGACTCCTGGTGACCGTG	2.80769	((((((((................)))))))).(.((.((.(.((((..(((..........)))..)))).).)))).).	-22.4
420	NM_153240	NPHP3	nephrocystin-3	chr3	5398	290	308	18	GGGGTGGGCGCGGGCGGG	GVGAGGL	GGCCGGGCCCGGGTCGCTGCCCCGC	CTGCTGGGGGCCAGCTTCAAGTCCA	2.23077	....((((..(((..((((((((..(+++.+++...+++.+++...)..)))).)))))))..)))).	-45.72
421	NM_001134422	CDV3	protein CDV3 homolog isoform a	chr3	4197	589	613	24	GGGTGCGGCGGGCGGCGGGGCGGG	AGAAGGGAG	GCGCCGGCGGAAGCAGTGGAGCCGC	CGCGGGGACCCGGCCGGGTGACGGC	3.34286	(((((.((((...........)))).)))))++.++..++.++..(((((.....).))))((((.....))))	-39.79
423	NM_001080440	OTOL1	otolin-1 precursor	chr3	1434	677	709	32	GGGAGAGAAGGGGGAGATGGGGGAGAAGGGGG	KGEKGEMGEKGE	GCCTGCACGGAGGGCCTGGCGCCAA	AGATGGGGGATAAGGGCTGCTGTGG	11.2941	.....(((((..(((((.................+++++....+++++....+++++....+++++....))))).))))).	-59.27
424	NM_018358	ABCF3	ATP-binding cassette sub-family F member 3	chr3	2572	751	778	27	GGGCTGGTGGGGCGGAATGGGTTGGGG	GLVGRNGLGK	GAACCTGGCATGGGGCCGCCGTTAC	AAGACAACGTTACTGAAGATGCTGG	5.2	...((((((.(.(..(((((.((((......)))))))))..).))))))).....((.((((......)))).)).	-21.2
425	NM_001291157	EIF4G1	eukaryotic translation initiation factor 4 gamma 1 isoform 7	chr3	5574	2367	2395	28	GGGCCCCCAAGGGGTGGGCCAGGTGGGG	GPPRGGPGGE	TGGCCGGACAACCCTTAGCACCCGT	AGCTGCCCCGTGGGCCGGCTGGCCT	1	.((((((....(((...........)))((((...))))(((.(((.(.(((......)))).))).))).)))))).	-36.5
428	NM_182917	EIF4G1	eukaryotic translation initiation factor 4 gamma 1 isoform 1	chr3	5669	2459	2487	28	GGGCCCCCAAGGGGTGGGCCAGGTGGGG	GPPRGGPGGE	TGGCCGGACAACCCTTAGCACCCGT	AGCTGCCCCGTGGGCCGCAGGCTGG	1.04348	.((((((.....))......(((.(((....))).)))((((.(((.(.(((......)))).))).)))).))))..	-33
433	NM_003741	CHRD	chordin precursor	chr3	3521	2229	2257	28	GGGGCCGAGGGGGTGCGGGCGCTGGGGG	GAEGVRALGA	TGGCGGACTGCGCCTGGAGGCGGCC	CTCCGGATACAGCCTCTGCTGCGCC	3.69444	.......((((((((++.++.++..++........))))))))((((.(((((((........)))))))...)))).	-41.59
434	NM_001177800	ADIPOQ	adiponectin precursor	chr3	4629	257	289	32	GGGCATCCCAGGGCATCCGGGCCATAATGGGG	AGIPGHPGHNGA	AGGGGGCCTGCACAGGTTGGATGGC	CCCCAGGCCGTGATGGCAGAGATGG	2.19231	.((((((((((.((.......)))))))).))))....((((...(((((...(.((((...)))).).)))))...)))).	-36.1
436	NM_153690	FAM43A	protein FAM43A	chr3	3145	1918	1945	27	GGGGGCTCCCTGGGCCCGGGGGCCGGG	GGSLGPGAGP	CCGTGGGGAGGCGCTAGGAGGCGGC	CCGCCGCCTCTGCTGCTGGGCAGCG	2.88	((..((((((.(....++.++.++.++.).))))))))((((((.(((.((((....))))..))).))))))....	-57.5
437	NM_001105573	FBXO45	F-box/SPRY domain-containing protein 1	chr3	5733	196	217	21	GGGCGCGGGCGCGGGCTCGGG	AGAGAGSG	GCGCTGGCTGTAGCGGCGGCGGCGC	CTCTGGGGCCGCGGGGGCCGGGGGC	5.92308	.(((((.......)))))(((((.(((((.(((((....))))).))))..).)))))++.++..++.++.	-45.49
438	NM_032518	COL25A1	collagen alpha-1(XXV) chain isoform 2	chr4	2667	1238	1268	30	GGGTCCTCTAGGGCCTCCGGGACAAAAGGG	MGPLGPPGQKG	GAAAGCCAGGAGAACAAGGCTTGAT	TTCTATTGGAGCACCTGGAATTCCA	2.03333	..(((((..(....)..)))))..((((...((((((..(((((((((......)))))...))))..))))))..))))	-26.6
439	NM_032518	COL25A1	collagen alpha-1(XXV) chain isoform 2	chr4	2667	1293	1323	30	GGGATGAATGGGCAAAAGGGTGAGCCCGGG	GMNGQKGEPGL		TTGCCTGGAGCAGTAGGACAGAATG	3.29412	........(((((((..(((....)))...)))))))..................	-12
440	NM_032518	COL25A1	collagen alpha-1(XXV) chain isoform 2	chr4	2667	1497	1527	30	GGGCAAAAGGGTGAACCAGGGCTTCCTGGG	GQKGEPGLPGL	AGAACCTGGGGAATCTGGTCGTCCA	CTTCCTGGACTTCCGGGGATAAAGG	3.16667	....(((.((((.(((((..(((((((((....((.....))...))..)))))))..)).))).)))).))).......	-31.1
447	NM_003866	INPP4B	type II inositol 3,4-bisphosphate 4-phosphatase	chr4	4123	2156	2182	26	GGGACAGGGTGTGGGCCAATGTGGGG	WDRVWANVGK	CATTCAGACTATGATGAGGAAGAGT	AAGAGCCTGAACTGCATTATTGCTA	4.4	(((((...((......))...)))))(..((((.(.(...(((...)))...).).))))..).(((....)))..	-16.6
449	NM_133335	WHSC1	histone-lysine N-methyltransferase NSD2 isoform 1	chr4	7535	1084	1113	29	GGGAAATTGAGGGCCCAGTGGGAAATGGG	GKLRAQWEMG	AATTAAGCTATTGAAACCAATTTCA	CATTGTTCAAGCAGAAGAAGCTGCA	2.38095	..........(((((..(((((((...)))))))...(((((........)))))....)))))((((......)))).	-18.8
453	NM_024309	TNIP2	TNFAIP3-interacting protein 2 isoform 1	chr4	1974	94	118	24	GGGACCCGGGGTCGGGCGGCTGGG	RDPGSGGWE	ccgggcgggcctacagccATGTCCC	AGGAGGCCCCGCGCGCAGCTGCCGC	1.36364	((((((((((.....))).)).)))))....(((((((.++.++..++..++.)))))))((.((....)))).	-40.22
454	NM_182982	GRK4	G protein-coupled receptor kinase 4 isoform alpha	chr4	2314	1753	1782	29	GGGCTGCAGGGGCGAGGGAGCGGCTGGGG	LGCRGEGAAGV	TCACCAAGAATCCAAGCAAGCGGCT	TGAAGCAGCACCCCGTGTTCAAGGA	2.075	...........((..((..(((((...)))))....))..))(((((..(((((((......)))))))))))).....	-26.2
459	NM_002926	RGS12	regulator of G-protein signaling 12 isoform 2	chr4	6240	2273	2295	22	GGGACGGTGTGGGTGGGAGGGG	WDGVGGRG	AGACACGGCCCCGGAGGCAGCGCGT	TGCCCAGCCCTGGGGTGCTCCCTGG	1.7193	.......(((((((.(((.(.(((.+++.......+++.+++.+++.))).).)))))))))).........	-36.25
461	NM_001166136	EVC2	limbin isoform 2	chr4	4848	2867	2897	30	GGGGGAGGAGAGGGACAGGGACCAGGAGGG	EGEERDRDQEG	TGGCTGCACGGGCCGAGCAGCTGGA	TGTCCAGAGCGTGAGGCAGAGACTG	5.14286	..(((.((((((((......((++.++.++.++...)).....)).)).(((.....)))....)))).)))........	-35.5
463	NM_020041	SLC2A9	solute carrier family 2, facilitated glucose transporter member 9 isoform 1	chr4	1857	133	155	22	GGGCCTCCAGGGCCAGGGAGGG	GPPGPGRA	CCTCACAGATGACACCAGCCACGCC	CACTGCTGGAGTGTGACCACCTGAG	1.25581	.((((....(.((((((((......+++......+++...+++.+++....)))))..))).).....))))	-23.65
464	NM_020846	SLAIN2	SLAIN motif-containing protein 2	chr4	6011	368	389	21	GGGCGGCGGGCCCGGGTCGGG	SGGGPGSG	TCCCCTTGGGCCTCAGCGCCAAGTC	CCCGAGGCGGACGAGTAGCGAAGAG	1.26316	(((((((((((((....(((....(((((.....)))))))).)))))))))).)))..............	-34.4
465	NM_001287755	DCUN1D4	DCN1-like protein 4 isoform 3	chr4	4271	27	51	24	GGGCTGTAGCGGGCAGGGCCGGGG	LGCSGQGRG	ggtgcATGGAGGTGGAGGCAGCGTT	ATGTGGGGGGGTGGCACCGGCGGGG	11.75	..(((..++.++.++.++((((.....))))...(((((.+++..+++.....+++.+++..)).))))))...	-49.3
466	NM_001281766	EPHA5	ephrin type-A receptor 5 isoform d	chr4	8355	757	782	25	GGGGCTCGGGGCCCCGGGGTGCGGG	RGSGPRGAG	accggaggaggctcggagaagATGC	ACGCCGGCGGCCCCCAAGCGGCGGC	1.45946	.(((..((((.((((.(.....).)))).)))((((((((((.((.....)).)))).))))))....)..))).	-39.6
471	NM_198892	BMP2K	BMP-2-inducible protein kinase isoform a	chr4	3806	222	248	26	GGGTGGCGGGGCTGGCGGGGCCGGGG	AGGGAGGAGA	AGGGCGGCAGCGGCGGCGGAGCGGC	CCGGGGCCGGCTGCGGCTCCGGCGG	4.9	...((....))..((.((((((.((((.((..++++.....++++..++++..++++.)).)))).)))))).)).	-62.15
472	NM_024047	NUDT9	ADP-ribose pyrophosphatase, mitochondrial isoform a precursor	chr4	2816	800	827	27	GGGCCGGGGGCTTTTGGGGCGATGGGG	VGRGLLGRWG	ATCCTGCAGGACGGACTGGACTGGT	CCCAAATCACGCTGCAGATCCCATT	2.78947	......(((..(.....)..)))(((((...(.(((.((((((.(.....).))))))....))).)....))))).	-24.8
475	NM_001261447	GPM6A	neuronal membrane glycoprotein M6-a isoform 2	chr4	2801	113	138	25	GGGGGCAGGGTGGGGGCCTCTGGGG	GGRVGASGE	gcacgtgtctctaATGAAAGTGAAA	AGGAGACCCACAGTGAAGGGGAGGA	6.52381	...(.(((((((.............))))))).)(((((..((((....))))...)))))..............	-22.6
476	NM_001347	DGKQ	diacylglycerol kinase theta	chr4	4643	188	209	21	GGGGCCGGGGCCGGGGCCGGG	PGPGPGPG	TGGGCTCAGGAGGCCGCGCGCGCCC	ACCCGAGCGGGCGGGCGTCAGAGCC	2.38776	..(((((..((.(((.(((.(((.((+++..+++...+++...+++...)).))).)))))).)).)))))	-49.7
477	NM_001347	DGKQ	diacylglycerol kinase theta	chr4	4643	2842	2869	27	GGGCCGGGACCACCAGGGATGCCCGGG	RAGTTRDARA	AGGAAGGCCAAGCAGAAGCCGAGGA	CGGATGCTGCGCCTGCCCCTGAGAG	1.17241	.((.((((..((((...(((..((....((((.....)).))....))..)))...))))..)))).))........	-29.4
478	NM_001290079	NKX1-1	NK1 transcription factor-related protein 1	chr4	1347	660	686	26	GGGGCCCGCGGGTCGGGTTGCCAGGG	GARGSGCQG	GGCGCGGGGAGGCGGCGGCGGCCTC	CGCGGCTGAGACCGACGCGTCCCCC	1.47143	(((....++.++.++.++..)))..((((..((((((((.((((((......))))))..))))..))))..))))	-50.5
479	NM_001290079	NKX1-1	NK1 transcription factor-related protein 1	chr4	1347	1098	1125	27	GGGGGCGGACCGGGACCGGGGGCCGGG	GGGPGPGAGP	CGACACCAGCGCTCCGACCGGCGGC	CCTGGCACGGGGCTGCCCGGCGGCC	2.62264	.....((.((.(((((.((((.++.++.++.++.))))...))))))).))(((..((.((((....))))))))).	-54
482	NM_178557	NAT8L	N-acetylaspartate synthetase	chr4	5871	195	225	30	GGGGCGGGGGGCGCGGGGCCGCCGGGGGGG	GAGGAGPPGGR	TGCCCCGGTGGCTCAGCCTCACGGC	CGCGGCGTGTGCATCCGCGAGTTCC	3.90566	..((((((((((((.(((((.(.((...)).))))))...))))))))))))...(((((.........)))))......	-45.3
483	NM_001145856	SH3BP2	SH3 domain-binding protein 2 isoform b	chr4	9158	27	54	27	gggccggcgggcATGGCGGGCTCCGGG	MAGSG	ggaggagccggcggctgccaggcca	CCGCGGCCGCGGAGCTGGGGCCGGC	2.5	...((((((.(((.(((((.(((....)))))))).)...)).)))))).((((.((((......)))).))))...	-46.7
484	NM_000683	ADRA2C	alpha-2C adrenergic receptor	chr4	1958	995	1017	22	GGGCAGGGGGCGGGGCCGGGGG	GQGAGPGA	GGAGGGGGGCGCGGGCGGTGCGGAC	CGGCTGAGTCGGGGGCGCTGACCGC	10.6667	..........((((.((((((..........++++.++++..++++...........++++)))))).))))	-42.39
485	NM_053044	HTRA3	serine protease HTRA3 isoform 1 precursor	chr4	2541	1039	1058	19	GGGAGGGCAGGGAGCTGGG	REGRELG	ACGGGCATCGTCAGCACTGCCCAGC	CCTCCGGGACTCCGACATGGACTAC	2	.(((((.......)).)))(((.(.+++.+++..+++....+++...).)))..(((.....)))....	-28.09
487	NM_018942	HMX1	homeobox protein HMX1	chr4	1896	421	450	29	GGGCACCGGGCCCGGCGGGGAGGCGCGGG	AGTGPGGEARA	TACAGCGGCGGCGACAGTTGCTCGC	CCCGTGCGCTGCTCGGGCCGGGCGC	2.1087	....(((.((((...(((.((.(((((((.(((.((((......).))).)))))))))).)).)))...))))..)))	-46.4
488	NM_148894	BOD1L1	biorientation of chromosomes in cell division protein 1-like 1	chr4	10542	230	251	21	GGGCGGGGCGGGCGGCGCGGG	AGGAGGAG	CGGGCCCCGGGGCTGGCCCCGGCGC	TGCGGGCGCCGGGGACCCGCAGCTC	1.88235	((((((((((.(((.((((((.(((.(.(......).).))))))).)).))).)))))).))))......	-52.1
489	NM_001189	NKX3-2	homeobox protein Nkx-3.2	chr4	2241	241	270	29	GGGGAGAGGGACGCGGGCGCGTTGGGGGG	GERDAGALGG	CGCTGTCTGCTGTTGGCGGCTCTTT	CGCCGAGGACTCTCTGCTGGCGTCT	5.63636	(.(((..(((.(((.(((.((((((....)))))).))).)))))).))).)(((((((.(((...)))..))))))).	-31.3
490	NM_003102	SOD3	extracellular superoxide dismutase [Cu-Zn] precursor	chr4	1529	834	860	26	GGGCGTGTGCGGGCCCGGGCTCTGGG	VGVCGPGLWE	GCCGGCGGCTGGCCTGCTGCGTGGT	AGCGCCAGGCGCGGGAGCACTCAGA	2.27778	(((((((((......))))).))))....(.((((...((((.((.((((.....)))))).)))).)))).)...	-37.5
491	NM_024936	ZCCHC4	zinc finger CCHC domain-containing protein 4	chr4	2797	77	107	30	GGGCAGCGCAGGGTGCCGGGGAAGCTCGGG	EGSAGCRGSSG	ATGGGTTTGAAGCCGTGGAGGCAGA	AATGGAGGTGGTGCTTCCTTTGGAT	4.89474	...........(((.....)))....((((.(....).))))((((((((...++...++.++.++.)))))))).....	-32.02
492	NM_003924	PHOX2B	paired mesoderm homeobox protein 2B	chr4	3030	1031	1058	27	GGGGGCGGCGGGGCCCGGGGGCCCGGG	PGAAGPGGPG	GCGGGCCCAGCCCGGCTGGAGCTCC	AGGCGAACCCGGCAAGGGCGGCGCA	2.32812	(((.((((.((((..((((.((...++.++.++.++.))))))))))(((((.......)))))...))))..))).	-54.1
493	NM_133267	GSX2	GS homeobox 2	chr4	1212	504	532	28	GGGGGCGCAGGGGCCGGGGTTACCGGGG	GGAGAGVTGA	TCGGGGGTCTGTGGGCGCCGGCAGC	CCGGAGGCAGTGGGGTGGCAGGGGC	7.73077	......((((.((.((.((.((.((.++++....++++..++++.....++++......)).)).))))..)).))))	-45.44
495	NM_025212	CXXC4	CXXC-type zinc finger protein 4	chr4	5578	771	808	37	GGGGCAGCGGCGGGGGCGGGGGCGGCGGCGGGGGGGG	WGSGGGGGGGGGG	GCCGCCGCCGCCACCGCCATGCTCT	TGGCGGCGGCGGCGGCGGCGGCGGA	6.525	(((((((((((((((.((.((((....))))..++.++.++.++.++.++.++.++.)).)))))))))))))))++.++.++.++.	-101.1
496	NM_183075	CYP2U1	cytochrome P450 2U1	chr4	4752	1532	1558	26	GGGATAGGGAAGCGGGTGTGTATGGG	GIGKRVCMG	TAAAAAAGAAACCTTTATTCCTTTT	AGAACAACTGGCAAAGATGGAATTA	4.5	............(((((((((....)))))))))..((.(((.(((........)))))).)).............	-15.8
497	NM_152400	C4orf32	uncharacterized protein C4orf32	chr4	2726	271	293	22	GGGACCGGGTGGGATCCCGGGG	GTGWDPGA	CGCGCTGGCGGAGCGGGAGGCGGCA	CGAGCCCGCGGCGGCGCGGACAGCG	2.55263	(((((((.(...(((((..((....+++...+++.+++.....+++))...)))))).))))))).......	-42.35
498	NM_002006	FGF2	fibroblast growth factor 2	chr4	6774	334	358	24	GGGCGGGAGGCTGGGGGGCCGGGG	PGGRLGGRG	ACCGCGGGCGCGGCCGCGCGCTGCC	CCGGGGCCGTGCCCCGGAGCGGGTC	2.90741	.((((((((((((((.((.(((.((((...++.++..++.++.))))))))).))))))))))....))))...	-59.09
499	NM_006320	PGRMC2	membrane-associated progesterone receptor component 2	chr4	3790	985	1006	21	GGGGTTGGGGAGGGCAGGGGG	GVGEGRGR	cccccagATGGGCGGGGCCGGCCGT	CGGGGAGGAGGAGGAAGGCGCTGGC	3.30612	..(((....)))(((.(((..((((.+++..+++..+++..+++.))))++.++.++.++..))).)))..	-58.27
500	NM_006320	PGRMC2	membrane-associated progesterone receptor component 2	chr4	3790	1253	1283	30	GGGTGCGCTGGGGGCGGCGGGGTCTGGGGG	WVRWGRRGLGA	GTGCTGCTGGGGGCCTACCGGCTGT	CCGGGGCCGGGGCGGGCGAGGAGAG	7.92308	.((((.(((((.((((((.....)))))).).)))).))))((++++...++++...++++..++++...))........	-56.9
501	NM_003864	SAP30	histone deacetylase complex subunit SAP30	chr4	1109	400	426	26	GGGCCCCCGGGGGCGGCCGGGCCGGG	GPPGAAGPG	GGGCGCGGGGGCGGTCTCAGCGGCT	CCCCGGGCAACTGTGCTGCCTGCGG	1.79747	.....((.(((((((..(((..(((((((((..++.++.++..++...))))))..)))..))).))))))).)).	-49.39
502	NM_021973	HAND2	heart- and neural crest derivatives-expressed protein 2	chr4	2368	1178	1210	32	GGGGGGGTGCCGCCGGGCGCCGGGCCCCCGGG	GGVPPGAGPPG	CGCCGGCCTGGACCACTCCCATTAC	CCTGGGGGGGCCGCGCCCGGTGAAG	2.36957	...((((....(((.(((((.....))))))))))))((((((((..(((((((........))))))))))))))).....	-54.1
503	NM_173465	COL23A1	collagen alpha-1(XXIII) chain	chr5	3063	1032	1062	30	GGGCCCAAAGGGACCCCCAGGGCCCAAGGG	MGPKGPPGPKG	GAGAGCCCGGACAAGACGGCGAGAT	TGAGCCTGGAGTACCTGGAAAGAAG	0.881579	......(((.......)))......((((((...))).)))((((((((((.((.....))))).)).))))).......	-26.7
504	NM_173465	COL23A1	collagen alpha-1(XXIII) chain	chr5	3063	1123	1153	30	GGGCCCAAGGGCGAGCCAGGGAGCATGGGG	GPKGEPGSMGP	GACACCAAGCCAGCCTGGACCACCA	CCTCGGGGAGAGAACGGTGTGGACG	2.09091	....(((.(((..(((((....))))).(((..((((...(((.......))).))))..))).......))).)))...	-27.3
505	NM_173465	COL23A1	collagen alpha-1(XXIII) chain	chr5	3063	1626	1656	30	GGGCCTCCAGGGAATCCAGGGTCCCAAGGG	MGLQGIQGPKG	GCCCCCCTGGCCCCCCAGGCCCGAT	CTTGGATGGAGCAAAGGGAGAGAAG	0.493151	....((((.((((.((((((((..(((((((...((....)).))).)))).))))))))..)).))..)))).......	-37.8
506	NM_004174	SLC9A3	sodium/hydrogen exchanger 3 isoform 1	chr5	2777	168	192	24	GGGCGGGCTGGCGCGGGCCGGGGG	LGGLARAGG	GGGGGCTGCTGCTGGCGCTGGCGCT	CGTCGAGGTGGAGCCCGGCGGCGCG	4.6	..(.(((((((((.((((((((.(.....).)))))))).)))...((((.((......)))))))))))).).	-40.9
508	NM_001164440	ANKRD33B	ankyrin repeat domain-containing protein 33B	chr5	9333	160	185	25	GGGACCGGGCCGGAGGGCGGCGGGG	GTGPEGGGA	ggccgccggcATGGTGCTGCTGGCC	CGCGCTGCATGACCCCACCACCGCC	1.34426	..((.(((((.((((.(((.....))).)))).))))).))((((.((((.(..(.....)..))).)).)))).	-35.5
509	NM_024717	MCTP1	multiple C2 and transmembrane domain-containing protein 1 isoform L	chr5	3910	107	134	27	GGGCGGCGGGGGCGGGCGCGCTGGGGG	KGGGGGRAGG	TGCAGCTGGGGGTGGGCAGGAGCAA	TCCAGAGCGCCGCACTGCGGACACC	5.81481	(((((((++.++.++...++....))++.++.++.++..(((((.((((....)))).)))))...)))))......	-47.62
510	NM_012081	ELL2	RNA polymerase II elongation factor ELL2	chr5	6046	358	381	23	GGGGGGGACAGGGGGCCTGCGGG	AGGTGGLRE	accccggggagtttaagATGGCGGC	AGGAGCAGCGCTATGGGCTGTCGTG	5.45455	..((((.((.((((.....++.++.++.++.......)))))).))))....(((((.(...).)))))....	-38.8
511	NM_020747	ZNF608	zinc finger protein 608	chr5	5645	1509	1538	29	GGGGGGGCCAATGGGAAAGGGAGGCGGGG	GGANGKGRRG	CAGAGGGCTGCAGAATAAGAACAGA	CAGCCTCAATGCCAGCGGACGAAGG	7.38095	....(((((((..............+++.+++.....+++...+++.......)))))))...................	-27.05
512	NM_018905	PCDHA2	protocadherin alpha-2 isoform 1 precursor	chr5	5360	2147	2169	22	GGGCGTGGGTGGGCGCCGCGGG	RAWVGAAG	GGCCAGGCACCCAAGGCCTCGTCGC	CTCAGAGGCTACGCTGGTGGATGTC	2.05714	.(((...((((((..((((......)))).))))))))).((((.(((...........))).)))).....	-29.8
513	NM_018911	PCDHA8	protocadherin alpha-8 isoform 1 precursor	chr5	5260	2186	2204	18	GGGCGGGTGCCGGGCGGG	EGGCRAG	TGCGGTGCTCAGCACTGCCCACTGA	CAAGCCCACTCTGGTGTGCTCCAGT	1.45	.(((((((...)))))))...((..+++.+++....+++.+++..))......((((......)))).	-36.77
514	NM_021025	TLX3	T-cell leukemia homeobox protein 3	chr5	1493	213	240	27	GGGAGGGCCCCCCGGGGGCCGTCCGGG	LGGPPGGRPG	GGGGCCCCGACGGCGCCAGCTACCT	CGCCACATACCCGTCTCTGCCCGCC	0.76378	.((((...(((((.....((...((.(((.((((((...)))))).))).)).)).......)))))...))))...	-38.7
515	NM_152277	UBTD2	ubiquitin domain-containing protein 2	chr5	3015	116	143	27	gggggcccccATGGGCGGGTGTGTGGG	MGGCVG	gtccggaggtggcggacgaggcgcc	CGCCCAGCACGACTCCTCGGGCAGC	1.52941	.((.++.++.++.++..)).((.((((((((((....))))((((((....)))))).........))))))))...	-47.8
516	NM_017675	CDHR2	cadherin-related family member 2 precursor	chr5	4117	2334	2355	21	GGGGGCTGGGTGGGCTGAGGG	LGAGWAEG	ACTTCATGATCCGAGGCTTGGTGCT	CTACCTCCGGCTGCCCCCGGACGTG	1.57143	....((((.((((.((...((((((((+++..+++.+++....+++......))))).)))))))))))))	-39.29
518	NM_025158	RUFY1	RUN and FYVE domain-containing protein 1 isoform a	chr5	2643	275	301	26	GGGGCTGGGCGGCGGGGACAGCGGGG	AGLGGGDSGD	GCGGGAGCGCGCTGCGCGCGGCCGC	ACGGCACGGCGCGCGCAGCTTCTAA	4.19231	..((((((((((.((((.((((((..+++..+++....+++......+++..)))).)))))))))).))))))..	-43.87
519	NM_001080478	LRRC14B	leucine-rich repeat-containing protein 14B	chr5	1573	403	426	23	GGGAGGGCGCTGGGCAGGTGGGG	GRALGRWG	TGTGCAGGTGCAGCGGTGCCCGTGC	CCGCACCCAGCTGCTGGCCAGGACC	1.92857	.((.(.(((....((((((((........))))))))(((((.((((......)))).))))).))).).)).	-36.2
520	NM_007030	TPPP	tubulin polymerization-promoting protein	chr5	6022	305	330	25	GGGGACGCCAGGGCCACCGGGAGGG	GDARATGRE	GGCCTTCCGGCGCTTTGCCGTGCAC	AGATGCACGGCAAGAACTGGTCGAA	2.20588	......((((..(((.(((((((((.+++......+++.....+++.+++.).)))))))))))..)))).....	-35.07
521	NM_198253	TERT	telomerase reverse transcriptase isoform 1	chr5	4013	811	837	26	GGGCAGGGGTCCTGGGCCCACCCGGG	GQGSWAHPG	CCCTGAGCCGGAGCGGACGCCCGTT	CAGGACGCGTGGACCGAGTGACCGT	1.24194	((((..(((..(((((....))))).)))))))(((((.((.((((.((.......)).)))).)).)).)))...	-34.5
523	NM_033267	IRX2	iroquois-class homeodomain protein IRX-2	chr5	3057	1276	1301	25	GGGCCCGGGCTGCGGGCCACCGGGG	LGPGCGPPGL	CGTCGGACCTCAAGCAGCCGAGCCT	CTGCCCGCGGCCGCCGCGCCGGCCT	1.12308	.(((((.......((((((...((.(((((((.....)))))).).)))))))).(((((...))))))))))..	-39.5
525	NM_006451	PAIP1	polyadenylate-binding protein-interacting protein 1 isoform 1	chr5	2795	296	322	26	GGGGCCTGGGCCGCGGAGGGGGCGGG	RGLGRGGGGP	CCAGGTGCTGGTCGGGGCCGGAGCC	CCTGAGGGCGGCGGTTTCCCGAACG	3.29268	((((((.(((((((....))..))))).))))))(((((++.++.++.++........))))).............	-51.3
526	NM_199243	GPR150	probable G-protein coupled receptor 150	chr5	1305	966	989	23	GGGCCCGCGGGAGACTGGGAGGG	GPAGDWEG	CCGGCTGGCGGCCGCGTGGTCGTCC	AGAGGGCCTGTCGGCGGCGCTGCGC	2.21053	((((...((((((....))))))))))((((((+++.....+++.+++...+++.......)))).)).....	-40.15
527	NM_000439	PCSK1	neuroendocrine convertase 1 isoform 1 preproprotein	chr5	5166	1152	1180	28	GGGCTTCGGGAAACGGGGGGCGTCAGGG	WASGNGGRQG	CAGGGGAAGGGGTCCATCTTCGTCT	AGATAATTGTGACTGTGATGGCTAC	8.5625	((((.(((((......))))).))))..(((((.....)))))(.(((((.((..((....))..)).))))).)...	-25.6
529	NM_001202404	ALDH7A1	alpha-aminoadipic semialdehyde dehydrogenase isoform 3	chr5	4744	113	138	25	GGGTTCTCCCGGGCGGGGGGCGGGG	MGSPGRGAGL	gtgggaggggtcgggtctgcccaAT	CTCTATTTCAGCAGCTCTCAGGGCC	4.16667	.((((((((.(((((....)))...)).))))))))++.++.++..++((((((...............))))))	-31.59
530	NM_001172700	SHROOM1	protein Shroom1 isoform 1	chr5	4019	1500	1526	26	GGGTCGGGGCGGTGGGCCGGCGCGGG	VGRGGGPARE	CAGAGCCAGGAAAGCTGGATCGTGT	AATGCCTGGGTGAGGCCTGCTCCAG	3.21429	((((.((((.....)))).)).))......(((((...(((((.((.((((....)))).))..))))))))))..	-31.9
532	NM_001289985	JADE2	protein Jade-2 isoform 2	chr5	6511	2529	2560	31	GGGGTGCAGCGGGGTCCCCGGGAGGCAGGGG	GVQRGPREAGA	CTCAGATGTAGAGGCCGAGGACGGT	CAGAGGAGGTGGTCCGCATGGGCGT	3.16216	(((...(((....(((.....(((.(((.(.(...).).))))))...)))....)))...)))...((((....))))..	-25
535	NM_152685	SLC23A1	solute carrier family 23 member 1 isoform b	chr5	2361	1218	1243	25	GGGGCTATTGGGCACGGGCAACGGG	AGLLGTGNGS	CCGAAGGCATTTGCTGCATCATCGC	TCCACCTCGTCCAGTCCCAACATTG	1.5641	.(((..(((.....)))....))).((((((...((((..((((.....)))).....)))))))))).......	-19.4
537	NM_032289	PSD2	PH and SEC7 domain-containing protein 2	chr5	4510	787	809	22	GGGGCTGGGTTGGGCATTGGGG	GAGLGIGD	GCGGGCCCGTGACAGCCCTGAGCCA	ACATGGCGTTTGAGGGGGACATGGG	4.09677	.....((((((....((((..((((.+++..+++..+++....+++....)))).....))))...))))))	-37
541	NM_173828	RELL2	RELT-like protein 2	chr5	2583	1879	1906	27	GGGGGTGGTCAGGGGTCTGGGGGAGGG	GGGQGSGGGQ	GGGCTCTGGTGGGGGACAGGACCCA	CAGCCCAAGGCAGGGATGCCTGCCA	4.97143	(((((((....++++..........++++.......++++...++++...)).)))))..((((((....)))))).	-42.82
543	NM_173491	LSM11	U7 snRNA-associated Sm-like protein LSm11	chr5	2561	206	229	23	GGGGCGGCGGGCGCGGGCGCGGG	RGGGRGRGR	GAGAGCTTCCTCAGGACCGGAGTCC	CGGGCTCGGGGCGCGGCCGCGGGCT	3.67742	(((......)))........((((((.(((.(((.....+++...+++.+++...+++.))).))).))))))	-44.99
544	NM_031908	C1QTNF2	complement C1q tumor necrosis factor-related protein 2	chr5	2397	426	452	26	GGGCAAAGCCGGGGCCATTGGGCGGG	KGKAGAIGRA	GTAACCGGGGAAAGCCAGGACCAAA	CTGGCCCCCGTGGCCCCAAGGGGGT	1.55128	...((.((((..((((....((((.((.(........).)).))))...))))..)))).)).(((((...)))))	-33.4
545	NM_001289970	SMIM23	small integral membrane protein 23	chr5	519	436	459	23	GGGAGTGGGCCTGGGCCCTGGGG	WEWAWALGR	TGCTCCACATATAAAAGTCACTTGT	AGAGAGCACAAAGGTGGGGAGGGGT	4.20833	..((((.(((......((..(((..+++...+++...+++....+++..))).))......))).))))....	-22.45
546	NM_052899	GPRIN1	G protein-regulated inducer of neurite outgrowth 1	chr5	4208	1177	1203	26	GGGACCGGGGCTCCTGGGTCCTTGGG	GTGAPGSLG	AGGCAAGAATGGGCCTGTATCCTCT	AAGGCTGGATCCCACATGCTTGGGG	2.63889	(((((.(..((((((.((.((((..((((((.((....)).)))))).))))..)).))..))))).)))))....	-30.2
547	NM_006480	RGS14	regulator of G-protein signaling 14	chr5	2406	265	289	24	GGGGCCCCAGGGCCAGGGCGAGGG	TGPQGQGEG	CAGATGGAGAGCTGAGCAGCACGAC	CCGCGGCAGCTCTCTCAGCATCCAC	1.46809	....((((..((((((.(((....((.(((((....((....))..))))).))...)))..)))))).)))).	-33.6
548	NM_000843	GRM6	metabotropic glutamate receptor 6 precursor	chr5	6141	327	353	26	GGGGCGCGGCGGGCCGGGCGTGCGGG	RGAAGRACGQ	GGCGGCCTGTTCCCGGTGCACGCGC	CAGCTGAAGAAGGAGCAGGGCGTGC	2.81818	.(((.((((((((((((((.((((((.(((.(...).)))...)))))).))).))).....)))))))).)))..	-40
549	NM_033342	TRIM7	tripartite motif-containing protein 7 isoform 4	chr5	1225	342	372	30	GGGCGCTGCTGGGAGCGCCCGGGCGCGGGG	GRCWERPGAGS	CCACAGCTTCTGCCGCGCCTGCATA	TCTGTTGGGGCCGCCACCCGCGCGC	1.54545	((.((((...(.((((((((.....(((((((......))))))))))))))).)...))))))(((((.....))).))	-43.1
550	NM_033549	TRIM41	E3 ubiquitin-protein ligase TRIM41 isoform 1	chr5	3663	2212	2232	20	GGGCGGGCGGCGGGGCTGGG	VGGRRGWA	GCCGGCACTACTGGGAGGTAGAGGT	CGGTGGGTGCTGCCCGTGAATCAAC	3.84	.(((.(.(((((....))))).).)))((((((((((.++..++..++.++.))))))))))........	-36.92
552	NM_015345	DAAM2	disheveled-associated activator of morphogenesis 2 isoform 2	chr6	6247	2636	2667	31	GGGCAGCGTGGGGGCGCCTACGGGTTCCGGG	GQRGGAYGFRV	AGCCATAGGCAACTTCATGAACAAA	TGGCCAGCCTCAACAAGATCGCTGA	2.5625	.(((((((((..(((((((............)))))))..)))))(((...)))..))))((((.((.....))..)))).	-23.4
554	NM_078485	COL9A1	collagen alpha-1(IX) chain isoform 2 precursor	chr6	3050	239	269	30	GGGTGAGCAGGGTCCTCCCGGGCCTCCGGG	PGEQGPPGPPG	TGTGCGCGGCTCAAAGAGGTCCCCC	CCCCCCTGGAGTTCCAGGCATCGAT	0.516129	.......(((((...((((...((((((.((......))..)))))))))).)))))..(((((....))))).......	-33.3
555	NM_001851	COL9A1	collagen alpha-1(IX) chain isoform 1 precursor	chr6	3782	971	1001	30	GGGTGAGCAGGGTCCTCCCGGGCCTCCGGG	PGEQGPPGPPG	AGACCACCGACGAGAGAGGTCCCCC	CCCCCCTGGAGTTCCAGGCATCGAT	0.472868	..........(((..((((.(((.(......)..))).))))..(((((....))))).(((((....)))))..)))..	-31.4
556	NM_021620	PRDM13	PR domain zinc finger protein 13	chr6	3204	1250	1272	22	GGGCGGGGGCCGGGCGTGCGGG	LGGGRACGR	CCGGCCTCGCTTTGGGCAGGCTGCT	CGCCCCGGGAGCGGGGAGAACTCGG	2.81818	(((((((((((((((((.(.((((..++.++.++..++....)))).)))))..))))))))).....))))	-42.09
557	NM_001291241	ESR1	estrogen receptor isoform 3	chr6	6310	1034	1058	24	GGGGAGGGCAGGGGTGAAGTGGGG	GEGRGEVGS	GAAACACAAGCGCCAGAGAGATGAT	TCTGCTGGAGACATGAGAGCTGCCA	5.5625	......((.((.((((..((((....+++.+++..+++.......+++)))).)))).).).))..........	-23.35
563	NM_020245	TULP4	tubby-related protein 4 isoform 1	chr6	11119	4404	4421	17	GGGCGGGCCCGGGGGGG	KGGPGGV	CCCTGCAGCCCCTGGCCAAGTCCAA	TGGTGACACAGCTCCCAGCGCGGCC	1.78261	..((((.((....(((...((((..+++.+++...+++.+++..).)))...)))....))))))..	-37.12
564	NM_001718	BMP6	bone morphogenetic protein 6 preproprotein	chr6	3105	170	193	23	gggcggggATGCCGGGGCTGGGG	MPGLG	cgggatccgcgggggcagcccggcc	CGGAGGGCGCAGTGGCTGTGCTGGT	4.625	(((...)))(.((.((((((((.((+++.+++......+++...+++.....)).))....)))))).)).).	-35.35
565	NM_001128164	ATXN1	ataxin-1	chr6	10587	1079	1105	26	GGGGCCACGGGGGCGGGAGGCATGGG	RGHGGGRHGP	TGGCTCCCGGGCAACCCTGGTGGCC	CCGGCAGGGACCTCGGTGGAGCTTG	2.84091	.((((((((((...(((((.(((((.(.(....++.++.++..++).).))))).)))))..))))..))))))..	-46.39
567	NM_205840	LST1	leukocyte-specific transcript 1 protein isoform 5	chr6	604	133	154	21	GGGGGCCTGGGGCTGGGCGGG	GGLGLGGL	GCGGAATGATGATATATGTATCTAC	CTCCTGCTTCTGGCAGTGGTCCTTC	4.22727	...(((.(((.((...(((.....(((+++...+++...+++.+++...)))......))))).))).)))	-24.69
571	NM_006772	SYNGAP1	ras/Rap GTPase-activating protein SynGAP	chr6	6010	1308	1334	26	GGGGGATCTGGGGGCATGGGTTCGGG	GGSGGMGSG	CCCTGTAACCCTGCCAACAGGCAGT	AGGGGGAGGGGGCTCGGGGGGTGGC	7.09375	(((.....(((((((....))))).))))).((.+++++.............+++++.+++++...+++++..)).	-54.81
572	NM_006772	SYNGAP1	ras/Rap GTPase-activating protein SynGAP	chr6	6010	3348	3383	35	GGGAGCGGTGGGGGCAGCGGTGGGGGTGGCGGGGG	GSGGGSGGGGGG	GCCAGCCCCCTCAGGGCCTGGAGGT	CCAGCCGCCTCCATTGCAGAGGGGC	2.62121	......((((((..++...++.++.++..(((((((((((.((((.++.++.++.++...)).)).))))))))))).)))))).	-60.02
573	NM_001243738	RGL2	ral guanine nucleotide dissociation stimulator-like 2 isoform 2	chr6	3145	951	971	20	GGGAAGGGTGTTGGGGGGGG	GKGVGGG	CTTACTTCAGACAGGGTATGCAGCA	CAGCGCTGACCTCATCCGCAATCTC	7.52381	.........((..((((..((.((.+++..+++....+++.+++...))))..))))..)).........	-29.79
574	NM_001243738	RGL2	ral guanine nucleotide dissociation stimulator-like 2 isoform 2	chr6	3145	2274	2299	25	GGGGGAGAGGGATCTGGGCCAGGGG	GGEGSGPGA	AGAGGCCTCCGGGGGGACTGGATAT	CCTCTGATTGCCGTATCATCCGAGT	5.21429	.....((....)).(((...(((((((+++...+++....+++...+++...........))))))).)))....	-26.65
577	NM_003740	KCNK5	potassium channel subfamily K member 5	chr6	3783	1312	1335	23	GGGGGTGGGGAGACGGGCCCGGG	GGGETGPG	CGGGAAGAAGGCCATGAAGACAAGC	CCCAGGGCTGGGGCCTCAAGGCGGT	3.77143	((....((.((((.........(((..+++.+++.....+++...+++......)))..))))))....))..	-25.85
578	NM_020737	LRFN2	leucine-rich repeat and fibronectin type-III domain-containing protein 2 precursor	chr6	3144	2345	2372	27	GGGCAGTGGGGAGGCTGCGGGGCTGGG	LGSGEAAGLG	GTGACTCCTCTTCCTCCAGCTCCCT	ACGGGCCCCCTGGAGGATCCCACCC	1.02353	...........(((((((((((((((.....))))))).....((((((......))))))))))))))........	-33.9
579	NM_032538	TTBK1	tau-tubulin kinase 1	chr6	7128	2972	2995	23	GGGGCCTGGGGCAGGGCTGGGGG	PGPGAGLGA	TCCTCAAGTCTGAGCCCAAGCCCCC	CCGGGACAGTGACCACAGGGGTCGG	1.83824	..((((....))))(((..((((((((..((((...)))).)))))))).)))....(((((.....))))).	-34.7
580	NM_030820	COL21A1	collagen alpha-1(XXI) chain precursor	chr6	4173	2224	2253	29	GGGATGCCTGGGGCTTCTGGGCTCAAGGG	GMPGASGLKG	AAGCAAAGGTGAACCTGGAATTCAA	AGAACCAGGAGCAACGGGTTCCCCA	1.925	......(((....))).........((((.(((((..((((((((.(((....)))..))))))))..)))))))))..	-34.4
581	NM_030820	COL21A1	collagen alpha-1(XXI) chain precursor	chr6	4173	2857	2884	27	GGGGAAAAAGGGAGCCAAGGGTTTGGG	GEKGSQGFGY	ATTAAAAGGCCTACCAGGAAGAAAT	TATCCTGGAGAACAAGGTCCTCCTG	2.8	.......(((((.((((((.......+++.....+++......+++...+++..))))))......)))))......	-20.89
582	NM_001858	COL19A1	collagen alpha-1(XIX) chain precursor	chr6	8726	3276	3306	30	GGGAGACCTGGGCCACCAGGGAAGGATGGG	GRPGPPGKDGL	AGCAATGTTGGCTGCCCAAGCTTAT	TTGCCTGGGCCACCAGGAGACCCTG	1.48936	(((.......))).((((......))))...(((((....))))).......(((((.(((((....))))).)))))..	-32.8
583	NM_004370	COL12A1	collagen alpha-1(XII) chain long isoform precursor	chr6	11579	8715	8745	30	GGGACCCAGGGGCCCACCAGGGCCGCCGGG	MGPRGPPGPPG	GCTTCACTGGAAAAGACGGTGCAAT	AAGCCCAGGCTCCCCAGGAGTCACA	1.02857	....(((((.......)))))...((((.(((.(.(((((....))))).).)))...))))((((((...))))))...	-37.7
584	NM_004370	COL12A1	collagen alpha-1(XII) chain long isoform precursor	chr6	11579	9069	9101	32	GGGCACACCAGGGATGCAGGGACCCCCTGGGG	PGTPGMQGPPGE	GGCCTGGGGGGCGGCCAGGCTTCCC	AACGAGGTTTGCCAGGAGAGAAAGG	2.01493	.(((((((((((......)))))))))))......(((.........)))(((((.((((...)))).))))).........	-37.9
587	NM_015076	CDK19	cyclin-dependent kinase 19	chr6	6139	1303	1326	23	GGGGCTGGGGCCGGGGTCGGGGG	GAGAGVGG	CACCCAGACCAACGGGACCGCAGGT	CACCGGAGCAGGGTTGCAGCACAGC	3.48649	..(((........))).(((..(..++++..++++..++++..++++.)..))).(((....)))........	-49.07
588	NM_173560	RFX6	DNA-binding protein RFX6	chr6	3507	213	244	31	GGGCAGCCCGGGGGCGAGCAGGGCGGCGGGG	GQPGGEQGGGE	AGAAACAGTGTACCTGGCGGCCGAA	AGAAAGGCGAAGACCCGGAGCTGCC	2.60976	........(((.((((((.(((....))).).))))).))).....(((((((((..............)))...))))))	-28.2
589	NM_020340	KIAA1244	brefeldin A-inhibited guanine nucleotide-exchange protein 3	chr6	14882	6658	6680	22	GGGAGTGGCTGGGCAGGGTGGG	REWLGRVG	GACATCAGAGTTCGCCAGGCTGTGA	CCGTGTCTATGACATCATTGTGTAG	3.58824	....(((.((((.....)))).)))+++.......+++..+++.+++..(((((...)))))..........	-19.35
590	NM_003898	SYNJ2	synaptojanin-2 isoform 1	chr6	7408	2073	2103	30	GGGCATGGGGGGCAAGGCGGGGAACAAGGG	TGMGGKAGNKG	ACGTAGCCATCGACACAGTGAAGAC	CGCCGTCGGCATCCGCTTCCAGTTC	3.8	.(((.(((.((..((...))..))..))))))++.++...++.++((((...(((.(((...))).)))..)))).....	-22.52
592	NM_001453	FOXC1	forkhead box protein C1	chr6	3449	1142	1173	31	GGGGGCCGCGGGGGGCGCGGGCGGCGCCGGG	AGAAGGAGGAGT	GCTCGGGCGGCGGCGGCGGCGGCGC	ACCTACCACTGCAACCTGCAAGCCA	3.73171	.(((..(((((++.++.++.++.......))))).)))((((((((..(((..((......))..)))..)))))..))).	-52.4
593	NM_178012	TUBB2B	tubulin beta-2B chain	chr6	2019	607	634	27	GGGGGGCGGCACGGGGTCCGGGATGGG	LGGGTGSGMG	AGGGCTTCCAGCTGACCCACTCTCT	CACCCTGCTCATCAGCAAGATCCGG	2.64444	.(((((((..((((.(((.(((...))))))))))..)))))))..((((((((...))))))))............	-32.5
594	NM_001069	TUBB2A	tubulin beta-2A chain	chr6	1621	502	529	27	GGGGGGCGGCACGGGGTCCGGGATGGG	LGGGTGSGMG	AGGGCTTCCAGCTGACCCACTCTCT	CACCCTGCTCATCAGCAAGATCCGG	2.64444	.(((((((..((((.(((.(((...))))))))))..)))))))..((((((((...))))))))............	-32.5
595	NM_198586	NHLRC1	E3 ubiquitin-protein ligase NHLRC1	chr6	2134	1194	1216	22	GGGGGTGAtgggctggggtggg	WG*	TCTATAAAAGTCTATAAAGTTGACT	tccctggaatcagaagcactagtgc	4.83333	......................(((((+++....+++..+++..+++..................)))))..	-20.1
596	NM_003538	HIST1H4A	histone H4	chr6	372	21	44	23	GGGAAGGGTTTGGGTAAGGGGGG	GKGLGKGG	ATGTCTGGACGTGGTAAGGGC	TGCCAAGCGCCACCGCAAGGTGTTG	6.82353	...........(((((.+++.+++..+++...+++.........)))))((((((.......)))))).	-32.07
597	NM_013941	OR10C1	olfactory receptor 10C1	chr6	1039	509	542	33	GGGTCGGCGTGGGCCTGTGGGGTGCTGGTGGGG	GSAWACGVLVGL	CCACCGGGTGTGTCTACAGCTAGCT	CTGGGCCACACCCCTTTCATCTTCT	1.97917	..(((.(((..((.....))..))).))).(((....)))...((((((.((((........))))))))))...........	-29.6
598	NM_001161376	C6orf136	uncharacterized protein C6orf136 isoform 3	chr6	1979	282	305	23	GGGAGGGAGGAGAGGGGGCGGGG	EGGRRGGGE	GACCCCAGGTGAGCGGAGGAGAAGA	AGAGACCCTCCTCAAAGCCGGTGCG	2.52381	..(.((.(((.....((((((....+++.+++......+++...+++........))))))...))))).)..	-26.85
599	NM_001161376	C6orf136	uncharacterized protein C6orf136 isoform 3	chr6	1979	418	439	21	GGGGTCGCGGGAGCGGGAGGG	GVAGAGGR	TGCCCTGCAGCGCGTGGACAGGCTA	AGGCGCTGCCGGGCCTGTCGCGCAA	2.70968	(((.(.((((.((.(((.((((((..+++....+++...+++.+++.))).)))))).)))))).).))).	-40.8
600	NM_014641	MDC1	mediator of DNA damage checkpoint protein 1	chr6	7368	3347	3373	26	GGGGTGGGGGCGGGGGACCTTCCGGG	GVGAGDLPG	GGCCTCCAGCCCAACACCAGAGCCT	ACCTACCTCAGCCCCCGTACCTTCT	1.28235	(((.....))).....((((...))))((.++.++.++.++.))...((((..((.....))..))))........	-33.3
601	NM_001293212	TUBB	tubulin beta chain isoform a	chr6	2754	332	364	32	GGGAGATGTGGGGCCGAGGTGGGCGAATTGGG	MGDVGPRWANWD	gcctgagcgcttgtggaattaaaAT	ATCCCTCCAGGTCAGGGGTTCGAGA	3.44444	...(((((.((((((((........((((........(((......))).........))))))))...)))).)))))...	-23.3
602	NM_001167733	VARS2	valine--tRNA ligase, mitochondrial isoform 3	chr6	3379	2785	2815	30	GGGCACCCTGGGCTACTGTGGGGCTGTGGG	LGTLGYCGAVG	TCTTCGAGGCCTTCTTGGAGCCCCT	CCTGTTACCCCCAGGCGCAGCAGCT	0.833333	.........(((.(....(((((..((....)).)))))...).)))((((((.(((((.......))))).)).)))).	-31.8
605	NM_001264	CDSN	corneodesmosin precursor	chr6	2583	82	104	22	GGGGCGTGTGGGTGGGCACGGG	MGRVGGHGM	TGGGCTCGTCTCGGGCACCCTGGAT	ATGATGGCACTGCTGCTGGCTGGTC	3.83333	..((((.(((...((((.((......+++.....+++.+++...+++.....))...))))...))).))))	-26.55
606	NM_001105564	CCHCR1	coiled-coil alpha-helical rod protein 1 isoform 1	chr6	2958	2045	2068	23	GGGCCGGGCTCGGGAGCAAGGGG	VGRAREQGE	GTGCCCGCCTCATCCAGCAGGAGGT	AGGCAGAGCGGCAGCAGCTGAGCAA	2.33333	..(((((((((.........)))))))))...((((((..((...(....((...))..).))..))))))..	-28.9
609	NM_009588	LTB	lymphotoxin-beta isoform b	chr6	847	20	41	21	GGGCTGGAGGGCAGGGGTGGG	GLEGRGGR	cagtctcaATGGGGGCACTG	AGGCTCCAGGGGAGGGGTTCCCTCC	5.53846	((((((((.((....)).))))))))(((((...+++.+++........+++..+++...))))).	-32.64
611	NM_002341	LTB	lymphotoxin-beta isoform a	chr6	893	501	526	25	GGGCGGGGGGCGCCTACGGGCCGGG	RAGGAYGPG	GTCACGCTGCGCAGCTCTCTGTACC	CACTCCCGAGCTGCTGCTCGAGGGC	2.7	.............((((((.(((.(((.(((((((((((....)))...)).))))))..))).)))..))))))	-31.4
612	NM_005931	MICB	MHC class I polypeptide-related sequence B isoform 1 precursor	chr6	2511	138	160	22	ggggccATGGGGCTGGGCCGGG	MGLGRV	gagcagctgagaaggtggcgacgta	TCCTGCTGTTTCTGGCCGTCGCCTT	2.96429	...((.((....)).))(((((((((+++....+++...+++..+++...........)))..))))))...	-27.25
614	NM_004639	BAG6	large proline-rich protein BAG6 isoform a	chr6	3816	2159	2186	27	GGGCCTGCAGGGCCAGGGGCTGGAGGG	GPAGPGAGGS	CTCTCAGCTTCTGGGGAACCTGCTA	TCTGGTGTGGCTTCTCCCACCATCA	2.26316	(((.((((((((((....(((((........))))).)))))))))))))....(((((.((.....)))))))...	-35.9
617	NM_001199240	GPANK1	G patch domain and ankyrin repeat-containing protein 1	chr6	2445	825	851	26	GGGCCGTGGGGCTGCCTGGGTGGGGG	LGRGAAWVGV	AGGGGGCAGCTGTGAGCTATCTCCT	TCTGTGAGCTGAGTGGCAGGGATGC	6.47619	((((((.((((...)))).)))))).(((((..(((((.((.....)).))))).)).))).....(((....)))	-25.3
618	NM_001199240	GPANK1	G patch domain and ankyrin repeat-containing protein 1	chr6	2445	1152	1176	24	GGGGCTGGGACCCCGGGGTGAGGG	MGLGPRGEG	TGAGGGGGGGCTGGGAGCCAGGAAT	CCGTGCCAATCCCATCCCCACTGTC	2.48485	.((.((((((.(((((((..((....+++..+++.....+++....+++))..))...))))).)))).)).))	-36.04
619	NM_004638	PRRC2A	protein PRRC2A	chr6	6951	1535	1568	33	GGGGCCCCGCCGGGAACTGGGGCCCCCCTGGGG	RGPAGNWGPPGD	AAGCCTCCCCTACCCCCACCTCACC	ACTACCCAGATCGTGGGGGTCCTCC	0.64497	...........((((((((......(((((((((........))))))))).(((((.....)))))...)))))))).....	-42.7
620	NM_004638	PRRC2A	protein PRRC2A	chr6	6951	3388	3417	29	GGGAGGGGTTTTCGGGGGACCTATGGGGG	GRGFRGTYGG	GGGCCGAGGCGAGTATTTTGCCAGA	ACGAGGGCGGGGAGCCCGAAGCCGG	5.23333	.(((...(((((.....)))))...(((.++++.....++++.......++++.........++++..)))...)))..	-34.67
621	NM_004638	PRRC2A	protein PRRC2A	chr6	6951	4909	4931	22	GGGGTGGGTGGGACTCCTCGGG	GVGGTPRD	TGAGGAGCCGGGGCCAATGGTGAGA	ACTCTGCCGGGGTTAGTCCCTTTCC	3.05882	...((((..((((((..(((((((..+++.+++.+++.......+++.))).))))..)...))))).))))	-31.65
635	NM_138277	C6orf25	protein G6b isoform G6b-G precursor	chr6	2544	684	705	21	GGGCATGGGGATGGGAAGGGG	KGMGMGRG	GGGGACCTGGACCAGGAACCGGTAA	ATAGccagaatctctgaggaaaatg	5.26316	.((..((((...))))..))(((..+++...+++...+++..+++....)))...................	-25.5
636	NM_006295	VARS	valine--tRNA ligase	chr6	4292	608	637	29	GGGGCCCGGTGGGCTCTGGGTGTGGGGGG	QGPGGLWVWGA	CACCCCGCCTGCCGGCCCTGGAGCA	CCACGGCTGTGGCCCAGCTGCTGTG	1.78571	(((((.(((((((((((((......)))).)))))))))...)))))....(((((((....)))))))..........	-48.7
637	NM_005346	HSPA1B	heat shock 70 kDa protein 1A/1B	chr6	2520	2082	2106	24	GGGGCTCAGGGTCCCAAGGGAGGG	GAQGPKGGS	CGGTGGTCCCGGGCCTGGCGGCTTC	TCTGGGTCAGGCCCTACCATTGAGG	2.06522	(((((((...(((((((((.......+++....+++......+++.+++.....))))))))).)))))))...	-39.04
638	NM_005345	HSPA1A	heat shock 70 kDa protein 1A/1B	chr6	2429	2094	2120	26	GGGCCTGGGGGCTTCGGGGCTCAGGG	GPGGFGAQG	ACTGTACCAGGGTGCCGGTGGTCCC	TCCCAAGGGAGGGTCTGGGTCAGGC	3.225	.(((..(((((.(.((..(((.(((((((((.((....)).)))))).)))..)))..))..).)))))..)))..	-36.3
639	NM_013974	DDAH2	N(G),N(G)-dimethylarginine dimethylaminohydrolase 2	chr6	1331	273	297	24	gggATGGGGACGCCGGGGGAGGGG	MGTPGEG	ggttggagggggagtctgtgtggat	CTGGGCCGCTGCTCCCATGCCCTGA	4.54545	++..++.++.++.........((((((((.(.((..(((.((.......)).)))..)).))))))).))....	-32.29
640	NM_181842	ZBTB12	zinc finger and BTB domain-containing protein 12	chr6	1865	1089	1120	31	GGGGGGCGGGGGGCAGCCTGGGGGCGGGGGG	RGAGGSLGAGG	GCAGCAGCGGTGGCCATGGCTGCCC	CAGCCGGGGACCCCTGCCTGGGGGC	5.03636	.((((((.(((..((.(((((((...+++++.+++++.......+++++.+++++))))))))).))).))).))).....	-77.65
641	NM_002904	NELFE	negative elongation factor E	chr6	1561	850	871	21	GGGACAGGGATCGGGATCGGG	RDRDRDRD	CGGGATCGAGACAGAGACAGAGAGC	ATCGAGATCGAGACCGGGAACGGGA	5.4	(((..((((....((..........+++...+++...+++...+++.))....))))..))).........	-26.95
642	NM_001289413	EHMT2	histone-lysine N-methyltransferase EHMT2 isoform c	chr6	4030	22	49	27	GGGAGGGGGTTGATGCGGGCCCGGGGG	GRGLMRARGR	agagATGCGGGGTCTACCGAGA	AGGGGTCGTGCGGCCCCTCCGGGCA	3.47727	.......(.(.(((.(((...........))).))).).)((((...(((((((((....))))))))))))).	-34.3
643	NM_002586	PBX2	pre-B-cell leukemia transcription factor 2	chr6	3213	307	327	20	GGGGGCCGGGGGGGCCTGGG	GGRGGLG	GCTACTGGGGCCGCCCCCTCCAGGC	ATTGGTGAGTGGGGAGCCTGGGGGC	3.67797	(((.((.((((..(((((.((((....+++..+++.+++...+++.)))).).).)))..)))).)))))	-44.07
644	NM_002586	PBX2	pre-B-cell leukemia transcription factor 2	chr6	3213	385	418	33	GGGGGTAGCGGGGGGGTCCCGGGAGGCCGAGGG	GGSGGVPGGRGK	GCCTCCCGGTGGCGGAGACCCCGGT	AAGCAAGACATCGGGGACATTCTGC	3.32143	...((((((((...(...(((((((..+++....+++.+++....+++..)))).)))...)....)))))))).........	-39.25
645	NM_002120	HLA-DOB	HLA class II histocompatibility antigen, DO beta chain precursor	chr6	1372	99	122	23	GGGTTCTGGGTGGGTCCCCTGGG	MGSGWVPWV	ctcatttttttcctttctccagaAT	TGGTGGCTCTGCTAGTGAATCTGAC	1.43243	.(((((.........((.(((....+++....+++.+++......+++))).)).......))))).......	-17.04
646	NM_005104	BRD2	bromodomain-containing protein 2 isoform 1	chr6	4894	1737	1764	27	GGGGAAGGGAATGCAGGGTTGCTGGGG	GEGNAGLLGL	CGTGACTCCCCACAATAAGCTCCCT	CTGGGCCCAGAAGCAGCAGCACCAG	1.48148	.(((......))).....(((((((.....)))))..)).(((((((((((((...)))).....))))))).))..	-26.9
649	NM_080680	COL11A2	collagen alpha-2(XI) chain isoform 1 preproprotein	chr6	6425	1999	2031	32	GGGGAGATGACGGGGAGATTGGGCCTCGAGGG	RGDDGEIGPRGL	GGTCCCCCTGGTGAGGATGGAGAGA	CTGCCTGGAGAGTCGGGACCTCGAG	1.96154	.((((((((...............))))).)))..(((((...((.((((((.(((....))).))).))).)).)))))..	-31.3
650	NM_080680	COL11A2	collagen alpha-2(XI) chain isoform 1 preproprotein	chr6	6425	2126	2156	30	GGGCCCCAAAGGGAGCTTGGGACCCCAGGG	QGPKGSLGPQG	GCGTCCGAGGCATGGATGGTCCCCA	AGAGCCAGGACCTCCTGGACAACAG	0.82716	..(((((((((.(((....((((..(((.(((((.(....)))))).)))..))))...))).).))))..)))).....	-34.7
651	NM_080680	COL11A2	collagen alpha-2(XI) chain isoform 1 preproprotein	chr6	6425	2190	2219	29	GGGACCCAGGGTCTTCCCGGGCCCCAGGG	GTQGLPGPQG	GGCACCCCT	TGCCATCGGCCCTCATGGAGAGAAG	0.717949	(((((((.((((.(((.(((....)))))).))))))))))).((...((....))...))..	-34.7
652	NM_080680	COL11A2	collagen alpha-2(XI) chain isoform 1 preproprotein	chr6	6425	2413	2444	31	GGGGTCTGAAGGGTCATAAGGGTGAGAAGGG	RGLKGHKGEKG	GGGGTCAAGGGTGTGGACGGAATTC	TGAGGATGGCTTTCCTGGGTTCAAA	10.0909	...(((.........))).((((((((((......(((((((...(.(......).)....)))))))))))))))))...	-16.1
653	NM_080680	COL11A2	collagen alpha-2(XI) chain isoform 1 preproprotein	chr6	6425	2577	2606	29	GGGCCCCCAGGGCTCATGGGCGAGAAGGG	GPPGLMGEKG	ACGCACTGGACCGACTGGAGACCCT	CAAGCTGGGTGTTCCTGGTCTGCCT	1.04478	.....((.(.((.(...(((.((((((....))))))))).).))).))..(((((.((((((....)))))).)))))	-34.9
654	NM_080680	COL11A2	collagen alpha-2(XI) chain isoform 1 preproprotein	chr6	6425	2702	2733	31	GGGAGCCCGGGGCCTGTCGGGGAAGTCAGGG	KGARGLSGKSGP	GCTTTCCTGGTGCCAGTGGAGAGAA	CCTCGGGGAGAACGGGGCCCCACGG	2.32692	((((((((((.(((..(((............))).)))...))))))))))..((((((((.......)))))))).....	-35.2
655	NM_080680	COL11A2	collagen alpha-2(XI) chain isoform 1 preproprotein	chr6	6425	2909	2939	30	GGGCCCCCCTGGGAAGGATGGGCTGCCGGG	PGPPGKDGLPG	GGTTTCCTGGACCGAAAGGACCCCC	ACACCCAGGCCAAAGAGGAGAAGTG	0.588235	..((((((((.((....((...(((((((((.(((....)))..))))..)))))...))..))))....))))))....	-30
656	NM_080680	COL11A2	collagen alpha-2(XI) chain isoform 1 preproprotein	chr6	6425	4485	4514	29	GGGCCCCCGGGTGAGCAGGGAGAGAAGGG	GPPGEQGEKG	CCACCCAGGTCTCATTGGACTGATT	AGATCGGGGACTTCCTGGGCCTCAG	1.32812	.(((((.(((((.(((.....))).)))))...)))))......(((...((((((........))))))....)))..	-23.7
665	NM_002931	RING1	E3 ubiquitin-protein ligase RING1	chr6	1738	897	919	22	GGGGAGGGACTCTGGGAGGGGG	RGGTLGGG	GCCGGTTCGGAAGACTCTGGTGACC	AACGCTGGGCCCCCCAAGCCCTCCT	1.2	.((((((((((....))))..))))))((((((.((.((((.(((...........))))))))))))))).	-36.7
666	NM_002931	RING1	E3 ubiquitin-protein ligase RING1	chr6	1738	1184	1207	23	GGGTGTGGCGGGGAGGGTGGGGG	GCGGEGGG	CGCCTCTGACACCGGAGGACCTGAT	TGCCGGAGGAGGTGACGGTCCTGAG	4.44	(((((((....((((...(((....+++......+++..+++.+++))).)))).)))))))...........	-34.05
667	NM_001270401	RXRB	retinoic acid receptor RXR-beta isoform 1	chr6	2931	428	451	23	GGGACGGGATGGGCGACAGCGGG	RDGMGDSGR	GAGCCGGAGCCAGGGGAGGCTGGAC	CGGGACTCCCGAAGCCCAGACAGCT	2.39474	.....((.((...(((((.(((...+++..+++..+++.......+++)))..)))))...))))........	-29.44
668	NM_001270401	RXRB	retinoic acid receptor RXR-beta isoform 1	chr6	2931	1078	1101	23	GGGGATGGGGAGGGGGCTGGGGG	GDGEGAGG	GCGTCAGCGGGGAAAGGACAAGGAT	AGCCCCCGAGGAGATGCCTGTGGAC	3.42222	(((((..(((((.............++++..++++.++++...++++....)))))....)))))........	-53.17
669	NM_001270401	RXRB	retinoic acid receptor RXR-beta isoform 1	chr6	2931	1170	1200	30	GGGCGTTGAGGGTCCTGGGGGAACCGGGGG	QGVEGPGGTGG	TTGCTGTGGAACAGAAGAGTGACCA	TAGCGGCAGCAGCCCAAATGACCCT	2.89474	.((((.(((.((......))..))).))))...((((((((((.....))))((((.((....)).))))....))))))	-30
683	NM_005453	ZBTB22	zinc finger and BTB domain-containing protein 22	chr6	2664	343	369	26	GGGCCGGGAGTTCCGGGCTCATCGGG	QGREFRAHRA	TCTGCGATGTATCTATCAGAGTGCA	CTGTCCTGGCTGCCTCCTCCCCTTA	1.06	.....((((....)))).(((.(((..(((((((..(((((.....)))))...))))))))))))).........	-24.6
684	NM_002636	PHF1	PHD finger protein 1 isoform a	chr6	2189	1284	1306	22	GGGCAGGGCCCTGGGGGAGGGG	RAGPWGRG	CCTACTGGAGATGGAGCACTCACCA	TCTCACGTCCCCTGGGGAAGCGCCG	2.13725	....((((.((.(.....))).))))(((....((((((((((.(.......).))))))))))....))).	-32.8
685	NM_024165	PHF1	PHD finger protein 1 isoform b	chr6	2295	1295	1317	22	GGGCAGGGCCCTGGGGGAGGGG	GQGPGGGV	TGGAGCACTCACCAGCTTCCCTTCA	TCTCACGTCCCCTGGGGAAGCGCCG	1.81034	(((........)))((((((((.((((((...))))))(((((.(.......).))))).))))))))....	-35
687	NM_003214	TEAD3	transcriptional enhancer factor TEF-5	chr6	2991	272	301	29	GGGGAGGCCCGGGAGGATGGGCCCGAGGG	GEAREDGPEG	CAGCTGGAACGCCAGCAGCAGCCCC	CCTGGACAAGGGGCTGGACAACGAT	1.70175	..(((((....)))))..(((((((..(.(((((((((........)))..))))))...)..))))))).........	-39.5
688	NM_001271641	MTCH1	mitochondrial carrier homolog 1 PSAP-LL	chr6	2316	579	604	25	GGGTCAGGGGGCCTGGGGTCTGGGG	GSGGLGSGD	GCCCTCGGCCCGCAGGATGGATGGC	ACAACGCCCCGACCACTGAGGCTCT	1.89655	.((((.(((((((..........)))))))))))(((((((((((.((((......)))))))).)).)))))..	-42.4
690	NM_001271808	TREML1	trem-like transcript 1 protein isoform c precursor	chr6	1007	588	610	22	GGGAGGGAACAAGGGTGGAGGG	PGGNKGGGT	TGACATATGCCACAGTAATCTTCCC	ACCTCGTGTGGGCCAGCCCAGAATC	1.60526	.........(((((...........+++.+++.....+++....+++......)))))..............	-19.05
692	NM_001271945	TFEB	transcription factor EB isoform 1	chr6	2163	1317	1346	29	GGGGGCAGGGAGGACGAGGGTCCCCCGGG	GGREDEGPPG	GGACTTCAGCCACAGCCTGAGCTTT	CTACCCCGAACCCCTGGCGCCGGGG	1.09474	.........((...(((.(.(.(((((((((.(((.((((....)))))))..))..))))))).).).)))....)).	-32.6
695	NM_006653	FRS3	fibroblast growth factor receptor substrate 3	chr6	2179	1273	1299	26	GGGAGGGGAGGCTGGGGATGATGGGG	LGGEAGDDGD	TGTGGGAAAGCCAAGCCCAGCAGCT	ACTCGAGGGATGGGCTCACACCCTC	3.36364	...(((....(((..((((((..((......))..)))))).....)))...)))(((((.((......)))))))	-26.5
698	NM_001243168	PTCRA	pre T-cell antigen receptor alpha isoform 1 precursor	chr6	1127	502	526	24	GGGGGGGCTGCGGGCTCCTGCGGG	RGGCGLLRA	AGGACCTGCCCCCAGGAGCCTCTCA	CTCCTGAGCGGTTCCTCCTCGCAGG	1.84058	....(((((....(((((((.((((((((...((((((....)))))).)))))))).)))))))....)))))	-41.9
699	NM_000287	PEX6	peroxisome biogenesis factor 6	chr6	3498	350	373	23	GGGCTCCGGGGCCTGGGTGCGGG	LGSGAWVRA	GCGCGCTGCTGCGGCTCCTGGCACT	CGCGGGCGGTGCGGCGGCCCCCGGC	1.46032	.((.(((((((((.(.((((((.(((.((.((((...)))))).))))).)))).).)))))))))...))..	-39.2
700	NM_033112	RRP36	ribosomal RNA processing protein 36 homolog	chr6	1159	32	54	22	GGGGCCGGGGCCGGGGCCGGGG	GAGAGAGA	gATGCCGGGAGCTAACTACCGCGCC	CCCGACGTCCCCGCGGGGCCCGGGA	1.85507	...(((((.((....)).))).)).++++..++++..++++..++++((((..(((((...))))).)))).	-56.67
701	NM_003131	SRF	serum response factor isoform 1	chr6	4205	464	492	28	GGGACACGCGGGGCTAACGGGGGCCGGG	GTRGANGGRV	GACGGGGCGGCCGGGCGGCGGCGGC	TCCCCGGGAATGGCGCGGGGCTCGG	3.76744	..((.(((..(((.(.++.++.++.++....).))).)))..))....(((((.(((((.(.....).))))))))))	-49.2
702	NM_018426	TMEM63B	transmembrane protein 63B	chr6	3199	2410	2434	24	GGGGATGGGGATGGGGCTCCTGGG	GDGDGAPGS	GGTGCTGCAGGACTCAGAGGTGGAC	AGCTCAGGGGATGAGCCCCCATCAT	2.33333	.(((.((..((.((((.........++++..++++..++++..............++++.))))))..)).)))	-30.63
703	NM_001137560	TMEM151B	transmembrane protein 151B	chr6	4619	1372	1403	31	GGGCCGGCCCGGGGCCCGGTGGGGGCGCGGG	RAGPGPGGGAG	GCCCTAAGCATCTGCGCCAGCCCGC	CTGCGGGGGCAGCCGCTTCTCGCTG	2	(((((..(((((((((((..((((((((((.......))))).))))))))))))).))).)))))(((........))).	-49.1
704	NM_004556	NFKBIE	NF-kappa-B inhibitor epsilon	chr6	2581	137	158	21	GGGGGCGGGGAGGGGGCGGGG	RGRGGGGA	GGGCCTCTTTCCGGAAGCGCCCGCC	CCATCCGCGTGAGGCGACCCTGTTG	2.97826	(((((.......))...(((((((((++++.++++.++++..++++.....)).))).)))).))).....	-61.69
705	NM_005604	POU3F2	POU domain, class 3, transcription factor 2	chr6	4087	401	427	26	GGGGGGGGCGGGGGCGGCGGCGGGGG	GGGGGGGGG	CGGCGGCGGGGGCGGTGGCGGCGGC	CGGCGGCGACGGCTCCCCGTGGTCC	6.875	.++.++.++.++.++.++.++.++((.(((((((++.++.++.++(++.++.++.++....)))))))).))....	-88.6
706	NM_032503	MCHR2	melanin-concentrating hormone receptor 2	chr6	2144	368	400	32	GGGCCCGAGGGGGAGAGTGGGTGTTTGGGGGG	WARGGEWVFGGP	GGAATGCCTTTTCTTATTCACCAAT	CCTCTCTGCACCATCATCACATCCC	2.75	......((((..((((((....))))))...))))((((..((((((((..((((....)))).))))).....))).))))	-20.6
708	NM_001123364	METTL24	methyltransferase-like protein 24 precursor	chr6	1101	241	270	29	GGGCGCCGCCGGGGGGCGGCGGGAGCGGG	RAPPGGGGSGT	GTGACCTACGTGCGCAGCGGTCGCC	ACGCCGGAGCCTGGCTGCTGTGCCC	2.54348	...........((((((((((((((.((((((((..++.++.++.++..))))..)))).).))..)))))))))))..	-57.2
709	NM_000493	COL10A1	collagen alpha-1(X) chain precursor	chr6	3290	1215	1245	30	GGGGCTAAGGGTGAAAGGGGTTCCCCTGGG	GAKGERGSPGS	GCCAGCTGGGCCTGCAGGATACCCT	TCAGATGGAAAACCAGGGTACCCAG	1.67857	..((.((.(((((.((((....)))))))))..)).))....((((..((((((.............)))))).))))..	-34
710	NM_001286524	CENPW	centromere protein W isoform a	chr6	1180	631	652	21	GGGCTGGGAATGGGGCACGGG	SGWEWGTG	TATTGGTGAGATTCCATCCCTTCTC	AGAGGTCCATCTGAACTGTTTACTG	2.46154	....((((......))))((((...+++..+++...+++....+++.))))....................	-19.95
711	NM_014739	BCLAF1	bcl-2-associated transcription factor 1 isoform 1	chr6	7263	1357	1379	22	GGGAGGGCAGAGGGAGAATGGG	GRAEGEWE	TTCAAAAGAGAAAGGATCAGAGAAA	AAGATCAGGAAGCTCTAGATTACTT	8.14286	......((((....((((.......+++.+++....+++.....+++..))))......)))).........	-19.35
713	NM_207360	ZC3H12D	probable ribonuclease ZC3H12D	chr6	4907	334	359	25	GGGTGTTGGGCAAGCTGGGCGAGGG	RVLGKLGEG	GGCTATGACCGGGAGGATGTGCTCC	CGCCCTGGTCAACGACGTGCTGCAG	2.55172	(((.((((((.((((......)))).)))(((((.((....(((((....))))))).)))))..))))))....	-28.9
714	NM_207360	ZC3H12D	probable ribonuclease ZC3H12D	chr6	4907	1388	1415	27	GGGCGGGCCCGACTGGGTGTCCGCGGG	LGGPDWVSAG	CCGCCTGCAGCCTCACGCCCCGACT	CGGCCGGGTGCCAGGCCCGCTCAGC	0.92	..(((((((.((...(((((.......((((((((.....)).)))))))))))...)).)).))))).........	-37.4
715	NM_214462	DACT2	dapper homolog 2 isoform a	chr6	2974	1273	1294	21	GGGAGGGAGGACGAGGGAGGG	GREDEGGP	AGGGCGACTGCTGGTCTTCGCCCCA	CCAGCTCAGAGCAGGGGTGCCGGCA	2.36842	..(((.(((.(((.(((..((....+++.+++.......+++.+++...))..))).))).))))))....	-34.05
717	NM_000603	NOS3	nitric oxide synthase, endothelial isoform 1	chr7	4338	346	368	22	GGGGCTGGGGCTGGGCCTTGGG	LGLGLGLGL	AGGAGCCTGGGCCACCCTGCGGCCT	CTGTGCGGCAAGCAGGGCCCAGCCA	2.08511	...(((((.((((.......))))..)))))..((((((((((((.(((....)))...)))))))))))).	-43.3
721	NM_015204	THSD7A	thrombospondin type-1 domain-containing protein 7A precursor	chr7	10585	274	303	29	GGGCGTCCGGGAGCCGGGGCGCTGCGGGG	WASGSRGAAGP	ggcATGGGGCTGCAAGCCAGGCGCT	CCGCGCCGGGGCGTCCTGCAGCTGC	3.18421	(((.((......)).))).(((((.((((((((.((...((.(((.(....).))).)))).)))))))).)).)))..	-42.1
722	NM_001142749	KIAA1324L	UPF0577 protein KIAA1324-like isoform 1 precursor	chr7	6840	201	230	29	GGGGGCCGGTACGGGGCAGGGGCTGGGGG	RGPVRGRGWGR	cggacgaagATGCTGTTCCGCGCCC	CGGCCGGCGGAGGCTCCCCGCCGCG	2.50877	(((.((..((.(((..((((((((..++++.......++++..++++..++++..)))..))))))))))..)))))..	-51.74
723	NM_017954	CADPS2	calcium-dependent secretion activator 2 isoform a	chr7	6054	534	560	26	GGGAAGGGCGGCGGGACGCGCCGGGG	REGRRDAPGR	CAGCGAGCTCCTCCAGCCCCGACTC	CGCGCGGGCGGCGGCGGCGCGGCCA	1.69811	..(((.(.((((((.((((...........)))))).))))).)))...(((.(((.++.++.++.++.)))))).	-48.2
726	NM_014141	CNTNAP2	contactin-associated protein-like 2 precursor	chr7	9892	3287	3320	33	GGGTGGTGCTGGGGGCCAGCAGGGCTTCCTGGG	VGGAGGQQGFLG	TGGAGCTCTACAGCCAGTTATTTGT	CTGCATCCGCTCCTTGAGGATGAAT	3	.(((((((..((.(((........))).)).((((((...)))))))))))))........(((((.(.....).)))))...	-28.8
727	NM_001037165	FOXK1	forkhead box protein K1	chr7	11191	207	239	32	GGGCGCGGGCTCCTCCGGGGGCTCCTCCGGGG	AGAGSSGGSSGV	CGCCGCTGCCTCCGGGCGCGATCGC	TATCCGGGGACTCCGCGGTCGCGGG	2.56	...(((.(((....)))))).((((((.((((((.(((.(((((.(((((...))))).)))))))).)))))).)))))).	-51.5
728	NM_198097	CCZ1B	vacuolar fusion protein CCZ1 homolog B	chr7	1836	116	138	22	GGGGCCGGGAGCGGGCCCTGGG	GAGSGPWA	gggcgggATGGCTGCAGCGGCGGCC	CGGCCCAGGAGAAGCAGTTCCCGCC	1.94	.(((((((..(((((..((((.(((((((((.......)))))).))).))).....)..))))))))))))	-44.4
729	NM_001037763	COL28A1	collagen alpha-1(XXVIII) chain precursor	chr7	3515	969	1001	32	GGGGGAATTCCTGGGTACAAGGGTGACAAGGG	GGIPGYKGDKG	AGGAGAAGCTGGAGAAAGAGGTCCA	TGAACGTGGGGAATGTGGTAAACCA	6.8125	........(((((........)))))..(..((((.((....)).))))..)...(((..((((.....)))).....))).	-15.4
730	NM_001037763	COL28A1	collagen alpha-1(XXVIII) chain precursor	chr7	3515	1689	1718	29	GGGAAGAAGGGAGAAGCGGGGCTTCCGGG	GKKGEAGLPG	AGTACCAGGAGAAGATGGAGCTGCA	AGCAAGAGGCCCAGAAGGACCACCT	2.48387	....(((........))).(((.(..(((((...(......)....))))).).)))....((.((....)).))....	-17.2
731	NM_001278563	COL26A1	collagen alpha-1(XXVI) chain isoform 1 precursor	chr7	3033	896	927	31	GGGTCCAGCGGGGCCGCCTGGGCTCCTGGGG	KGPAGPPGLLGP	GTGACCGAGGCCAGACAGGAGAGAA	CCTCCAGGGCCCCGTGGGCTTCCTG	1.63333	......((((((...((((((...(((((((....))))..)))...)))))).))))))((((((((...))))..))))	-39.3
733	NM_001161520	COG5	conserved oligomeric Golgi complex subunit 5 isoform 3	chr7	5666	527	543	16	GGGCTGGGTGGGCGGG	MGWVGGR	gttcgccaggtgggcctggagccAT	CGGCGCCGGGATTCTGCGTCACCAC	2.68966	...(((.(((....(((((.(((..+++..+++.+++.+++.))).)))))..)))))).......	-49.99
736	NM_001458	FLNC	filamin-C isoform a	chr7	9138	6875	6904	29	GGGGACTTCCTGGGCCGGGAGCGCCTGGG	GDFLGRERLG	CGGGGACCCCTTCCCTGCTGTGTTT	ATCCTTCGGCAGCATCACCCGGCAG	1.30769	((((((.........((((((....(((((..(((((((((....).)))))))))))))..)))))))).))))....	-32.4
738	NM_002825	PTN	pleiotrophin precursor	chr7	1544	549	569	20	GGGCTGGGCACACGGGAGGG	GLGTREG	GTGTGTGCCCACCAGTGGAGACTGT	CACTCGGACTGGAGCTGAGTGCAAG	2.56	((((((((((((.(((....)))))))))...))))))......((((((((.......))))))))...	-34.1
739	NM_194071	CREB3L2	cyclic AMP-responsive element-binding protein 3-like protein 2 isoform 1	chr7	7456	1727	1756	29	GGGCTCGGCTGGGGAGCTGGGGGGCTGGG	PGSAGELGGWD	CTCCCCCAGAGGAGTCATCCAGCCC	ATAGAGGTTCCTCCCTGCTCAGGGT	1.72222	.((((((((.(((....)))..(((.(((...))).)))..))))))))(((((.(((.((.....))))))))))...	-35.6
740	NM_001164665	KIAA1549	UPF0606 protein KIAA1549 isoform 2	chr7	12427	5750	5775	25	GGGGACTGCAGGGCCCTGGGCTGGG	RGLQGPGLG	GCTCCTTCCGGGAACCTCCCCCACC	TTACCCCACCAGCTCCACGGAAGAC	0.708333	....(((((((((..........((((((.((....))))))))(((((.........)))))))).))))))..	-31.4
742	NM_001080392	KIAA1147	protein LCHN	chr7	7296	86	116	30	GGGAGGCTGGGGCCGGGGCGGCGGCGGGGG	AGGWGRGGGGG	TGCCGCAGGCCCCGCAGCCGCAGGC	CGCCCGGCCGGCCGCGGAGCCGCCC	1.7027	..((((.((((((((........))))).((((((((((..++.++.++.++.))).))))))).)))))))........	-62.3
743	NM_004445	EPHB6	ephrin type-B receptor 6 isoform a precursor	chr7	3437	717	743	26	GGGCTGTGGGACCCCACGGGGCTGGG	WAVGPHGAGQ	TCCTCCTCTTCTTCCTCTGCAGCGT	CAGCGGGCTGGACTGCAACTGAACG	1.53191	............((((((((.((.(((.((((((....))))))..))).)).)))))..))).............	-22.5
744	NM_198455	SSPO	SCO-spondin precursor	chr7	15585	7668	7697	29	GGGGCATGGGCCATGTGGGAGGCCTGGGG	GAWAMWEAWG	CTTTGTGCAGGCCTGCCCAGTGGCT	ACCCTGCAGCGTCTCCTGCGGGGGT	2.63636	...(.(.(((((((.((((((((((.(....).)))))).))))))))))).).)((((((((......))))))))..	-45.4
745	NM_153247	SLC29A4	equilibrative nucleoside transporter 4	chr7	2888	283	307	24	GGGCCAGGGCCTTAGGGCCAGGGG	QGQGLRARG	TGGAGGAGGCGGCGGAGGCGGCTCA	CGTCCCAGCTTTCACGGATACTACA	2.54545	.++.++.++.++.((((((((...(.(.((..((((....))))..)).).).)).))))))............	-41.1
747	NM_015622	CCZ1	vacuolar fusion protein CCZ1 homolog	chr7	1824	108	130	22	GGGGCCGGGAGCGGGCCCTGGG	GAGSGPWA	gggcgggATGGCTGCAGCGGCGGCC	CGGCCCAGGAGAAGCAGTTCCCGCC	1.94	.(((((((..(((((..((((.(((((((((.......)))))).))).))).....)..))))))))))))	-44.4
748	NM_182700	SP8	transcription factor Sp8 isoform 1	chr7	3634	726	753	27	GGGCCTGGGTGCTGCGGGCGAGGTGGG	PGLGAAGEVG	AGTCGTGGTTTAAGCCCTCGCACCC	CTCGGCCGGCGCCTCCAGCTGGTGG	1.58696	...((.(((....)))..))((((..(((.((((.((..(((.((((.....)))).)))..)).))))))))))).	-33.5
750	NM_004289	NFE2L3	nuclear factor erythroid 2-related factor 3	chr7	3710	466	487	21	GGGAGGGTGGGGGCGCGCGGG	SGGWGRAG	ACGCGCTCAGCCCCTTCTCGGCCTC	CCACTTGCACCCCAAGGGCCGGGAG	1.5	.(((((((..((((((((((....)))))))).)))))))))(.((((.((((.....)))))))).)...	-39.6
751	NM_014817	TRIL	TLR4 interactor with leucine rich repeats precursor	chr7	5056	1759	1787	28	GGGGTGGCCTGGGATGGGGCCGCCAGGG	GVAWDGAARE	CCAGCAGCAGGGGCGATTTCTAGCT	AGCTGGTAGGCAACCGCAGCGCCCT	2.58974	(((((...((((.....)))).)))))((((((((......))))))))((((.((((...........)))).))))	-36.7
752	NM_147128	ZNRF2	E3 ubiquitin-protein ligase ZNRF2	chr7	3460	1147	1178	31	GGGACCGCGGGCGGCGGCGGGGGCGCTCGGG	GTAGGGGGARA	TTCCAGTAGCAGCGGAGGCGCCAAT	CCGCCGCCGCGGGGAGGTTCCCGGC	2.56522	...........((((.(((.((...(((..(((.++.++.++.++..))))))))))).)))).((.((((...)))).))	-49.8
753	NM_004760	STK17A	serine/threonine-protein kinase 17A	chr7	3933	210	238	28	GGGCCGGGCAGGCCGGGGTCTGAGCGGG	SGRAGRGLSGP	CCTCCCCAGGCGCCACCTCAGGCTC	CCGTGCCGGCCGCCGCCGCCGCCCC	0.824176	........((((((..(((((((((.((((.....)))).)))))))))..)))...)))(((.((....)).)))..	-42.2
754	NM_004760	STK17A	serine/threonine-protein kinase 17A	chr7	3933	339	361	22	GGGCCGGGAGCTGGGCAGGGGG	PGRELGRGK	TCCAGGACGGCTACAGCCTGTGCCC	AAATTTGCAGTGGTGAGAAAATGTA	3.07143	......((.(((.((((((.(((((((........))))))).))).....))).))).))...........	-23.9
755	NM_001122956	DBNL	drebrin-like protein isoform c	chr7	2218	1219	1244	25	GGGCCAGGGGCTCAGTGGGCAAGGG	QGQGLSGQGL	CTGAGCACATTGACCACCACATTCA	CTCTGTGCCCGTGCCCTGTACGACT	1.36364	((((((.(.(((.((.(........))).))).))))))).(((((.((((.....)))).))))).........	-30.1
760	NM_182547	TMED4	transmembrane emp24 domain-containing protein 4 precursor	chr7	1022	34	61	27	GGGGCTGGGCCTCTGCGGGCGATGGGG	GAGPLRAMGR	gggctgaggcgcgATGGCAGGTGTC	CGGCAGGCCCTGCTGCTTCTCGCGC	3.22581	(((((.((.(.(((((.....))))).).)).)))))....(.((((.((((((((((...)))))))))))))).)	-41.7
761	NM_001168347	NSUN5	putative methyltransferase NSUN5 isoform 3	chr7	2372	316	343	27	GGGAAAGGGCTTTCGAGGGGGTGGGGG	LGKGFRGGGG	AGGTGCTAGTGTATGAGTTGTTGTT	CCGATGGAAGGCTCTGTTGGGCCGG	9.69231	..((((....))))........(((.((..(((((((((.(++.++.++.++....).))))))))).)).)))...	-37.5
764	NM_001077621	VPS37D	vacuolar protein sorting-associated protein 37D	chr7	1605	122	145	23	GGGCCCGGGCGGCGCGGGCGGGG	RARAARAGP	ggggcgcgggcgggcggcATGTACC	CCGGAGCCCGGCAGCCCGGGGCGCT	2.64	.((((.((((((.......))).))).)))).((((.(.(((((...(((((...))))).))))).).))))	-45.1
765	NM_148842	WBSCR16	Williams-Beuren syndrome chromosomal region 16 protein isoform 2	chr7	2421	195	216	21	GGGCCGGGGCTGGGGCGAGGG	GPGLGRGH	GGCTCGGCTGGGGCGGCGGCTGAGC	CACTGGACGGCGGCCGGGCGCTCCC	3.69697	(.(((((((.((.(.((......)).).))..))))))).)(((.((...++..++.++..++)).)))..	-37.02
768	NM_182683	UPK3B	uroplakin-3b isoform c precursor	chr7	1449	997	1023	26	GGGGCTGGGGGAGATGGGGCGCTGGG	MGLGEMGRWE	AGCCCCTAGCCTGGCCTCTTTGCAT	AGTGAgtgcatggtgctttgtccca	2.31111	.(((((...(((((((((.......)))))))))......)))))..(((((..((((((...))))))..)))))	-36.9
770	NM_012447	STAG3	cohesin subunit SA-3 isoform 1	chr7	4377	1982	2006	24	GGGCCGGGTCACTGGGAGGAAGGG	VGRVTGRKG	AAGCTTCAGAGGGGCACCCGCCTGT	CTTAACCTCTAAGGAGCGCAAGACC	2.14286	..(((((..(((((.....((((.....((((....))))......))))....)))))..)))))........	-25.2
774	NM_018275	C7orf43	uncharacterized protein C7orf43	chr7	2514	495	521	26	GGGGGAGGGGATCCTGGGGGTGGGGG	GGGDPGGGG	CGGCGACCAGGATTCGGAGCCCCCA	TTTGTTCCGAGGCTGCAGCCCCCTT	1.68966	.(((...(((..((((((((......++++.++++.....++++..++++....)))))))).)))..))).....	-52.4
775	NM_019606	MEPCE	7SK snRNA methylphosphate capping enzyme isoform A	chr7	3030	1897	1927	30	GGGGACCCGGGGGCAGAGGGTGAGGAAGGG	GDPGAEGEEGT	GCGTCTCCCACCCCAGACTTTGGAA	ACCACCACCGTTCGAAAGAGGAGCT	1.65517	((.((((.((((((...((((((........))))))...).)))))..(((.((.......)).)))....)))).)).	-23.8
776	NM_030935	TSC22D4	TSC22 domain family protein 4	chr7	2383	1084	1117	33	GGGAATTCGAGGGGCCTCAGGGGGCGCCGGGGG	EGIRGASGGAGG	CCCACAGCTTCGGCGGACTCCTGGA	CAGATCTTTGGATTCCAGGTTGGAG	3.58333	((.((..((((((.(....)))))))(((((((((((((((((.((.....)).)))))...))))))))))))..)).))..	-31.3
780	NM_006076	AGFG2	arf-GAP domain and FG repeat-containing protein 2	chr7	4811	156	179	23	GGGCCCGGGCCCGGGCGGCGGGG	KGPGPGGGV	cagcgATGGTGATGGCGGCGAAGAA	TCAGCGGGGGCAAGGCGGAGGCGGA	3.96774	..((..((.((((..((.((.....((((....))))...)).))..)))).))...))..++.++.++.++.	-38.7
781	NM_023948	MOSPD3	motile sperm domain-containing protein 3 isoform a	chr7	1203	336	361	25	GGGTCCGGGGCCCCCTGGGCGGGGG	VGPGPPGRGS	GGGCGCCCCAGGACCAGGAGCTGGT	TCCCGGGGCGCCCCTCCTCCCTTGG	1.11712	(((((((((.(((((...........)))))(((((((((.....))))))))))))))))))............	-48.5
785	NM_001289934	LRCH4	leucine-rich repeat and calponin homology domain-containing protein 4 isoform 2	chr7	2288	1231	1253	22	GGGGCAGGGGACAGGGAGAGGG	GAGDRERA	GCAGCGACCACCCGAATTAAGCCCT	CACCAAGCAGCAGGCGGGAGGAGCC	2.175	...((..((.((((........((((+++..+++....+++...+++..........)))))))).)).)).	-29.05
786	NM_001289934	LRCH4	leucine-rich repeat and calponin homology domain-containing protein 4 isoform 2	chr7	2288	1396	1421	25	GGGCTCAGGGCTGTTGTGGGAGGGG	GLRAVVGGA	GAGGAAGGATAGCCTCTTGAAGCCA	CCGCCGCCGTGTCCACTCAAGCCAT	2.02941	((((........))))((((.((....))))))((((...(((((.(.(((....))).).)))))...))))..	-26.7
789	NM_020246	SLC12A9	solute carrier family 12 member 9 isoform 1	chr7	3311	2566	2590	24	GGGGCGAGGGGGCCGGGGCTGGGG	WGEGAGAGE	CGGGCTGAGGTGCAGGAGGTGGTGT	AACCCGAGGCGGAGGAGGAAGGGGA	8.1	...((...++....++.++.++.))++++...++++...++++..++++..(((..++.++.++.++..)))..	-62.07
790	NM_020246	SLC12A9	solute carrier family 12 member 9 isoform 1	chr7	3311	2712	2732	20	GGGCCGGGTGGGCCGGAGGG	GPGGPEG	CCAGCAGGGGCGCGGCACAGGAGGA	TGGGGATGCTGAGGGCCCCATCACA	2.75	......(((((.((((((............+++.+++.....+++.+++).)))))...)))))......	-34.29
791	NM_198571	NAT16	putative N-acetyltransferase 16	chr7	2935	624	650	26	GGGAGCGCGGGAAGGGCGTGGCCGGG	WERGKGVAGL	GTGGAGGGGCTGCGCGTGGCGCCCT	CTGCTGCAGCGCTTCTGCTCGCAGC	2.80645	.(((((.((..(((((((((((((.((..((((.......))))..)))))).))))).))))..)).))).))..	-40.3
792	NM_031905	ARMC10	armadillo repeat-containing protein 10 isoform a	chr7	2634	405	430	25	GGGGCGCGGGCTGGGTGGCGGCGGG	RGAGWVAAG	cgcggcggcagcATGGGTGGCCCCC	CCTGCTGCTCGGCGCGGGCGCCTGC	1.7	.((....)).(((..((((.((((((((..(((((...++.++.++.++.)))))..))))).).)).)))))))	-52.8
798	NM_001174164	PRRT4	proline-rich transmembrane protein 4 isoform 1 precursor	chr7	3545	1887	1910	23	GGGCCGGGGCGCCCCTGGGAGGG	RAGAPLGGS	TCCTGCTGGGGCGGGCGGCGGCGGC	TCGGGCTTCAAGGGCGCCACACCCC	1.79688	.......(((((((..++.++.++.++.))).((((.....+++.+++..+++......+++))))...))))	-51.55
799	NM_199349	KCP	kielin/chordin-like protein isoform 2 precursor	chr7	2774	2382	2409	27	GGGTCATGGGATAGGGAGCTGCCGGGG	EGHGIGSCRG	ACTGCTGCCCTGACTGTGATGGTGA	TGGGATGCGGGAGACCAGAGGGCTG	3.84	...(((.(((((.(((((((.......)))))))..)))))))).(((....(((..(.....)..)))...)))..	-25.1
800	NM_014997	KLHDC10	kelch domain-containing protein 10	chr7	6438	210	242	32	GGGGCCGGCGGGGGCAGTGGGGGCAGCGGGGG	GAGGGSGGSGG	CGCCGGCGCTGGTGGCGGAGGTAGC	TCGGGGGACTGGCCAGCTCAACCGC	6.5	...((((((.++.++.++.++..)))((((.(((+++++....+++++....+++++..+++++....))).))))..))).	-87.85
801	NM_001003702	ARHGEF35	rho guanine nucleotide exchange factor 35	chr7	2474	1317	1345	28	GGGATGGGGGCAGGCTGGGGGCAGTGGG	WDGGRLGAVG	CAGGAGGCGAAAGAGCCAGAGAGTT	AAGAGCGAGGAGCAGGGAAGAGGAG	12.0909	((....((.......((((.......++..++.++..++))))..))..))......((.....))............	-13.82
802	NM_005435	ARHGEF5	rho guanine nucleotide exchange factor 5	chr7	5488	1262	1290	28	GGGATGGGGGCAGGCTGGGGGCAGTGGG	WDGGRLGAVG	CAGGAGGCGAAAGAGCCAGAGAGTT	AAGAGCGAGGAGCAGGGAAGAGGAG	12.0909	((....((.......((((.......++..++.++..++))))..))..))......((.....))............	-13.82
803	NM_003575	ZNF282	zinc finger protein 282	chr7	3722	1521	1553	32	GGGGGCGGCGGGGGCGATGGGGGCGGTGGGGG	GGGGGDGGGGG	GCCGCCGGGTGGGGACCGCAGCACC	CGGCGGCGCGGAGGCGGGGACGGGG	8.57143	.(((((.....(.(.((((......+++++....+++++....+++++....+++++..))))).)...)))))........	-66.27
804	NM_001099220	ZNF862	zinc finger protein 862	chr7	6897	2643	2673	30	GGGGGCCAGATTGGGCACCGGGCCAAAGGG	GGQIGHRAKGM	GCACCTCCAGAGGGTGGCAGAGGCT	ATGCTGAAGCTCATGCGCGGCTTCC	2.82353	.(((((.....))))).....((((.((.(((......))).)).))))....(((.((((..((....)).)))).)))	-32.8
805	NM_173680	ZNF775	zinc finger protein 775	chr7	2275	895	924	29	GGGCTGGTGGGGCCAGCCCGGGGCCCGGG	QGWWGQPGARA	AGTGGGCCTGGCTGGGGCTCTGCCA	CCGCGGTCTCCGGCCCCGAGGGGCC	1.87143	...((((((((((.(((((((....((((((((...))))))))))))))).))))).)))))..(((((....)))))	-55.4
806	NM_173680	ZNF775	zinc finger protein 775	chr7	2275	1413	1442	29	GGGGCCGGGGACAAGCGGGCCTCGCTGGG	WGRGQAGLAGP	TCCCCGGGGGCCCGGGACACGCTGT	CCTGGCGAGCCGCGCCAGTTCATCT	1.93443	..(((((....)))))...(.(.((((((((.(.......).)))))))).).).((((((.....)))))).......	-37.3
807	NM_001204798	KCNH2	potassium voltage-gated channel subfamily H member 2 isoform d	chr7	2441	1702	1723	21	GGGTATGGGGTGGGGGGCGGG	LGMGWGAG	GGGGCGACGTCGTCGTGGCCATCCT	CACTGGACTGGAAATGCCCTCTGCA	4.78571	(((((((((....)))..((((((.+++...+++..+++....+++....))).)))...)))))).....	-29.35
808	NM_000238	KCNH2	potassium voltage-gated channel subfamily H member 2 isoform a	chr7	4290	946	978	32	GGGCGGCGCGGGCGGCGCGGGCGCCCCGGGGG	SGGAGGAGAPGA	CGGCCCGGGAGTCGTCGGTGCGGTC	CCGTGGTGGTGGACGTGGACCTGAC	2.30769	...((((((.(.((((.((((.(((.(......).))).)))).)))))))))))(((((((........))))).))....	-41.2
809	NM_000238	KCNH2	potassium voltage-gated channel subfamily H member 2 isoform a	chr7	4290	3124	3144	20	GGGGCCGGGCCGGGCGGGGG	LGPGRAGA	AGCAGCCAGGGGAGGTGTCGGCCTT	CAGGGCCGAGTAGCCGGGGCCGGCC	3.97222	....(((.((...(((.((((((((.+++..+++..+++.+++...))))))))...)))....))))).	-49.52
813	NM_001258461	FASTK	fas-activated serine/threonine kinase isoform 5	chr7	1790	1501	1531	30	GGGACGGCCGGGTGCTGCTGGGCTCGAGGG	RDGRVLLGSRA	TTGCGGGAACGCTGGCATTTCTGCC	CCCTGAGGGAGCGGCACCTAGGCCT	2.21053	...((....))((((((....))))))...(((((((((((((((((((....)))))......)))))))))).)))).	-41.4
814	NM_001258461	FASTK	fas-activated serine/threonine kinase isoform 5	chr7	1790	1666	1701	35	GGGGGCCTGAAGGGGGCTGAggggttgatgtgggg	WGPEGG*	AAGCTCCAGGCCCTGGGCCTGCGCT	ttcaggatggcccccccatgggggg	1.75676	.(((..((((((...)))))).))).++++......++++.....++++.......++++..........((((((...))))))	-44.53
819	NM_001199694	SLC4A2	anion exchange protein 2 isoform 3	chr7	4373	3145	3174	29	GGGCAGTCTGGGCAGGGGAAGCCCCGGGG	GQSGQGKPRG	GGGGCCGGGCAACAGGAGCTTGGCT	CCAGCCCAACACGGCCCTGCTGTCG	1.84746	..((((((((.......)))))))).((((((..((((.((((...))))(((.....)))......)))).)))))).	-36.9
823	NM_001098834	GBX1	homeobox protein GBX-1	chr7	1092	30	65	35	GGGGGCAACGGCGGGGGCGGCGGCGGGGGCCCGGG	GGNGGGGGGGPG	GCGGGCCGGAGGCGGTAGCGCCCCT	CACTGCCTTCTCCATCGACTCCCTA	2.33333	.(((...(((((.(((((.((((....((((..(++.++.++.++.....)..)))))))).))))).))))).)))........	-54.9
824	NM_001291913	LOC389602	uncharacterized protein LOC389602	chr7	2536	946	972	26	GGGCTGGGGAAACCCTGGGGGAGGGG	RAGETLGEGL	GCATCTCCCCAGTGGTGGCTTCCCA	TTGGGACAGGGACCTCTGTCGCTTG	2.26923	.....((((((((..(((....)))..))))))))......((+++.+++...+++...+++....))........	-35.19
825	NM_005515	MNX1	motor neuron and pancreas homeobox protein 1 isoform 1	chr7	2176	1244	1271	27	GGGCGGCGGCGGGGGCGCGGGGAAGGG	KGGGGGAGKG	CGGCGCAGGAAGCGGAGAAACAGAA	CGGCGCGGAGGAGCCGGGAGCCGAG	6.04762	(.((((....................++.++.++.++..)))).).....(((..(.(((.....))).).)))...	-38.2
827	NM_021021	SNTB1	beta-1-syntrophin	chr8	4975	434	459	25	GGGGCGCCGGGGCTGGGCACCCGGG	RGAGAGHPG	ACCGCCACCAATGGCTCGTTCTGCA	CGCGGGCGGCGCGCAGCCCCCGGAC	1.2	..((((.((....((.......)).))))))(((((((((.((.((((....))))....)).))).))))))..	-36.9
828	NM_207411	XKR5	XK-related protein 5 isoform a	chr8	4890	1711	1738	27	GGGACACAGGGGAAGGGGACAGGTGGG	GTQGKGTGGQ	AAAGGAAGGAGCTGACGCTGTTTCT	CAGCAGAGAGGAGGGGAAGGACAGC	9.81818	..........((((...((.(((((+++.....+++...+++.......+++........))))).)).....))))	-16.43
830	NM_178857	RP1L1	retinitis pigmentosa 1-like 1 protein	chr8	7977	1541	1565	24	GGGGCCACGGGACTGCCGGGAGGG	WGHGTAGRE	CAGCACGTCCGCTGCAGTGGCCTGT	AGAGATGCAGCCAGGACAGTGCCAG	2.18182	..(((((((((((((((((((((...)))))))....((.((....)).))...))))))..)))).))))...	-36.8
831	NM_178857	RP1L1	retinitis pigmentosa 1-like 1 protein	chr8	7977	2509	2530	21	GGGTGGGCAGGGGACGCGGGG	GWAGDAGS	CTCCCCGCACAACGCTCCCTCTGCC	TCCAGGACATGCTCGCCGGCCCCCA	0.831461	.............((((((.(((((.....))))))))).))((((.((.((.(......))))).)))).	-30.3
832	NM_178857	RP1L1	retinitis pigmentosa 1-like 1 protein	chr8	7977	5400	5422	22	GGGAGCTGAGGGAGGGCTGGGG	QGAEGGLGP	ACCCCACGAGCACTAGGACTGTCCA	CCGGGGCTGAGCCAGGGGCCTGGAG	2.46512	.....................((((((...(((.+++.+++..+++...+++.......)))...)))))).	-35.17
833	NM_139278	LGI3	leucine-rich repeat LGI family member 3 precursor	chr8	3266	294	322	28	GGGGCTGCGGGCCAGGGGGGGCCCGGGG	AGLRARGGPGP	agggagagatcgcgggcagcATGGC	CCGGGGCTGCTGGCGCTCTCCGCGC	5.30556	..((((((..(((.((((((.((((........+++...+++.+++...+++))))..)))))).)))))))))....	-52.79
834	NM_016240	SCARA3	scavenger receptor class A member 3 isoform 1	chr8	3631	1607	1638	31	GGGCCCCCTGGGACCCCAGGGTCCTCAGGGG	LGPLGPQGPQGQ	GCCCGAAAGGAGACCCCGGCAGCTT	CAACCTGGAGAGGCCGGGCCTGTGG	0.819048	..(((..(((....((((((..(((.((.(((((((((((....))))).))))))...))..)))..))))))))).)))	-44.5
835	NM_016240	SCARA3	scavenger receptor class A member 3 isoform 1	chr8	3631	1761	1791	30	GGGGACATAGGGCCCCCAGGGCCAGAAGGG	GDIGPPGPEGP	GCCGAGAGGACAGCCAGGCCCAAAA	CCCCCGGGGTCTCCAGGGCCCTCAG	0.854545	.....((((...(((.(((((....)))......(((((((..(((((.....)))))..)))))))))..)))))))..	-37.6
836	NM_016240	SCARA3	scavenger receptor class A member 3 isoform 1	chr8	3631	1823	1854	31	GGGAAAACCGGGAATTGCAGGGAAGACAGGG	QGKPGIAGKTGS	GGCCTCA	TCACCAGGCCAGCGGGGGGCCATGG	4.44	((((((........(((......((..((..(((...))).))..))...)))))))))....	-16.6
837	NM_173833	SCARA5	scavenger receptor class A member 5	chr8	4151	1643	1674	31	GGGCCCAAGGGCGATGATGGGAAGCTGGGGG	GPKGDDGKLGA	GGAGAGAGGTACCCCAGGATTGCCC	CCACAGGACCAATGGGCATGCGTGG	1.9434	.............(((.(..(((((((((((...(((...........)))..)))))..........))))))..).)))	-27.9
838	NM_025151	RAB11FIP1	rab11 family-interacting protein 1 isoform 1	chr8	5954	138	166	28	GGGGCCTGCGGGCCAAGGGCCCCGGGGG	RGLRAKGPGG	GTGCAGGTGACGGTGCTGCAGGCGC	CACGAGCGACGCGTACGCGGTGATC	2.44186	.....(((.((.(((.(((..((((..(((((.((((((...)).)))).)))).)..))).)..)))))).)).)))	-35
840	NM_018440	PAG1	phosphoprotein associated with glycosphingolipid-enriched microdomains 1	chr8	10743	1167	1194	27	GGGGACCAGGGGCTGGGGATGGAAGGG	GDQGLGMEGP	CATGCTCACGGCGAGAAGTGTGGAC	CCCTATGAAGTGCTCAAGGACAGCT	3.8	(((.(((.....)))..)))((..((((.((((((((((...........)))))).))..)).)))..)..))...	-17.7
841	NM_018407	LAPTM4B	lysosomal-associated transmembrane protein 4B	chr8	2238	298	322	24	GGGCGCACGGGCGAGCGGGCCGGG	RAHGRAGRE	CGGGGTATCGAGGAGGCAGGCCCGC	AGCCGGAGCGGCGGAGGAGCCGGCA	2.94118	(((....)))........(((((((..((......))..)))))))....(((++...++.++.++....))).	-33.32
842	NM_001282873	UBR5	E3 ubiquitin-protein ligase UBR5 isoform 2	chr8	10880	948	973	25	GGGATCGAGGGTCTGGGCTTTTGGG	RDRGSGLLG	CAGACTCGAGTTATTCGGACAGGAC	CAGTCAGCCCCAGCCAGTTATTCCA	1.4359	(((((((..(...((((.......))))..)..)))))))((((...((((.....)))).))))..........	-25.9
844	NM_152888	COL22A1	collagen alpha-1(XXII) chain precursor	chr8	6346	2025	2054	29	GGGGAAAAGGGTGAAAAGGGTTCCCTGGG	GEKGEKGSLG	TGTGGGCATAGGACCTTTTGGCCAA	CCTGCCCGGCCCCCCTGGGAGAGAC	0.966667	...((((.((((.((((((.(((...........))).))))))....)))).)))).(((((.....)))))......	-26.2
845	NM_152888	COL22A1	collagen alpha-1(XXII) chain precursor	chr8	6346	2339	2370	31	GGGAGAAAAGGGTGACGTGGGACCTGCGGGG	QGEKGDVGPAGP	GCCCTTCTGGTGTGGCAGGACCCCA	CCACCTGGTGTACCAGGCTCAGTGG	1.57692	.......((((.(.(((((..((((.(.............).)))).))))).).))))(((((....)))))........	-32.3
846	NM_152888	COL22A1	collagen alpha-1(XXII) chain precursor	chr8	6346	4028	4060	32	GGGGCCCCCAGGGAACCCTGGGCCACCAGGGG	MGPPGNPGPPGA	GTCATCCTGGAGTTCCAGGTTTCAT	CAGATGGAATTGCAGGAGCTGCTGG	1.28358	....(((((.(((((((.(((((.((((((((..(((....)))))))).))))))))...))))))).)))))........	-39.1
847	NM_014957	DENND3	DENN domain-containing protein 3	chr8	5443	3678	3701	23	GGGTGGGCAGCCGAGGGCTGGGG	WVGSRGLGQ	ATGATCCGGGTGAAGAAGCAGGTCT	CAGGGAACACCCAAGGGGAAAATCT	4	....((((((((.....((......+++.+++.......+++..+++))......)))))..)))........	-23.55
848	NM_014957	DENND3	DENN domain-containing protein 3	chr8	5443	3827	3848	21	GGGTCGGGCAGGGAGGAGGGG	GSGREEGK	GGCTGAGGACAGATACGTGCTGAGT	AAAGTCGCCATTTGGAAAGGCGAAT	6.58333	.(((.((.((......)).)).)))+++..+++..+++....+++.....(((((.........)))))..	-29.1
849	NM_001702	BAI1	brain-specific angiogenesis inhibitor 1 precursor	chr8	5528	2549	2575	26	GGGCTGGCGGGCCACGGGTGACTGGG	KGWRATGDWA	CCACTGACATCAGCTTCCCCATGAA	CCAAGGTGCCAGAGGACAGGGTCAC	1.44681	((.(((..........(((......)))((((((((((.(((....)))))))....))))))....)))))....	-26.2
850	NM_013432	TONSL	tonsoku-like protein	chr8	4515	3971	3997	26	GGGTCCCCTGGGCCTGGGCCTGTGGG	QGPLGLGLWD	TTGGCCTGTCAGGCTGCGCCGTCCA	ACAAGATAGCCGCGCAGCTCCGGGA	1.23636	....((((...((((((((.((.....(((((.(((((....))))).)))))......)).)))))))).)))).	-36.9
851	NM_014759	PHYHIP	phytanoyl-CoA hydroxylase-interacting protein	chr8	3215	1555	1587	32	GGGCCGCTAGggactcctggggagctgggggg	VGR*	GCTGCAAGACCTGCAACATCAGCGT	cgagggagagatgagcggaaggtgg	5.69565	.((((.....((((..((((..(.(.(.((.((((...((((...)))))))).)).).).)....)))).))))...))))	-24.4
853	NM_021630	PDLIM2	PDZ and LIM domain protein 2 isoform 2	chr8	2235	149	180	31	GGGCAGTCGGGGGCTTGCGGGCGCTCCGGGG	PGSRGLAGAPGR	CCCTGGACCGGCTCTGCTGTGCTCC	AGGATGCGGGCACCACCGGCTGGAC	2.54545	.(((((((((((...)))).).))))))((((((((((((((((....(((....)))..))))))).)).)))))))...	-41
854	NM_032777	GPR124	G-protein coupled receptor 124 precursor	chr8	6034	362	391	29	gggtccccgcggggcgatgggttgATGGG	MG	gcgcgcagcccggccccagcgctgt	CGCCGGGGGACGCAGGATGCGGGGG	2.16923	((.....))....((((.(((.(.((.((((((.(((.((.............)).))))))))).)).).))))))).	-39.3
855	NM_032777	GPR124	G-protein coupled receptor 124 precursor	chr8	6034	2076	2095	19	GGGAGGGAGGGGTGCCGGG	REGGVPG	CTGACCTGCACAGCCTTCCAGAGGA	CACACGGCCAGGAAGCCCTGGCCAG	1.825	(((....((...))....))).(..+++.+++.+++.....+++..)..(((((((....)))))))..	-33.79
856	NM_032777	GPR124	G-protein coupled receptor 124 precursor	chr8	6034	2664	2690	26	GGGAGGTGGGGGGCGCCGGGGCAGGG	REVGGAGAGL	CTCATGGAGCTGAGCGCCTTTCCCA	CTGCACCCCGTGGTATACCCCTGCA	1.73134	.((((((.(.(((((.(((.((((.(++.++.++.++...).)))).)))))).)).)))))))............	-42.8
857	NM_005195	CEBPD	CCAAT/enhancer-binding protein delta	chr8	1251	124	145	21	GGGCCGGGCGGGCAAGCCGGG	PGRAGKPG	CGGAGCCTGCGCCCTTCTACGAACC	CCGCGGGGCCGAGCCAGGGGCCCTA	1.67273	(((.((((((((((...........))))...))))))...)))((((.(..(((...))).).))))...	-34.2
858	NM_022454	SOX17	transcription factor SOX-17	chr8	2350	1103	1128	25	GGGCTCGCCCGGGGCGGGCGGCGGG	MGSPGAGGGR	CCCTTCACGTGTACTACGGCGCGAT	CGCGGCTTCCAGATGCAGCCGCAAC	1.6	................(((((((.((((...(((((.++.++..++.++.)).))).))))..))).))))....	-33.59
859	NM_001193502	TCF24	transcription factor 24	chr8	2450	483	509	26	GGGCGGACCGGGCCGGGGCCGGCGGG	GRTGPGPAG	CGCCGCCATCCGCGACTCGCGTCCC	CCCTGGGGGCGGCTCGCGTTCCGGG	1.94915	.((((((...((((...)))).(((((.....)))))((((((((....)))))))).))))))............	-44.8
860	NM_001146273	TMEM64	transmembrane protein 64 isoform 2	chr8	4663	251	279	28	GGGCGGGGCCTTGGCGGGCGGCCCCGGG	PGGALAGGPGS	CCGAGGCTTCGGAGCTGCCGGAGCC	AGTGGCGGCGGCGGCGTGGTGGTCG	2.14894	(((.((((((((.....))))))))...))).((((....))))(((((((.....++.++.++.++..))).)))).	-51
862	NM_001001557	GDF6	growth/differentiation factor 6 precursor	chr8	3701	1008	1033	25	GGGCCCGGGCGCGGGCGCCGAGGGG	AGPGAGAEGS	AGCAGCTGGGCTCGGCCGAGGCTGC	TCGTGGCCGCCGCCGTCGGGCGCCC	1.80769	.((((((.(((...)))..))))))((((((.((((..(((((((.(....).))).))))..)))).)).))))	-44.6
863	NM_003114	SPAG1	sperm-associated antigen 1	chr8	3947	1583	1606	23	GGGCATCCGGGCGGCGGGCAGGG	GHPGGGQG	GGCGGCGGCGGGCGGCGGCGCCACC	CGCGGAGAACCCTGCCGGCCTGAAG	2.09524	++.++.++.++(((....)))..((((....))))..(((.(((((((.........))))))).))).....	-49
865	NM_006438	COLEC10	collectin-10 precursor	chr8	1703	370	401	31	GGGCCCATTGGGAAGAAGGGTGACAAAGGGG	GPIGKKGDKGE	AGATCAGGGCAATATTGGCAAGACT	AAAAAGGTTTGCTTGGAATACCTGG	4.05	...(((((........(((((..((...(((.(((.............))).))).....))..))))).......)))))	-18.7
866	NM_001159542	POU5F1B	putative POU domain, class 5, transcription factor 1B	chr8	1585	306	338	32	GGGGGTGATGGGCCATGGGGGGCGGAGCCGGG	GGDGPWGAEPG	CGCCTTCTCGCCCCCTCCAGGCGGT	CTGGGTTGATCCTCTGACCTGGCTA	2.13433	.......((((((((((((++.++.++.++...))).....)))))))))((((((((.(((.....)))..).))))))).	-55.1
867	NM_016647	THEM6	protein THEM6 precursor	chr8	2264	399	430	31	GGGGTGCTCGGGGCGCTGAGGGAGTTGCGGG	GVLGALRELRA	GCGCGTCGCGCACCTGACCCGCTGC	CGCACACGGTGCTGGCGGCCTCGTG	2.40541	((((.(((.(((((....(((...)))))))).))).))))...(((.(((((.(((((.....))))).))))))))...	-41.5
868	NM_030895	ZNF696	zinc finger protein 696	chr8	4684	576	608	32	GGGAGAGGGCCACAGAGGGGGGCCTCCCCGGG	EGEGHRGGPPRA	CTGCCGCAGAGGCAGGCGCTCCCGA	CGTTGGGGTCTCTTGGCCTTTGTGA	2.32727	(((((.....)))))((((((....(((.((((.((........)).))))))))))))).((((((....)))))).....	-39.9
869	NM_201589	MAFA	transcription factor MafA	chr8	2373	979	1006	27	GGGCCGGGGCGGCCCCGGGAGCGCGGG	AGRGGPGSAG	ACAAGGAGAAATACGAGAAGCTGGC	CGGGGCCGGTTTCCCGCGGGAGCCT	2.03922	....................((.(((((..(((.((((((((..........)))))))).)))))))).)).....	-33.5
870	NM_001130053	EEF1D	elongation factor 1-delta isoform 1	chr8	2381	1194	1222	28	GGGAACAAGCGGGCCGGGCTGCGACGGG	GNKRAGLRRA	AGACCGGCGGGGCCGCAACATCTTA	CCGATGGGGAGGCCCCCTCTGCCTT	1.46154	....((((.((.((((....(((...)))....)))).))..))))....((((.((.((((....)))))).)))).	-32.2
871	NM_145201	NAPRT	nicotinate phosphoribosyltransferase isoform 1	chr8	1703	953	980	27	GGGAGAGCTGGGCTACCGGGCAGTGGG	LGELGYRAVG	ACTTCCTAGCAGTCGCCCTGGCCCT	CGTGAGGCTGGACAGTGGTGACCTG	1.63415	(((..(((((...(((((..((((.((...(((...))).))))))...)))))....)))))..))).........	-29.7
873	NM_032862	TIGD5	tigger transposable element-derived protein 5	chr8	2412	767	794	27	GGGCGCAGGGGACCCCGGGGCGGGGGG	PGAGDPGAGG	TGCTTCCGGAGCAGGCTGCGCCCCC	CTGTGGCCGGCGCTGGCGGGGCGAC	2.02632	(((((((((.((.((((((((((((.(.(.(.(((...)))).).).)))))).)))))).)).))))..)))))..	-46
875	NM_198488	FAM83H	protein FAM83H	chr8	5597	1221	1253	32	GGGCCGGCTGGGGAGCTCGCGGGCGCGCGGGG	GPAGELAGARG	CTCGCGGCGCCTGGAGGCCGAGGCC	CTTCTTCCAGGCGCGGCACCTGGAG	2.525	...((.(((((((((((((..(((((...))))).))(((((((((....))).))))))))))))))))).))........	-46.5
876	NM_198488	FAM83H	protein FAM83H	chr8	5597	1774	1795	21	GGGGCGGGCCCGAGGGGCGGG	RGGPEGRA	GCTCCCGAGGCGGAGCCGGAGCGCA	CAGGGCTGCGGCGCTGGCGTTTGGC	2.78378	....(((((.(((.((((.(((.(..+++.+++.....+++..+++..).))).)))).))).)..)))).	-41.3
877	NM_178564	NRBP2	nuclear receptor-binding protein 2	chr8	3723	168	189	21	GGGCCCGGGAACGGGAGCGGG	RARERERE	GCGGCCCCGGAGCCGGCGCCGAGGC	AGCGGGAGGACGAGAGCGAGGACGA	1.80851	.((((.(((....))).))))..((..(((.+++...+++...+++...+++.)).)....))........	-29.75
878	NM_031308	EPPK1	epiplakin	chr8	16007	1479	1508	29	GGGGGACCCCGGGGAGGGGAGCCCCAGGG	GGPRGGEPQG	CGGGCTTGCCTTCCTGCCACTCTCA	ACCCCCATTCATCAAGTACAGCACT	1.03093	.((((((.((((((((((.(((...)))))....)))))))).))))))..(((...)))...................	-30.2
879	NM_031308	EPPK1	epiplakin	chr8	16007	7858	7885	27	GGGAGCCAGGGCCAGCCGGGCGAGGGG	REPGPAGRGD	CTCCAGGACGCCTGGCGCGGCCCGC	ACGGCGACTCGGGGCGCTCCCAGCG	1.81132	........((((((((..(((((((....))..))))).))))))))..((((..((........))..))))....	-40.9
884	NM_001916	CYC1	cytochrome c1, heme protein, mitochondrial precursor	chr8	1234	92	122	30	GGGGTAGTGTTGGGCCCGCGGGGCGCGGGG	GVVLGPRGAGL	GGCGGCAGCTGCGGCTTCGCTTCGC	CTCCCGGGCGCGCGTGCCCGGGGTC	2.6383	(((.((....)).))).(((((((((((.(.......).)))))))))))...(((.(((((((......))))))))))	-47.2
885	NM_015201	BOP1	ribosome biogenesis protein BOP1	chr8	2373	63	92	29	ggggcATGGCGGGTTCGCGGGGTGCGGGG	MAGSRGAG	gtgcgggtggcggccggcgcgcggt	CGCACGGCGGCGCCGAGCGTGCGGC	4.76923	((((.++.++.++..++.))))......(((((.(((..((((.(.((((...)))).).))))..)))..)))))...	-40.89
886	NM_001080514	SCX	basic helix-loop-helix transcription factor scleraxis	chr8	1003	219	244	25	GGGCGGGGGGCCGGCGGGCCGGGGG	RAGGRRAGG	TGCGGCCTCCAGGGCGCCCGGCGGA	CGGGGGGCCAGGGGGCCGGCCAGGC	5.28889	..((((((((..((((((((.(++.++..++.++...).))))).++.++.++.++))).)))))))).......	-63.39
887	NM_031309	SCRT1	transcriptional repressor scratch 1	chr8	3779	565	583	18	GGGGGCGGGGCGGGCGGG	GGGAGGR	GGCCCCCGACGGCGACGCCGGAGGC	CGCAGCTTGGGATCCGGGCCGGGGG	2.64912	..((((((.((((...))))...((..+++.+++..+++.+++.)).((((((...))))))))))))	-54.49
888	NM_032687	CYHR1	cysteine and histidine-rich protein 1 isoform 2 precursor	chr8	1196	723	749	26	GGGATGTGGGGGGGGGCGATGCTGGG	GMWGGAMLG	AGCTGTCTTCACGGCCAACACTTAT	TGTGGCAGGCCTCCTGAGCCGGCTG	8.07692	(((((.(((((((.(((.......)))..)))))))((((((..(((((....))))).)))))).....))))).	-28.1
889	NM_004260	RECQL4	ATP-dependent DNA helicase Q4	chr8	3816	2447	2469	22	GGGCCGGGCCGGGCGTGACGGG	VGRAGRDGQ	GCTTCGAGAGCTACGTGCAGGCCGT	CAGCCTGCCCACTGCCACCTCTTCC	1.16667	.....(((((....((...(((.((((((.(((((.(......).)))..)).)))))).))))))))))..	-28.7
891	NM_005458	GABBR2	gamma-aminobutyric acid type B receptor subunit 2 precursor	chr9	5788	571	594	23	GGGGCCTGGGGCTGGGCGCGGGG	GAWGWARG	GCCGCTGCTGCTGCCTCTGGCGCCC	CGCCCCCCGGCCGCCGCCCAGCAGC	0.841121	...(((((((..((....((((.((((((((...))).((((((...))))))))))).)))))).)))))))	-42.5
892	NM_005458	GABBR2	gamma-aminobutyric acid type B receptor subunit 2 precursor	chr9	5788	3276	3302	26	GGGCCTGTAAgggtgggaggcctggg	SGL*	CACCCTCCTTCCGAGTCATGGTCTC	cccggggcctcccccgtgacagaac	0.91358	.........((((((.......)))))).((((.(.((.(((((((((.(...).))))))))))).).))))...	-36.3
893	NM_032888	COL27A1	collagen alpha-1(XXVII) chain preproprotein	chr9	5583	2061	2091	30	GGGGCAAAGGGTGACATGGGCTTGCCTGGG	GAKGDMGLPGL	GCTCTCACCAGGAAAGGCCCACGAT	CTCTCCGGGAATCCAGGACCTCCGG	1.86047	(((((((((.......((((......))))....)))))...))))...((((((.(((...))).))))))........	-27.5
894	NM_032888	COL27A1	collagen alpha-1(XXVII) chain preproprotein	chr9	5583	2501	2531	30	GGGACCCAAGGGCATGAAGGGACTGATGGG	PGPKGMKGLMG	GAGTGTTGGGTCCGATTGGCTACCC	CAGCGTGGGGGAGCCCGGACTGAAA	2.575	.....((.((((((...((((.((((.(.((((..(((.......).))..))))...).))))..)))))))))).)).	-29.7
895	NM_032888	COL27A1	collagen alpha-1(XXVII) chain preproprotein	chr9	5583	2807	2837	30	GGGACCCCGTGGGCAGCTGGGGCCCGAGGG	PGPRGQLGPEG	GTAAGCCTGGAGCCCGAGGCCTGCC	AGATGAGGGACCCATGGGGCCGCCA	1.375	....((((.(....).))))(((((.(.......).))))).((((((((.((((..........))).).))))).)))	-35
896	NM_032888	COL27A1	collagen alpha-1(XXVII) chain preproprotein	chr9	5583	2960	2990	30	GGGGCCTGTGGGAGAGCAGGGATTTATGGG	PGPVGEQGFMG	GGGAACCAGGGGATCCTGGTCGGCC	ATTCATTGGTCTGGTCGGGGAGCCA	4.8	((..((((((....))))))...))..(((((.(((.(((.(((((((((...)))))).))).)))..))).)).))).	-28.5
897	NM_032888	COL27A1	collagen alpha-1(XXVII) chain preproprotein	chr9	5583	3222	3251	29	GGGGAGCAAGGGTCCAGGGGCCTGAAGGG	GEQGSRGLKG	CCCCCGAGGACCGGACGGACCAGCT	CCCTCCAGGACCCCAGGGCAGACCG	0.989247	.(((((.((.((....)).))...))))).....((((((.(((((((...)))))))...))))))..((.....)).	-37
898	NM_032888	COL27A1	collagen alpha-1(XXVII) chain preproprotein	chr9	5583	3392	3423	31	GGGCCCTCAGGGACCCCAGGGGCCAATTGGG	PGPQGPQGPIGP	GCACCAAGGGCCTCCCAGGAGAACC	CCTCCAGGAGAGATGGGACCCAAGG	1.13158	...((..(((((((((.((((..(((((((((..((....)).))))))...)))..)))).)).))....)).)))..))	-33.2
899	NM_032888	COL27A1	collagen alpha-1(XXVII) chain preproprotein	chr9	5583	3473	3503	30	GGGCCTTCCTGGGGAAGCCGGGATGAAGGG	PGLPGEAGMKG	GGCCGCCTGGTGCAGTGGGAGAACC	TGACCTTGGACCCCTGGGCACTCCT	1.61818	....(((((((...........)))))))(.((((((.....)))))).)..(((((.(((.((...)).))))))))..	-31.7
900	NM_032888	COL27A1	collagen alpha-1(XXVII) chain preproprotein	chr9	5583	3529	3557	28	GGGAGCAGGGCCTCATTGGGCAACGGGG	GEQGLIGQRG	G	AGAGCCAGGCCTTGAGGGTGACAGT	4.70588	......((((((((.....(((..........)))))))))))...........	-15.5
901	NM_032888	COL27A1	collagen alpha-1(XXVII) chain preproprotein	chr9	5583	3600	3630	30	GGGCTGAAGGGGGACAGGGGAGACCCAGGG	GLKGDRGDPGP	GGCCCCATGGGACCTGAT	CCTGATGGAGAACATGGCGAGAAAG	2.5	..((((.(.((.((....)).)).).))))....(((....)))...(((..(((.....)))))).......	-21.8
902	NM_032888	COL27A1	collagen alpha-1(XXVII) chain preproprotein	chr9	5583	3852	3881	29	GGGTCCCGGGGCAGCCTGGGACCAACGGG	GSRGSLGPTG	ACCCCCTGGCACTCCAGGCCCTAAA	TGCTCCGGGACGCATGGGGGCCCAA	1.20455	......(((....)))((((((...(.(((((((((((.((((.......))))))))))))))).)...))))))...	-45.4
903	NM_032888	COL27A1	collagen alpha-1(XXVII) chain preproprotein	chr9	5583	4142	4173	31	GGGCCAACCCGGGCATCCGGGACCCCGGGGG	QGQPGHPGPRGW	GCCTCCGTGGAAAGCCAGGCCAGCA	TGGCCGGGACCCAAAGGATCGAAAG	1.3662	...(((.(((....((.(((((.(.(((....(((((....)))))..)))...).))))).))..)))..))).......	-32.4
904	NM_032888	COL27A1	collagen alpha-1(XXVII) chain preproprotein	chr9	5583	4249	4281	32	GGGGGGTCCAGGGCCTGCAGGGGCTGCCAGGG	RGVQGLQGLPGP	GGCAAGGCAGGGGCCCCAGGCCGGA	CCCCGGGGCGTGGTGGGGAGACAGG	2.96774	.............(((((++..++.++.++..(((.(.(((...((((((.....))))))))).).)))))))).......	-39.99
905	NM_032888	COL27A1	collagen alpha-1(XXVII) chain preproprotein	chr9	5583	4736	4766	30	GGGACCTTCGGGACTCCCGGGTCCGAAGGG	LGPSGLPGPKG	GCATCGTCGGGCCCCTCGGAATCCT	TGACAAAGGCAGCCGTGGGGACTGG	1.6	.((((.((((((((...(((.((((((.....)))))).))).))))))))..)))).......(((((....)).))).	-35.7
906	NM_015354	NUP188	nucleoporin NUP188 homolog	chr9	5695	2424	2447	23	GGGGCAGAGGGCCAGGGGCAGGG	GAEGQGQG	GATGGCTGCTCAGCCTCGAAGTGAT	CCAGCTGCTGATCAAGACAGTGAAA	3.5	..(((((.(((.(((((........))))).))))))))..(((...))).((((((.....)).))))....	-26.5
907	NM_016282	AK3	GTP:AMP phosphotransferase AK3, mitochondrial isoform a	chr9	4326	260	284	24	GGGGGCCCCGGGCTCGGGCAAGGG	MGAPGSGKG	CGCGGCTGCTGCGAGCGGTGATCAT	CACCGTGTCGTCGCGCATCACTACA	2	....((.((.((((((((((.......+++....+++...+++...+++)))))).)))).)))).........	-32.15
909	NM_001114395	CNTLN	centlein isoform 2	chr9	4920	244	269	25	GGGTGGGTGAAGAAGGGTCAGGGGG	WVGEEGSGG	GTCGCGGACGAAAGTGATAAAATCT	CCGGCGAGGGCCTGGGGGGGCAGCT	11	.((((((.(................+++.+++.......+++...+++.))).))))..((((....))))....	-23.84
911	NM_014806	RUSC2	iporin	chr9	5380	3988	4011	23	GGGGAGCGGGTGAAGGGTGTGGG	GERVKGVG	TGGAGACGTGGACAGGGCAGCCCAA	TGCCTCAGAAGGTGGAGAAGAGGAA	4.73684	..............(((((.......+++...+++....+++...+++)))))....................	-20.15
912	NM_003028	SHB	SH2 domain-containing adapter protein B	chr9	6021	1143	1173	30	GGGCGGTGGGGCCGGGGACCCCCTGGGGGG	AGGGAGDPLGG	GCCTCATCAAAGTGGAGAGCGCCGC	CGCCTGCGCGGGCGGCCGCACCTGG	2.05797	.(((((((...((((......))))....)))))))((((((...))))))((((((.((((....)))).))).)))..	-38.6
913	NM_001163	APBA1	amyloid beta A4 precursor protein-binding family A member 1	chr9	6584	1235	1265	30	GGGGCAGCAGCGGGCGGTGGGCCCCGCGGG	AGQQRAVGPAG	ACAGCCCCGGGCTGCAGGCGCCGGC	CGGCGGCGAGGCGGGGCAGCGGTAC	1.90164	...((((((...(((.(.((((.(((((((..((.(....).)).))))))).)))).).)))...))))))........	-49.6
914	NM_014612	FAM120A	constitutive coactivator of PPAR-gamma-like protein 1 isoform a	chr9	5152	3089	3117	28	GGGCTGGGAGCAGGCGGGGCCGTGGGGG	WAGSRRGRGG	ATAGCTGGCACTGTGGTTGGCCATT	CCGGGGGCCTTTCCCCCTGCAGGTG	2.34483	....(((((...((((....))))...)))))..(((((.((((..(.++.++..++.++.)..))))))))).....	-35.79
916	NM_001855	COL15A1	collagen alpha-1(XV) chain precursor	chr9	5422	2374	2404	30	GGGATGAAAGGGGAGAAGGGAGCAAGAGGG	GMKGEKGARGP	AGTTGATGGAGCCACCGGCCTTCCC	CCTAATGGCTCAGTTGGTGAAAAGG	2.72414	.(((.....)))(((((((((((((.........))))))............(((((....))))).)))))))......	-24.6
917	NM_001855	COL15A1	collagen alpha-1(XV) chain precursor	chr9	5422	2706	2737	31	GGGACCCCCTGGGCCGAGAGGGCCACCTGGG	VGPPGPRGPPGH	GGGGGATGGATGGAGCCAGTATTGT	CACATCAAGGTCTTGTCTAATTCCT	1.55	.((((((((((((.(((.....((((...(((....((((.....))))....)))))))....))).)))))).))))))	-28.1
918	NM_001855	COL15A1	collagen alpha-1(XV) chain precursor	chr9	5422	2814	2845	31	GGGGCCTCCGGGGCCGGACGGGTTGCCTGGG	VGPPGPDGLPGL	ATTTCTCGGACATTCCTGAGCTGGT	CTGCCAGGATTTCCAGGTCCTAGAG	2.26316	..((((.((((..(((((.((.(.(.((((.((((........))))..)))).).).))))))).......)))).))))	-31.3
919	NM_018424	EPB41L4B	band 4.1-like protein 4B isoform 1	chr9	4010	573	602	29	GGGGCGCGGCGGGGCGCGGGGCCGCCGGG	RGAAGRGAAGL	CGCCGCTCCATGCAGCGCTACGCGC	CTGGGGGACGAGCGCGATGGGGGGC	5.26471	.(((.((((((.(.(((((.(((.(..(((.((((((.........)))))).)))..).).)))))))))))))))))	-44.4
921	NM_022486	SUSD1	sushi domain-containing protein 1 isoform 2 precursor	chr9	3017	64	88	24	GGGCCGGGGGCCCTGGGATGCGGG	MGRGPWDAG	cgccgggagggaccggcggcggcAT	CCCGTCTCGCCGCCTGCTGCCGCTG	2	((((((......))))))(((((((((((.((((((((........))))))......))))))).))))))..	-45.8
924	NM_001173425	DFNB31	whirlin isoform 3	chr9	4050	721	748	27	GGGGCGGGCGGCGGCGGGGGCGCGGGG	GAGGGGGAGL	CACCGGCTCGCTGGGCTCGGCGGCC	CTGCGGTTACTGTCTGCCAACGTGC	4.06452	..(((((.(((((....))))))))))(((((((++.++.++.++((((....))))......))))))).......	-50.5
926	NM_014010	ASTN2	astrotactin-2 isoform a precursor	chr9	4594	365	387	22	GGGGCCGGGGCTGGGACCGGGG	GAGAGTGA	CATCGGCTGGAGCGGCGCCCGCGCC	CCGGAGCCGCCGCCGCCGCCGCGTC	1.76364	...((((.(..(((((((((((....+++..+++...+++...+++).))).).))))))..).))))....	-44.1
927	NM_014010	ASTN2	astrotactin-2 isoform a precursor	chr9	4594	3947	3975	28	GGGGAGTCCAAGGGCCGGTGAgggaggg	GESKGR*	GGTGTCAATGGCCCGAAACACGTAC	tattgccctccgtgagcacagagac	1.87179	.((((...((((((...((.(......)..))....)))))).(.(.(((((((...))))))).).)))))......	-27.4
929	NM_001174146	LMX1B	LIM homeobox transcription factor 1-beta isoform 3	chr9	5809	885	910	25	GGGCCAGGGTGAGCCGGGGCCGGGG	LGQGEPGPGQ	AGGAGCAGCAGAACTCCCAGCGGCT	CAGGGCCTGGGCCAGGAGGTCCTGT	2.575	.((((........))))......((.((((..((....))..)))).))(((((((((........)))))))))	-33.9
930	NM_014694	ADAMTSL2	ADAMTS-like protein 2 precursor	chr9	3726	1273	1300	27	GGGCCTGGACGGGGCCGGGCTGATGGG	QGLDGAGLMG	GCTTCTCCGAGAGCGCTGAGAGCCA	CTTCGTCCCGCACAACGGCTCCCTC	1.40816	((((......)))).....(((((..(((..((((((((((.(.....).)))))))))).)).)...)))))....	-31.9
931	NM_014694	ADAMTSL2	ADAMTS-like protein 2 precursor	chr9	3726	1451	1483	32	GGGGCCTGCGAGGGGCCCCCCAGGGGCAAGGG	GACEGPPRGKG	CGAGGTGTGCGAGCAGGCCGGCGGC	CTTCCGAGACCGCAACGTCACGGGG	1.39286	.......((((.((.++..++.++.++.)).))))....(((((...)))))......(((((.(((......))).)))))	-34.29
934	NM_000093	COL5A1	collagen alpha-1(V) chain isoform 1 preproprotein	chr9	8439	2128	2158	30	GGGCGAGCCGGGAGACGTGGGGCCTCAGGG	KGEPGDVGPQG	GTCCCCCTGGGAGCGGAGGTTTGAA	TCCTCGAGGTGTGCAAGGCCCGCCT	1.29851	.((((...)))).............(((((.(((.(.(.((.(((((((....))))))..).)).).)..))).)))))	-31.5
935	NM_000093	COL5A1	collagen alpha-1(V) chain isoform 1 preproprotein	chr9	8439	2390	2420	30	GGGCCCAGGGGGCTGCCTGGGGAGCCCGGG	GPRGLPGEPGP	AGAAAGGGGTGACGACGGAGAAGTT	CCACGTGGTCTGCTTGGGCCGAAGG	3.34211	............((((......))))((((((((((((((((((((...))))))).....))))).)))))))).....	-35.5
936	NM_000093	COL5A1	collagen alpha-1(V) chain isoform 1 preproprotein	chr9	8439	3388	3418	30	GGGTCCCACGGGAGAAACGGGCCCAATGGG	QGPTGETGPMG	GCCCCCCCGGCGTGGTCGGCCCTCA	TGAGCGTGGCCACCCTGGGCCCCCT	0.426036	(((.....)))((((..(((((...))))))))).........(((((((..(((((.((...))))))))))))))...	-39
937	NM_000093	COL5A1	collagen alpha-1(V) chain isoform 1 preproprotein	chr9	8439	3695	3725	30	GGGAGACCTGGGCCCCAGGGACCCCCAGGG	GRPGPQGPPGP	AGCCGCTGGGCCCATCGGAATTCCA	CCGGCAGGAGAGAAAGGGGCTCCTG	0.988764	.(((.((((((((...((...((((((....))))))..)).)))...))))))))...((((((.........))))))	-35.7
938	NM_000093	COL5A1	collagen alpha-1(V) chain isoform 1 preproprotein	chr9	8439	3982	4013	31	GGGGCCTCGGGGCCAGCAGGGCCTTTTCGGG	PGPRGQQGLFGQ	GCCCCTCTGGAGCTGACGGCGAGCC	CAGAAAGGTGATGAAGGTCCCAGAG	1.61111	(((((...((.(((...)))...)))))))(((((((((..((..(((((((......)))))))..))..)))))).)))	-34.4
944	NM_000718	CACNA1B	voltage-dependent N-type calcium channel subunit alpha-1B isoform 1	chr9	9790	203	230	27	GGGCCCGGGGCGGCGGGGCCGGCGGGG	RARGGGAGGA	TATGGGGGCCCCGGCGGCGGAGAGC	CGGGGGGCCCGGGTCCCGGGGGGCT	4.01613	......((((((..(((.((....(((((..++++....++++.....++++.++++.)))))..))))).))))))	-59.05
946	NM_207305	FOXD4	forkhead box protein D4	chr9	2187	1281	1306	25	GGGGTCAGGGGAGCGGGTACAGGGG	KGSGERVQGL	TTTCAGCATTGAGAGTATCATGCAA	CTGCGCAGAGTTTGTCCCCGACCGC	2.37143	.....((((.((.....))))))..(.((((.(((((((((((......))).)))........))))))))).)	-23.5
947	NM_033428	TMEM261	transmembrane protein 261	chr9	2486	227	250	23	GGGTTGGGGCTGATGGGGGCGGG	GLGLMGAG	CTGCTGGAGCTGTCGCGTGCTTTCT	CGGGTACGTGTACTGGGTGGCACGG	8.28571	...............((((((.(((((....+++.....+++...+++.+++........))))).)))))).	-28.55
949	NM_139235	NOL6	nucleolar protein 6 gamma isoform	chr9	3512	1126	1148	22	GGGCCAGGGTGGGTTTACTGGG	KGQGGFTGF	GGCTGCGGCAGCGGGAGCTGGACAA	TTCCTTGTCTCCATGCTGGTTGTCT	3.27273	....((((((((((((((.(((...+++...+++.+++......+++.)))..).)))).)))).)))))..	-31.05
951	NM_007343	PRSS3	trypsin-3 isoform 1 preproprotein	chr9	1017	154	178	24	GGGGCGGGGCGCAGCGGGGCGGGG	RGGAQRGGA	GCTGCCAGGCCTGGCAGAGTGGAGC	CGGGCCTGGAGCTGCACCCGCTTCT	3.31429	(((.(((((((((............++++.++++......++++.++++)))))))))))).............	-56.5
952	NM_024348	DCTN3	dynactin subunit 3 isoform 2	chr9	954	117	138	21	GGGTGTACGGGCCGGGCGGGG	WVYGPGGA	GCCCGAGTGGAAGAGCTGGAGCGCT	CGCGCGGCTCACGGAAGGTGGCTGA	3.26923	((((...(.(..((((((..(((..+++.....+++..+++.+++.))).)))))).).)...).)))...	-34.3
957	NM_203299	C9orf131	uncharacterized protein C9orf131 isoform A	chr9	3409	74	106	32	GGGGCTAAGGGGGATATGGGGCTTCTCTGGGG	GAKGDMGLLWG	GGAATGGCTGCTGGAGGACCTGCTT	CCAACTGACCCATGCCCTAGCCTGC	2.85366	......((.(((((.((.(.((...++++....++++.....++++.......++++..........)).))))))))..))	-33.54
959	NM_001287239	FAM166B	protein FAM166B isoform 4	chr9	1030	921	936	15	GGGTGGGAGGGTGGG	WVGGWE	CCATCCTTTTGGAAGGGAGAGAGGT	AGGGTGGGGGAACACAAAGAGAAAA	10.7	((((((((((......))))).)))))(((...+++.+++.+++.+++....)))..........	-51.3
961	NM_006285	TESK1	dual specificity testis-specific protein kinase 1	chr9	2516	392	419	27	GGGGGAGGGGCCCCCGGGGCCGGGGGG	PGEGPPGPGG	CTGGGCCCGGGCCTGGAGAGGTGCC	CACGGGCGGAGGCCCGGGCCGGGGC	2.75	((.(((((((((((......((((..++++.++++.....++++..++++.))))......))))))))))).))..	-74.1
962	NM_001216	CA9	carbonic anhydrase 9 precursor	chr9	1554	683	706	23	GGGTCCCGGGCGGGAGTACCGGG	LGPGREYRA	TGCCTCCTGGGCTAGAGATGGCTCT	CTCTGCAGCTGCATCTGCACTGGGG	2.41176	.(((.((((((((((((....))))))..))))))(((.....)))))).((.(((.(((....)))))).))	-31.3
963	NM_000692	ALDH1B1	aldehyde dehydrogenase X, mitochondrial precursor	chr9	3070	1623	1647	24	GGGAGGGAGCTGGGTGAGGATGGG	GRELGEDGL	TGGAGGGTTTAAGGAATCTGGAAAC	CTTAAGGCCTACACAGAGGTAAAGA	7.8	((.(((.((((((............+++.+++....+++.......+++)))))).))).))............	-19.77
964	NM_001085476	FOXD4L6	forkhead box protein D4-like 6	chr9	2725	1587	1612	25	GGGGTCAGGGGAGCGGGTACAGGGG	KGSGERVQGL	TTTCAGCATTGAGAGTATTATGCAA	CTGCGCAGAGTTTGTCCCCGACCGC	2.44118	.....((((..........))))..(.((((.(((((((((((......))).)))........))))))))).)	-21.7
965	NM_001126334	FOXD4L5	forkhead box protein D4-like 5	chr9	3109	1827	1852	25	GGGGTCAGGGGAGCGGGTACAGGGG	KGSGERVQGL	TTTCAGCATTGAGAGTATTATGCAA	CTGCGCAGAGTTTGTCCCCGACCGC	2.44118	.....((((..........))))..(.((((.(((((((((((......))).)))........))))))))).)	-21.7
966	NM_199244	FOXD4L4	forkhead box protein D4-like 4	chr9	1251	995	1020	25	GGGGTCAGGGGAGCGGGTACAGGGG	KGSGERVQGL	TTTCAGCATTGAGAGTATTATGCAA	CTGCGCAGAGTTTGTCCCCGACCGC	2.44118	.....((((..........))))..(.((((.(((((((((((......))).)))........))))))))).)	-21.7
967	NM_199135	FOXD4L3	forkhead box protein D4-like 2	chr9	2218	1080	1105	25	GGGGTCAGGGGAGCGGGTACAGGGG	KGSGERVQGL	TTTCAGCATTGAGAGTATTATGCAA	CTGCGCAGAATTTGTCCCCGACCGC	2.41176	.....((((..........))))..(.((((.(((((.(((((.(.(.(....).).).)))))))))))))).)	-22.5
968	NM_002732	PRKACG	cAMP-dependent protein kinase catalytic subunit gamma	chr9	1591	180	203	23	GGGCATGGGCTCCTTCGGGCGGG	LGMGSFGRV	ATCAGTTCGAACGGCTCAGGACGCT	TGATGCTGGTGAGGCACCAGGAGAC	3.04545	(((.(((((((.((((((...(....)...))))))..))))))).)))..(.((((((...)))))).)...	-24.9
969	NM_178828	SPATA31E1	spermatogenesis-associated protein 31E1	chr9	4447	59	81	22	GGGAAGGGCAGGGCAGGCAGGG	GKGRAGRV	gATGGGAAATCTCGTCATCCCTCTA	TTGAGAGTGGGCAGAGGATTCCACC	2.84615	....((((.((((....(((((((.+++..+++..+++......+++...)))).)))..)))).))))...	-29.85
970	NM_001142413	C9orf47	uncharacterized protein C9orf47 isoform 2 precursor	chr9	4839	342	367	25	GGGGACGGGCAACAGGGACTCAGGG	PGTGNRDSGT	ACAAGAGGCCGAGGAAGCCGGTTCC	ACCAGAAGGCGGCTGCAGGACGCGA	3	........((.....(((((.((.(.+++..+++.....+++.....+++....).)).)))))...))......	-21.87
971	NM_001001938	C9orf47	uncharacterized protein C9orf47 isoform 1 precursor	chr9	4896	399	424	25	GGGGACGGGCAACAGGGACTCAGGG	PGTGNRDSGT	GATTGAGGCCGAGGAAGCCGGTTCC	ACCAGAAGGCGGCTGCAGGACGCGA	3.15385	..(((.(((((......(.(((((((((..(.........)..))).)))))).)....))))).))).......	-23.3
972	NM_017561	NUTM2F	NUT family member 2F	chr9	2561	1251	1282	31	GGGGACACAGGGGAGCCTGAGGGACAACGGG	GDTGEPEGQRE	GGAGGAGCTGCTGGGGTCTCACCCT	AAAAGGGCAAAGTGGAGCAGCCGCA	3.7931	((..(..(((((..(.(((...((((.(..(.((((....))))..)..)..))))...))).)..)))))..)..))...	-26.6
973	NM_017561	NUTM2F	NUT family member 2F	chr9	2561	2163	2188	25	GGGCCTGGGCTCAGGGTCTCTGGGG	GPGLRVSGE	CCCTGCTGAAAAGACACCGCACCCA	AGCAATCCCTGGCTTGGGGGCTGGG	2.16667	(((.(((....((((.((...(((((...)))))....))))))(((((((....)))))))......))).)))	-29
974	NM_001170741	NUTM2G	NUT family member 2G isoform 2	chr9	2516	1206	1237	31	GGGGACACAGGGGAGCCTGAGGGACAACGGG	GDTGEPEGQRE	GGAGGAGCTGCTGGGGTCTCACCCT	AAAAGGGCAAAGTGGAGCAGCCGCA	3.7931	((..(..(((((..(.(((...((((.(..(.((((....))))..)..)..))))...))).)..)))))..)..))...	-26.6
975	NM_001170741	NUTM2G	NUT family member 2G isoform 2	chr9	2516	2118	2143	25	GGGCCTGGGCTCAGGGTCTCTGGGG	GPGLRVSGE	CCCTGCTGAAAAGACACCGCACCCA	AGCAATCCCTGGCTTGGGGGCTGGG	2.16667	(((.(((....((((.((...(((((...)))))....))))))(((((((....)))))))......))).)))	-29
977	NM_004473	FOXE1	forkhead box protein E1	chr9	3461	741	770	29	GGGGCCGGGGTCCCAGGGGAGGCCACGGG	GAGVPGEATG	GGAAGAGCGCGGCGAGACGGCAGCA	CCGCGGGGCGGGCGGGCGGCGCCGC	3.5641	((..((.(.((((...............)))).).)))).(.((..(((..+++....+++..+++.+++.))).)).)	-39.79
978	NM_018946	NANS	sialic acid synthase	chr9	1240	159	177	18	GGGCGCTGGGTGGGCGGG	GRWVGGQ	GCCGCTGGAGCTGGAGCTGTGTCCC	CAACACCCGTGCTTCATCATTGCCG	1.51282	((.(.(((((((((.(.(((.....+++....+++.+++.+++..))))))).)))))).)...))..	-32.97
979	NM_014334	FRRS1L	DOMON domain-containing protein FRRS1L	chr9	1189	257	284	27	GGGCCCGGGGGGCCGGGGACCCCGGGG	AGPGGRGPRG	CAGCCAGCCCCGCGGACGACGGTGC	ACGCGCGCGGGGGGACACGGGCGCC	2.55405	......((((((.(..(..(.(((((.((((.((((........)))).))).).))))).)..)..).)))).)).	-45.1
980	NM_017688	BSPRY	B box and SPRY domain-containing protein	chr9	2348	71	93	22	GGGGCCGGGGTCCGGGTCCGGG	PGPGSGSGP	ccATGTCCGCCGAGGGCGCGGAGCC	CCCGGGCCGGGGCCACTCTGCCCCG	1.58571	((...((((((....).)))))...))((((.(((((((....))))))).))))(((((......))))).	-45.9
981	NM_001135947	URM1	ubiquitin-related modifier 1 isoform b	chr9	3006	461	485	24	GGGATGGGTAGCTGGGGACATGGG	GMGSWGHGS	GGAGTCTCCCACTCCAGGTGAGGAA	AGTACTCCTCCATCCTGAagatttg	2.22581	(((((((((((((((((.((.............)).))))))...)))))).))))).................	-25.7
982	NM_001110303	USP20	ubiquitin carboxyl-terminal hydrolase 20	chr9	4344	1085	1108	23	GGGGTGAGGGTGACGGGCAGGGG	RGEGDGQGR	TTGTCCTGTGACTCGAGCAGTGACC	CGTGGCGGGGGCAGCTCGCAGGCCG	5.04348	....((((.....(((((.((..(((+++...+++....+++..+++......)))..)).)))))))))...	-34.05
983	NM_014506	TOR1B	torsin-1B precursor	chr9	2769	57	86	29	gggATGTTGCGGGCTGGGTGGCTCCGGGG	MLRAGWLRG	gtggcttctgcgggcttcgaggagc	CGCGGCGGCGCTGGCGCTGCTGCTG	4.36364	.(.((((((.((.....)))))))).)...(((.((((((....))).))).)))(((((((((....)))))))))..	-35.4
986	NM_003172	SURF1	surfeit locus protein 1 isoform 1	chr9	1043	58	82	24	GGGGCTGCGGGCGGCGGGGCTGGG	LGLRAAGLG	TGGCGGCGGTGGCTGCGTTGCAGCT	ACGGGCCCCGGCCAGCGCCGCCTGG	2.35556	.++.++.++.++.......(((((....)))))((((((((.(((((((......)))))))..))))))))..	-57.7
987	NM_017585	SLC2A6	solute carrier family 2, facilitated glucose transporter member 6 isoform 1	chr9	2546	167	188	21	GGGGACAGGGCGCGGGTCGGG	GDRARVGT	CCCCGAGAAGCCGCCCCCGTCGCCA	ACCCTGCAGAACAAAAGGGTGTTCC	0.833333	.(((((....(((((((.(((.(...).))).))).)))).)))))(((((..........))))).....	-30.2
989	NM_004108	FCN2	ficolin-2 isoform a precursor	chr9	1057	168	198	30	GGGGCTGCCTGGGGCCCCTGGGCCCAAGGG	PGLPGAPGPKG	AGCTCACCATTCTCCGAGGCTGTCC	AGAGGCAGGCACCAATGGAAAGAGA	1.45614	.(((..((.(((.((..((..((((((((((......)))))).))))))..))))).))..)))...............	-30.5
990	NM_002003	FCN1	ficolin-1 precursor	chr9	1283	250	280	30	GGGGCTGCCCGGGGCCCCAGGGCCAAAGGG	PGLPGAPGPKG	AGCTCACCATTCTCCGAGGCTGCCC	AGAGGCAGGTGTCATTGGAGAGAGA	1.44068	....((((.((((((......((((((((((......)))))).)))).....))))))...))))..............	-34.1
991	NM_001282612	OLFM1	noelin isoform 5	chr9	2497	128	147	19	GGGACGGGAGGGCCGCGGG	PGREGRGP	ccggcgtgaggATGGGAGAAGCCCC	CCGTGCCCCCAGCTGGAGTCCCCGC	0.782609	(((((..(.((((((..........+++..+++.+++....+++)))).)).)..))))).........	-33.89
992	NM_001012415	SOHLH1	spermatogenesis- and oogenesis-specific basic helix-loop-helix-containing protein 1 isoform b	chr9	1985	1005	1031	26	GGGTGAGTGGGGCCCTGGGTTCAGGG	PGEWGPGFRA	TGACTGCTGGTCCCAGCTCGTGGCC	CTGGTCCCCCCGCGTAAgcacctga	0.782609	.....((((....)))).(((((..(((.((....(((((((....)))))))..))))))))))...........	-30.3
993	NM_001291516	MGC50722	uncharacterized protein LOC399693	chr9	3596	2613	2645	32	GGGGCCCAACTGGGGCAGAGGGGCACCTGGGG	LGPNWGRGAPGE	CCACCCCAGCCTGCCCTGGAGCCTT	AGTGGGTGAGCATGCAGCCCCAGCC	1.22353	...((((...(((((((((.(((....)))))....))))))).))))...((((((..((.((....)).)).))))))..	-39.1
994	NM_001080849	DNLZ	DNL-type zinc finger protein	chr9	746	204	231	27	GGGGAGGCGGCGGGCCTGGGCCTGGGG	AGRRRAWAWG	GCCGCGGGGCCCGTCCAGAGGTCGC	CTGGCGGCGCTCAAGCTCCGAGCAG	2.61905	(((((.((.(((((((((.(.......++.++.++.++.)))))))..))).)).)))))((((.......))))..	-55.6
995	NM_001080482	C9orf172	uncharacterized protein C9orf172	chr9	2931	1547	1571	24	GGGCCGCGCGGGCGAGGGCCTGGG	KGRAGEGLG	TGTCCGAGACGTCGCTGACGGAGAA	CCGCAACTGGTACGTGACGCCCGAG	1.72973	....((.(.((((((..((..((....((.((.(((((....))))).)).))..)).))..))))))).))..	-27.4
996	NM_001128228	TPRN	taperin	chr9	2631	98	121	23	GGGCGGGGGCGCGGGGCCCGGGG	LGGGAGPGA	GGAAGCGGGCCAAGCTAGCCGCGCT	CGGCGGAGCCCGAGCAGCGGGTGCT	3.2	.....(((((.......(((((.((((((...........)))))).)))))...)))))((((.....))))	-36.6
997	NM_199001	CYSRT1	UPF0574 protein C9orf169	chr9	1297	799	830	31	GGGCCCAAGGGCGCCAAGGGTAACCAGGGGG	GPKGAKGNQGA	CCTCTTGCAGCCGACCGAGGTCCCA	CTGCCCCCATCCAGAACCAGCAGGC	0.910112	......((((((..((..((((((.(((((....))).))..)))..))).)).))))))............((....)).	-29.8
998	NM_001256699	C9orf173	uncharacterized protein C9orf173 isoform a	chr9	1207	626	652	26	GGGCTGCCTGGGGCTAGGGGGCTGGG	GLPGARGLG	GACACCTGAAGGCCACACCCACCTA	CCTCAGGGTGCAGCCCCAGTCCCTG	1.43284	.........((((....(((.....)))..))))((((((..(((((((.(((....))).)))))))))))))..	-39.4
999	NM_006088	TUBB4B	tubulin beta-4B chain	chr9	1591	518	540	22	GGGTGGGGGGACTGGGTCTGGG	LGGGTGSGM	AGGGTTTCCAGCTGACCCACTCCCT	ATGGGTACCCTCCTCATCAGCAAGA	2.44444	(((((.((((.((((((((.(((((......))))).)))))).))..)))).)))))..............	-32.2
1001	NM_032477	MRPL41	39S ribosomal protein L41, mitochondrial	chr9	604	221	249	28	GGGGCCGCAAGGGCCGGGGCGCCAAGGG	RGRKGRGAKG	AGCAAGCGGGGCCCGCGCAGCTTCA	CATCGGCTTCCTCACCTCGGGCTGG	2.38636	.....((((...)))).((((((.(((((((.....))))((((.(((.........))).))))..))).)))))).	-31.1
1002	NM_033215	PPP1R3F	protein phosphatase 1 regulatory subunit 3F isoform 1	chrX	3430	196	215	19	GGGGCGGGCCCGGGGCGGG	WGGPGAG	GCGCAGTTGCGCCGCTACCGGCCGT	CAAGATGGCGGCGGCGGCCGGGCAA	2.64865	((((....)))).((..((((.....+++.+++...+++..+++......++.++.++.++))))))..	-48.47
1003	NM_033215	PPP1R3F	protein phosphatase 1 regulatory subunit 3F isoform 1	chrX	3430	474	503	29	GGGGGTGCCGGGGTGTGGGTGCCTGGGGG	GGAGVWVPGG	GCTGCCGCCTCCCGGAGCGGTCCCC	CCGCCCGCCGGTGCTGCGCGGGTTG	1.95652	.((((.((..(((((.(((((((((..(((((((........))))))))))))))))...)))).)..))))))....	-45.5
1004	NM_033215	PPP1R3F	protein phosphatase 1 regulatory subunit 3F isoform 1	chrX	3430	1541	1564	23	GGGTGGGGCAGGGGGTGGTGGGG	AGGAGGGGE	GCCGCCTACGGGCTGCTGTGGCTGC	AGGGCTCCACAGATGGAGGGATGTC	6.38095	.((((((((((....))))))..))))(((((((.++.++.++.++.....)))))))...............	-46.3
1006	NM_198465	NRK	nik-related protein kinase	chrX	8062	308	334	26	GGGACCTGGGGGCTGGAGGGACAGGG	AGPGGWRDRE	ccgttcggctcctcgaagccATGGC	AGGTCACGGATCTGGGCCACCTGCC	2.67568	((.((((((((((.(...((.....))...).)))))))))).)).((((..((((.((....)))))).))))..	-33.3
1007	NM_005044	PRKX	cAMP-dependent protein kinase catalytic subunit PRKX	chrX	6084	545	568	23	GGGCACTGGGACGTTCGGGCGGG	VGTGTFGRV	AGGACTTTGACACGCTGGCCACCGT	TGCACCTGGTGAAGGAGAAGACAGC	2.70833	.............((((..(((((.(((((((.(..(....)..).))))).)))))))..........))))	-21.3
1008	NM_001649	SHROOM2	protein Shroom2	chrX	7445	1214	1238	24	GGGGAGCCTCGGGAAGGGATCGGG	PGSLGKGSG	ATCGGCCTTGGAGGTCAGCACACCC	AGGCCCGGGCTGCCCACAGGAGGCC	1.74	...(((((((..((.((((....((.+++......+++..+++...+++.)).....))))))..))..)))))	-32.64
1009	NM_001649	SHROOM2	protein Shroom2	chrX	7445	3106	3128	22	GGGAGGGCCGGGGCCGAGCGGG	REGRGRAG	TGCCGGGGAGCCCCAGAGCTGCCCC	AACCCTACCTCGAGATTATAGATAC	1.14286	..(((((((((......))).))))))((((...((..((.....))..))...))))..............	-30.3
1010	NM_015691	WWC3	protein WWC3	chrX	6454	1758	1782	24	GGGGTCCCCGGGGATGGGGAAGGG	GVPGDGEGP	AGGCATGGCGGCCCTTCAGCCACAC	CCGCACGAGCGAGGACCCCCACCAG	1.08235	..((.((((((((((((..((((.((((...))))..).))).)))))))))).)).))..((....)).....	-35.1
1011	NM_004726	REPS2	ralBP1-associated Eps domain-containing protein 2 isoform 1	chrX	7953	317	339	22	GGGCGGGGGCCCCGGGTCTGGG	AGGGPGSGP	TCTTCGCGCGCTGTGCCGGCGCCGC	CCCCCCGAGGCCGCCAGAGTCGCCC	0.758929	..(((((((((((...))))).))))))((((((.((((....)))).)))))).(((.((....)).))).	-37.6
1013	NM_001001671	MAP3K15	mitogen-activated protein kinase kinase kinase 15	chrX	4633	149	178	29	GGGCGAGAGTGGGGGCGGGCCGCGGCGGG	EGESGGGPRRA	AGGGCGCGGCAGGCGGCAGCGGCGA	CTCTGCGGGCAGTATACGTGCGCAG	5.36364	.((((.((.(..(((((..((.(....((....))...).)).)))))).)).))))((((.((.......)).)))).	-34
1014	NM_001123384	BCOR	BCL-6 corepressor isoform b	chrX	6338	598	620	22	GGGAAGGGCTGCGGGTCCCGGG	REGLRVPG	AGCATGGACCGCACTGGCCTGATCC	AAACATCGTCTATTCTAGCTTGTGT	1.75	..........((((.(((..((...+++..+++....+++....+++.............))..))).))))	-20.35
1016	NM_001282622	KDM5C	lysine-specific demethylase 5C isoform 3	chrX	6859	4868	4890	22	GGGAGTCGGGCTCGGGGCCGGG	GSRARGRA	GGAGCTGGAGAAGGCAGAGCGTCAC	CCCTGGAGAGGCGGCGGCGGCGGAA	3.57692	...(((......)))...((.((.((((.(((.((((...)))).)))))))..)).))++.++.++.++..	-42.4
1018	NM_017677	MTMR8	myotubularin-related protein 8	chrX	2661	2116	2149	33	GGGGTTTCTCTGGGGACATGGGCATCTTGGGGG	RGFSGDMGILGD	GGAAACTTGGGTATTTCTGAGGCCA	ACACAGGCATCTCCAAGGCCAGCAC	4.52	.....((((((....)))))).((((((....)))))).......(((..(((((((...........)))))))))).....	-24.5
1019	NM_001399	EDA	ectodysplasin-A isoform 1	chrX	5280	294	320	26	GGGAGCGAGGGAGCCAGGGCTGCGGG	RERGSQGCGC	GAACTCCTGCCTGCAGCAGCGCCGC	TGTGGCGGGGCCCCTGCCCGGGCGG	1.625	......((((((((((..((.((((+++.....+++.....+++....+++....)))).))..))))..))))))	-36.69
1024	NM_001287758	COL4A6	collagen alpha-6(IV) chain isoform 3 precursor	chrX	6751	1173	1202	29	GGGCAACAGGGCAAGAAAGGGACCCTGGG	GQQGKKGTLG	TTCAGAAGGAGTCCAAGGCCCTCCA	ATTTCCTGGGCTTAATGGATTCCAA	1.58537	.......((((((((((((((...((((...((((((........).))))).....))))))))))..))))))))..	-31.8
1025	NM_001287758	COL4A6	collagen alpha-6(IV) chain isoform 3 precursor	chrX	6751	1431	1462	31	GGGCCTCAGGGATTTCCAGGGCTGAAGGGGG	GPQGFPGLKGD	ATTATCAGGTGTCCCAGGAGCCCTA	ACCAAGGAAACCCAGGCCGTACCAC	1.57407	.......((..((....))..))((.(((((..(((.(((((..((((......)).))..))))))))))))).))....	-28.3
1026	NM_001287758	COL4A6	collagen alpha-6(IV) chain isoform 3 precursor	chrX	6751	2433	2463	30	GGGGAGAAGGGCTTGCCTGGGTTTCCTGGG	GEKGLPGFPGL	ATTACCAGGATTTCCTGGACCTCGT	CTCCCTGGAAAAGATGGCTTGCCTG	1.89474	....(((((....)))))..(((.....)))..((((..(((....(((((.((....)).)))))....)))..)))).	-31.3
1027	NM_033380	COL4A5	collagen alpha-5(IV) chain isoform 2 precursor	chrX	6512	486	515	29	GGGCCTCCGGGGCCTCGGGGACAAAAGGG	GPPGPRGQKG	ATTGCCTGGATTTCCAGGTCCAGAA	TGATGATGGAATTCCAGGGCCACCA	2.26316	....((((((.(((((.((((...(((.((....)).)))...)))).............))))).)))))).......	-30
1028	NM_033380	COL4A5	collagen alpha-5(IV) chain isoform 2 precursor	chrX	6512	3377	3408	31	GGGTTTTCCAGGGCCTCAGGGTGTGGAAGGG	MGFPGPQGVEGP	GACTTAAAGGAACCATCGGTGATAT	CCTCCTGGACCTTCTGGAGTTCCTG	2.03125	.......(((((((...(((.....((.(((((((.(.((...)).).))))))).))......))).....).)))))).	-25.7
1043	NM_145305	SLC25A43	solute carrier family 25 member 43	chrX	2544	257	284	27	GGGGACCGTGGGCCACAGGGCACCGGG	RGPWATGHRV	GTTGGCGTCGTGCGAGGCCACGCCC	TGTGGCGGGCAGAGGGGCTCCGGGC	2.775	...(((.((.(((...(((((((((((.(.((.((.....)).))).)))))))))))..)))..)).)))......	-41
1044	NM_001080146	CT47A1	cancer/testis antigen 47A	chrX	1294	796	815	19	GGGCGGGCGAGGGCCTGGG	RAGEGLG	AGGCTGGGTGCAGGGGCCGCAGCCC	CCTGATCCAGGAGGCCGCATCGGTC	2.42105	.((((((((......))).))))).+++.+++...+++...+++((((...)))).(((((...)))))	-38.39
1045	NM_001080139	CT47A8	cancer/testis antigen 47A	chrX	1294	796	815	19	GGGCGGGCGAGGGCCTGGG	RAGEGLG	AGGCTGGGTGCAGGGGCCGCAGCCC	CCTGATCCAGGAGGCCGCATCGGTC	2.42105	.((((((((......))).))))).+++.+++...+++...+++((((...)))).(((((...)))))	-38.39
1046	NM_001080138	CT47A9	cancer/testis antigen 47A	chrX	1294	796	815	19	GGGCGGGCGAGGGCCTGGG	RAGEGLG	AGGCTGGGTGCAGGGGCCGCAGCCC	CCTGATCCAGGAGGCCGCATCGGTC	2.42105	.((((((((......))).))))).+++.+++...+++...+++((((...)))).(((((...)))))	-38.39
1047	NM_001080141	CT47A6	cancer/testis antigen 47A	chrX	1294	796	815	19	GGGCGGGCGAGGGCCTGGG	RAGEGLG	AGGCTGGGTGCAGGGGCCGCAGCCC	CCTGATCCAGGAGGCCGCATCGGTC	2.42105	.((((((((......))).))))).+++.+++...+++...+++((((...)))).(((((...)))))	-38.39
1048	NM_001080143	CT47A4	cancer/testis antigen 47A	chrX	1294	796	815	19	GGGCGGGCGAGGGCCTGGG	RAGEGLG	AGGCTGGGTGCAGGGGCCGCAGCCC	CCTGATCCAGGAGGCCGCATCGGTC	2.42105	.((((((((......))).))))).+++.+++...+++...+++((((...)))).(((((...)))))	-38.39
1049	NM_001080142	CT47A5	cancer/testis antigen 47A	chrX	1294	796	815	19	GGGCGGGCGAGGGCCTGGG	RAGEGLG	AGGCTGGGTGCAGGGGCCGCAGCCC	CCTGATCCAGGAGGCCGCATCGGTC	2.42105	.((((((((......))).))))).+++.+++...+++...+++((((...)))).(((((...)))))	-38.39
1050	NM_173571	CT47A11	cancer/testis antigen 47A	chrX	1294	796	815	19	GGGCGGGCGAGGGCCTGGG	RAGEGLG	AGGCTGGGTGCAGGGGCCGCAGCCC	CCTGATCCAGGAGGCCGCATCGGTC	2.42105	.((((((((......))).))))).+++.+++...+++...+++((((...)))).(((((...)))))	-38.39
1051	NM_001242922	CT47A12	cancer/testis antigen 47A	chrX	1294	796	815	19	GGGCGGGCGAGGGCCTGGG	RAGEGLG	AGGCTGGGTGCAGGGGCCGCAGCCC	CCTGATCCAGGAGGCCGCATCGGTC	2.42105	.((((((((......))).))))).+++.+++...+++...+++((((...)))).(((((...)))))	-38.39
1052	NM_001080137	CT47A10	cancer/testis antigen 47A	chrX	1294	796	815	19	GGGCGGGCGAGGGCCTGGG	RAGEGLG	AGGCTGGGTGCAGGGGCCGCAGCCC	CCTGATCCAGGAGGCCGCATCGGTC	2.42105	.((((((((......))).))))).+++.+++...+++...+++((((...)))).(((((...)))))	-38.39
1053	NM_001080144	CT47A3	cancer/testis antigen 47A	chrX	1294	796	815	19	GGGCGGGCGAGGGCCTGGG	RAGEGLG	AGGCTGGGTGCAGGGGCCGCAGCCC	CCTGATCCAGGAGGCCGCATCGGTC	2.42105	.((((((((......))).))))).+++.+++...+++...+++((((...)))).(((((...)))))	-38.39
1054	NM_001080145	CT47A2	cancer/testis antigen 47A	chrX	1294	796	815	19	GGGCGGGCGAGGGCCTGGG	RAGEGLG	AGGCTGGGTGCAGGGGCCGCAGCCC	CCTGATCCAGGAGGCCGCATCGGTC	2.42105	.((((((((......))).))))).+++.+++...+++...+++((((...)))).(((((...)))))	-38.39
1055	NM_001130847	AIFM1	apoptosis-inducing factor 1, mitochondrial isoform 5 precursor	chrX	2470	682	706	24	GGGCTCGGGATCCTGGGGCCAGGG	RARDPGARV	GCTTTTGCTGCAGCCAGATCCATCC	TACTGATTGTATCTGAAGATCCTGA	1.93548	.((((.(.(((((.(((((((....((.(((((....))))).)).)))).))).))))).).)))).......	-22.2
1058	NM_012227	GTPBP6	putative GTP-binding protein 6	chrX	1907	175	199	24	GGGGCCGTGGGGCGGAGGGCGGGG	EGPWGGGRG	GCCGCAGGAGCCCCGGGAATCTGGA	CCTGCGGGCGGACGGCGGCCGAAGC	2.68889	..((((....((((((....)))).))((((....++.++.++..++))))))))++.++..++.++.......	-40.38
1059	NM_001282631	ARSE	arylsulfatase E isoform 3	chrX	1990	1148	1170	22	GGGAAGGGCATGGGAGGATGGG	GKGMGGWE	TGGCTGGAATGGAATTTATAAAGGT	AAGGTGGGATCCGCGTGCCCGGGAT	5.11765	.(((..(..((((.(((((......+++..+++...+++.....+++...))))).)))))..)))......	-21.05
1062	NM_001669	ARSD	arylsulfatase D precursor	chrX	5183	1237	1259	22	GGGAAGGGCATGGGAGGATGGG	GKGMGGWE	GGGATGGAACGGAATTTACAAAGGT	AAGGTGGGATCCGCGTGCCCGGGAT	5.16667	((((((...((((.(((((......+++..+++...+++.....+++...))))).))))))).))).....	-25.95
1063	NM_153270	KLHL34	kelch-like protein 34	chrX	2840	1396	1416	20	GGGGGGGCGCAGGGCACGGG	VGGRRARE	GCCCCCAGACCCGCATCTTGTTGGT	AGGTGGTGATTGAGGAGGTCGCGGC	2.51852	..........(((((((((.(((((+++.+++....+++...+++........))))).))))).)))).	-30.4
1064	NM_000475	NR0B1	nuclear receptor subfamily 0 group B member 1	chrX	1585	156	182	26	GGGGTGGGCAGAGAGGGGCTGCTGGG	GVGREGLLG	GGGCTGTTCGTGCGGCGATGAGCCC	CGGGCGGAACGTGGCGCTCCTGTAC	3.85185	(((......((((.(((....((((.+++.+++......+++......+++.))))....))).)))).)))....	-29.13
1065	NM_000475	NR0B1	nuclear receptor subfamily 0 group B member 1	chrX	1585	354	380	26	GGGGTGGGCAGAGCGGGGCTTCCGGG	GVGRAGLPG	GGGCTGTTCGTGCGGCTCTGATCCC	TGGGCGGCCCGTGGCACTCCTGTAC	2.5	(((((((((((.(.((((((..(((.....))))))))).).))........)))))))))...............	-31.6
1066	NM_001034853	RPGR	X-linked retinitis pigmentosa GTPase regulator isoform C	chrX	4718	2597	2620	23	GGGAGGGGAAGTAGAGGGAGGGG	EGGEVEGGE	AGGGGAGAGGGGAGGAAAAAGAGGA	AAGTAGAGGAGGGGAAAGGAGAGAG	1450	.........................+++.+++........+++.+++..........................	-11.05
1069	NM_001289773	MED14OS	uncharacterized protein LOC100873985	chrX	904	219	247	28	GGGGCGGGGGGAGGCGGGGATGGGGGGG	RGGGRRGWGG	CCGCCGACCCCAGGGACAGGAGCGA	AAGCAGGGCGGCCCCGCAGAGGGGA	4.34545	(((((...(((..............++++.++++......++++..++++)))......)))))((((.....)))).	-53.05
1070	NM_003334	UBA1	ubiquitin-like modifier-activating enzyme 1	chrX	3599	1693	1713	20	GGGCTGGGCTGCGGGGAGGG	GLGCGEG	GCTGCTCAAGAACTTTGCCATGATT	TGGAGAAATCATCGTTACAGACATG	4.26667	................((.((((((+++..+++....+++..+++......)))))).))..........	-21.3
1072	NM_033518	SLC38A5	sodium-coupled neutral amino acid transporter 5	chrX	1993	519	547	28	GGGACAGAGGGCATTCGGGCCTGCGGGG	LGQRAFGPAGK	CAGGCATCCGAGCCTATGAGCAGCT	AAGGTAGTGGTGGCCACAGTCATCT	2.77778	(((((..((((((((.((..(.....)..))..))))..))))))))).............((((((....)))))).	-23
1073	NM_005710	PQBP1	polyglutamine-binding protein 1 isoform 1	chrX	1111	723	746	23	GGGAACGGGATCGGGACCGCGGG	RERDRDRGY	GTAGACAGAGAGAGAGAGCGAGACA	TATGACAAGGCAGACCGGGAAGAGG	4.5	.................((......+++...+++...+++.....+++.........))..............	-12.24
1074	NM_001282651	SLC35A2	UDP-galactose translocator isoform h	chrX	2703	1140	1170	30	GGGCCTGGTGGGGCTCTGGTGGGCTGAGGG	LGLVGLWWAEG	AACTGGGCCTCTTCGGCACAGCACT	TACCGCCGTGGCCACCCGTGGTTTC	2.07317	..(((.(((.....))).)))(((..((((((((((.(((((.(.....).))))).)))))).))))....))).....	-33.6
1077	NM_001282648	SLC35A2	UDP-galactose translocator isoform e	chrX	1716	615	643	28	GGGGGGACACAAGGGAGGGGGACTGGGG	GGTQGRGTGV	TGGTGAAGTGAGGGCTGGCAGCAAT	TGGAGGGTGTTGGGCATCTGCAGGA	19.2222	..............((.((((..(((....((((...+++.+++.....+++.....+++))))...))))))).)).	-21.44
1087	NM_005183	CACNA1F	voltage-dependent L-type calcium channel subunit alpha-1F isoform 1	chrX	6070	5549	5577	28	GGGCCCAATAGGGCTCAGGGTTCCTGGG	GPNRAQGSWA	CACCTATCATCGTGGGCGAAATTCA	CAACACCACCTCAGCGGGGTCGGCT	1.97436	..(((((.....(((((..........))))))))))(((((((...)))))))....(((((((...))))).))..	-29.7
1090	NM_003179	SYP	synaptophysin	chrX	2433	781	805	24	GGGCAGGGCCCCGGCGGGTACGGG	GQGPGGYGP	GGACGCCTACGGCGATGCAGGCTAC	CCCCAGGATTCCTACGGGCCTCAGG	1.22222	...((((...)))).(((..(((..((((...)))).)))..))).((((((.(((...)))..))))))....	-28.7
1091	NM_001111125	IQSEC2	IQ motif and SEC7 domain-containing protein 2 isoform 1	chrX	6011	209	236	27	GGGGTCGGGGCCCCCGGGCGGCCCGGG	AGSGPPGGPG	gcccctgggccgccaggATGGAGGC	ATCCGAGAGCCCAAATCGGGCCGTG	1.08421	...(((((((((((.++..++.++.++...((((...)))))))))))))))........((((.....))))....	-46.79
1092	NM_000032	ALAS2	5-aminolevulinate synthase, erythroid-specific, mitochondrial isoform a precursor	chrX	2027	1233	1258	25	GGGTCCCGGGGCGCTGGGATTGGGG	GSRGAGIGE	TGAGGTCCATGCTGTAGGACTGTAT	AGCGTGATGGAATTATGCATAAGAT	4.1	...(((((........)))))...(.((((((((....)))))))).)...(((((((...))))))).......	-23.4
1095	NM_000206	IL2RG	cytokine receptor common subunit gamma precursor	chrX	1532	1109	1134	25	GGGGCCCTTGGGGAGGGGCCTGGGG	GALGEGPGA	CGTCAGTGAGATTCCCCCAAAAGGA	CCTCCCCATGCAACCAGCATAGCCC	1	......................((.++++.....++++.++++...++++...))..((((.....)))).....	-36.85
1096	NM_004143	CITED1	cbp/p300-interacting transactivator 1 isoform 1	chrX	1243	946	973	27	GGGACTTTGGGGCCCAGGCGGGAGGGG	WDFGAQAGGA	GGGGAGGCAGGACCCCTGCAAAACT	CAGAATCACTCTCTCCTTCTGCTGG	2.15217	......(((((...)))))....(((((.((....)))))))((((((((((.(((.....)))))))))))))...	-33.7
1100	NM_001256155	ARMCX4	armadillo repeat-containing X-linked protein 4	chrX	7424	5707	5728	21	GGGGCTGGGGCTGGGGCTGGG	GAGAGAGP	TGGGGCTGAGGCTGGGGCTGAGGCT	CCTGGGACTGAGTCTGGGGCTGGGA	11.5714	(.(((((.((...++++........++++..++++..++++)).))))).)..((.((((...)))).)).	-45.97
1101	NM_001184768	ARMCX6	protein ARMCX6	chrX	1936	435	456	21	GGGCCGGGCTCGGGAAGTGGG	MGRAREVG	ccaaggctggcacagacttgagcAT	TTGGATGGCGGCAGGACTGATGATT	3.88889	(((....)))(((((.((((.((..+++..+++...+++....+++.......))..)))).))).))...	-24.55
1102	NM_177947	ARMCX3	armadillo repeat-containing X-linked protein 3	chrX	3367	776	797	21	GGGCCAGGGCAAGGGCCAGGG	RARARARA	GGGACTGAAGCTGGAACCAGAGCTA	CTACCCGGGCACGTCGGGCTGTCCA	2.28571	.((((.(.((((........)))).+++...+++...+++...+++...(((((.....)))))).)))).	-28.75
1107	NM_001006938	TCEAL6	transcription elongation factor A protein-like 6	chrX	1532	686	717	31	GGGGACAACGGGGTGTCAGGGGAGTGAgggg	GDNGVSGE*	AGATGTACAGGATCCATTCGCCCAA	tggaggtaggggccaaagaggctta	5.125	.(((.......))).....((((..++++.....++++.....++++.....++++..).)))..(((((.....))))).	-34.03
1108	NM_001012979	TCEAL5	transcription elongation factor A protein-like 5	chrX	1166	836	867	31	GGGGCCAACGGGGTGTGAGGGGAGTGAGGGG	RGQRGVRGVRG	GATGTACAGGATCCATTCGCCCCAA	CGGAGGTAGGGGCCAGAAAGACTTA	3.27027	........((.(((....(((((..++++.....++++.....++++.....++++.)).)))..)))))...........	-35.63
1109	NM_032926	TCEAL3	transcription elongation factor A protein-like 3	chrX	1113	776	807	31	GGGGACAACGGGGTGTCAGGGGAGTGAGGGG	RGQRGVRGVRG	GATGTACAGGATCCATTCGCCCCAA	TGGAGGTAGGGGCCAGAGGGGCTTA	4.08824	.......(((..((.((.(((((..++++.....++++.....++++.....++++........))))).)).))..))).	-39.13
1111	NM_018015	CXorf57	uncharacterized protein CXorf57 isoform 1	chrX	3904	227	248	21	GGGCTGGGGTCCCGGGAGGGG	RAGVPGGV	GATTGGCCGAACCCTGAGAGGAATC	TGATCCGAAGAGCTGGTTCCCAAGG	2.04878	..((((..(((((((....(((...+++..+++.....+++.+++....)))....))..)))))))))..	-28.1
1113	NM_001105576	SOWAHD	ankyrin repeat domain-containing protein SOWAHD	chrX	1590	345	366	21	GGGCGGGCCGAGTGGGCCGGG	LGGPSGPG	TGTCGGAGGAGCGCGCCGAGGAGCT	CAGCAGCAGGCTGTGCCTGGAACCG	2.51724	..........((.((((.((...)).)))).))....(((.(((((((.(((....))))))))))..)))	-31.5
1193	NM_001080140	CT47A7	cancer/testis antigen 47A	chrX	1293	796	815	19	GGGCGGGCGAGGGCCTGGG	RAGEGLG	AGGCTGGGTGCAGGGGCCGCAGCCC	CCTGATCCAGGAGGCCGCATCGGTC	2.42105	.((((((((......))).))))).+++.+++...+++...+++((((...)))).(((((...)))))	-38.39
1214	NM_001013628	DCAF12L2	DDB1- and CUL4-associated factor 12-like protein 2	chrX	2599	360	391	31	GGGGCCCAGCCGGGCTCCAGGGCTTCGAGGG	RGPAGLQGFEG	CTGAAGGGCCGGGAGGTAGGAGCGC	CGAGCTGCGGGGCTACGCCGTCCAG	2.65854	.......(((....))).(((((.((((((((....))))))).).)))))((.((((((((....)))).)))).))...	-41.1
1215	NM_013364	PNMA3	paraneoplastic antigen Ma3 isoform 1	chrX	3748	1673	1696	23	GGGAAACGGGAACTGGGCTTGGG	SGNGNWAWD	AGAAGAAACAGGCTGCAGTTGAGTC	ACAAGAGCCATCCCAAGTCCAAGGC	2.11111	..........((((.......)))).............(((((((((((.........)))))))))))....	-20.3
1216	NM_001139457	BCAP31	B-cell receptor-associated protein 31 isoform a	chrX	1824	523	550	27	GGGCTTCCTGGGGCAGGGATCGTCGGG	SGFLGQGSSG	CAGTTAAACGGGCGTCGGAAATCTC	AGAGGCCGCTCTGGACGTGTTGACA	3.63636	..((((((((..((.(((...(((((((.((((((...)))))).).))))))....)))...))..))).))))).	-23.5
1217	NM_032512	PDZD4	PDZ domain-containing protein 4	chrX	3745	1260	1281	21	GGGGGCGGGGCTGGGAGGGGG	EGAGLGGG	TCAGCATGGACTCTCTGCTGGCCGA	CGACGTCCCGGGCCTCACGGATGAG	4.3	.(((((.((...)).)))))(((....+++.+++...+++.+++)))..(((((.(.......))))))..	-41.42
1218	NM_001110556	FLNA	filamin-A isoform 2	chrX	8510	1987	2012	25	GGGCCTGGGGCCCTGGGCTGGAGGG	RAWGPGLEG	ACCGAGTGTGGCAATCAGAAGGTAC	CGGCGTCGTTGGCAAGTCAGCAGAC	2.72414	.((((((((.((..((...((....(((((...)))))....)).))..)).))).).))))...(((....)))	-22.5
1220	NM_020994	CTAG2	cancer/testis antigen 2 isoform LAGE-1b	chrX	993	200	229	29	GGGGCGCAGGGGCAGCAAGGGCCTCGGGG	RGAGAARASGP	GGTGCCACGGGCGGCAGAGGTCCCC	CCGAGAGGAGGCGCCCCGCGGGGTC	2.03175	.(((((.((((.(((....))))))).))))).(((((.((.....((((........))))..)))))))........	-38.9
1221	NM_020994	CTAG2	cancer/testis antigen 2 isoform LAGE-1b	chrX	993	499	526	27	GGGCGGATGAGGGTGGTGGGTTGGGGG	GRMRVVGWGL	TCGGGACCAGGACAGGGAAGGCGCT	CTGGGATCCGCCTCCCCGGAGGGGC	3.53846	............(((.(....).)))((((((...+++....+++..+++....+++.)))))).((((...)))).	-34.45
1222	NM_139250	CTAG1A	cancer/testis antigen 1	chrX	748	189	218	29	GGGGCGCAGGGGCAGCAAGGGCCTCGGGG	RGAGAARASGP	GGTGCCACGGGCGGCAGAGGTCCCC	CCGGGAGGAGGCGCCCCGCGGGGTC	2.15873	..((((......))))..((((((((((((((..+++......+++....+++...+++.....)))))))).))))))	-41.33
1225	NM_001327	CTAG1B	cancer/testis antigen 1	chrX	748	189	218	29	GGGGCGCAGGGGCAGCAAGGGCCTCGGGG	RGAGAARASGP	GGTGCCACGGGCGGCAGAGGTCCCC	CCGGGAGGAGGCGCCCCGCGGGGTC	2.15873	..((((......))))..((((((((((((((..+++......+++....+++...+++.....)))))))).))))))	-41.33
1227	NM_012227	GTPBP6	putative GTP-binding protein 6	chrY	1907	175	199	24	GGGGCCGTGGGGCGGAGGGCGGGG	EGPWGGGRG	GCCGCAGGAGCCCCGGGAATCTGGA	CCTGCGGGCGGACGGCGGCCGAAGC	2.68889	..((((....((((((....)))).))((((....++.++.++..++))))))))++.++..++.++.......	-40.38
1228	NM_014912	CPEB3	cytoplasmic polyadenylation element-binding protein 3 isoform 1	chr10	5873	1025	1048	23	GGGCGTGGGTGTGGGTGTCGGGG	VGVGVGVGV	GGGACCCTCGCCGGGCGGTCGGTGT	TGCCTTCCCCGCTCAACCCCATCTC	1.26866	....(((.((((((....)))))).)))...(((((.((((..(((((......)))))....))))))))).	-36.1
1229	NM_017626	DNAJB12	dnaJ homolog subfamily B member 12	chr10	3198	958	988	30	GGGACAACCAGGGTGATGGCGGGCTAGGGG	RDNQGDGGLGV	ACCTACCAGCAAAGGCAGGACCGCA	TGTTTGTGCAGCTGATGCCTATCCT	2.21875	............(((((((.(.(((.(((((.((..(((........)))..)).))))).))).)))..))))).....	-21.9
1231	NM_133337	MYOF	myoferlin isoform b	chr10	6804	607	636	29	GGGGCCCTGGGCCCAAGGGGCCAGTTGGG	RGPGPKGPVGT	GAAGACAGGTTGGACAATGCAGTCA	ACGGTGTCGGAAGCTCAGCTTGCTC	2.42857	..((.((((((((((......)))...((((((........))))))((((..(((...)))...))))))))))))).	-25.3
1233	NM_018027	FRMD4A	FERM domain-containing protein 4A	chr10	6804	2773	2805	32	GGGGGTGCGGGGGGCGCGGGGGGCGCGGGGGG	GGAGGAGGAGG	CAGCATGCCCAACCTGGCGGCGCGC	CGGTGTGTACCTGCACAGCCAGAGC	6.16216	......((.(...((((((((((((+++++...+++++....+++++....+++++...)))))...)))).)))...).))	-62.04
1234	NM_001010908	C1QL3	complement C1q-like protein 3 precursor	chr10	2493	1200	1230	30	GGGGCCCCCGGGCGAGAAGGGCGAGCCGGG	MGPPGEKGEPG	GAGAGCCCGGGCCACCCGGCCCCAT	CCGCCAAGGCCTGCCGGGCCCGCCC	0.727273	....(((((((......(((((....)))))))))))).....(((((.(((.(((.((....))..))).))).)))))	-49.8
1235	NM_021226	ARHGAP22	rho GTPase-activating protein 22 isoform 3	chr10	2798	768	797	29	GGGCCCCGCTGGGCGGAGGGATCTTTGGG	WAPLGGGIFGQ	GTGCAGGCCATCCGCCGAGTCATCT	CAGCGCCTAGAGGAAACAGTCCACC	1.16981	.......((.((((((.(((............))).)))))).)).(((((((((...)))))))))............	-28.1
1237	NM_020987	ANK3	ankyrin-3 isoform 1	chr10	17020	11258	11286	28	GGGAAGTCAGGGGACCAGGGGGAAGGGG	GKSGDQGEGD	CCAGATTGGTGAGCATACTTCTGAA	ATAAAAGTATGGTCACTGCCACACC	4.34783	.......(((((.(((((((.((..+++......+++.....+++....+++..)).))))))).)))))........	-22.03
1238	NM_001130103	COL13A1	collagen alpha-1(XIII) chain isoform 1	chr10	3137	1706	1735	29	GGGCTCCCTGGGCCCCCAGGGCCAAAGGG	GLPGPPGPKG	AGGCAGAGGGGAACCTGGCCCTCCA	AGAAGCAGGTGTCGATGGCCAGGTT	1.13333	...........((((((((((.((....((((((.(((((...)))))..)))))).....)).).....)))))))))	-36.7
1239	NM_001130103	COL13A1	collagen alpha-1(XIII) chain isoform 1	chr10	3137	2543	2573	30	GGGGACAAGGGAAACCGGGGGGAGAGGGGG	GDKGNRGERGK	GCTTCCTGGTTTACATGGACCACCC	AAGAAAGGCTCTAGAGGGCCTAAAG	4.77419	.((((((((((..(.((..((.....))..))..)..)))))))))).............((((((....))))))....	-28.9
1249	NM_001242488	ZSWIM8	zinc finger SWIM domain-containing protein 8 isoform 3	chr10	5956	4587	4614	27	GGGATCAGGGCAGGTGGGGAAGCTGGG	GIRAGGEAGR	AGGGGCTACAAGCTGTAGTGCCAGT	CGGGGTATGCCTGAGGGTAGAGGGG	8.86667	.((.((((((...)))))).))........((+++.....+++......+++.+++...))(((........)))..	-23.77
1253	NM_181745	FFAR4	free fatty acid receptor 4 isoform GPR120-L	chr10	3653	498	522	24	GGGGTCCTGGGCGGCGGGCGCGGG	RGPGRRARA	ATCGTGCACCTGCAGCGCGGCGTGC	CAGTGCTGCTGGCGCTCATCTGGGG	3.61538	(((.(((((((((...)))).))))).)))((((((....((((((.((((....)))).)))))).)))))).	-36.3
1255	NM_005029	PITX3	pituitary homeobox 3	chr10	1388	784	810	26	GGGCCTGGGGCCCTGCAGGGCCTGGG	GPGALQGLG	CGCGGCTGCCCCGGGCACCGTGCCA	CGGGGGCCCCCCCGGGCTGGCTCCG	0.838028	.((((..(((((((((.((......))))))))))).))))..((((((((.(((...))))))))))).......	-48.8
1256	NM_017649	CNNM2	metal transporter CNNM2 isoform 1	chr10	4198	799	829	30	GGGGGCAAGGGTGGCTCGGGGGTGGCCGGG	GGKGGSGVAGL	CTCGGGGTCCACGGGTGGCGCCGTC	CTCCCGCCGCCCCCGTGGGCCGAGA	2.01351	(((..((((((((((.((((..(.(((((((...........++.++.++..++))))))))))))))))))))))))).	-56.59
1257	NM_014976	PDCD11	protein RRP5 homolog	chr10	6416	4489	4510	21	GGGGCGGGCGGGAGTGCCGGG	RGGRECRE	CCCCAGAAGCCACAGGCGCAGAAGC	AGTCTGGGAGTGAGCAGGAAAGAGT	2.25	........(((((...(.((((....+++.+++.+++......+++..)))).).))).))..........	-26.9
1259	NM_000494	COL17A1	collagen alpha-1(XVII) chain	chr10	5610	3154	3183	29	GGGCCCCCTGGGCCCCCTGGGCCTCCGGG	GPPGPPGPPG	TACCATGTACGTGTCAGGCCCGCCA	CTCTATCAGCAGCTCTGGCCAGGAG	0.546296	...............(((((((...((((((...))))))..)))))))(((((((((...)).))).)))).......	-32.9
1260	NM_177987	TUBB8	tubulin beta-8 chain	chr10	1504	416	438	22	GGGTGGGGGGACTGGGTCTGGG	LGGGTGSGM	AGGGTTTCCAGCTGACCCACTCCCT	ATGGGTACCCTTCTGCTCAGTAAGA	2.70732	.(((((.......))))).((..(((((((((+++...+++...+++..+++...)))...))))))..)).	-33.3
1261	NM_032905	RBM17	splicing factor 45	chr10	3335	971	991	20	GGGAGGGCCAGGGTCTGGGG	REGQGLGK	AAGATCATGCAGAAGTACGGCTTCC	AAGCATGAGCAGGGCCTGAGCACTG	3.52381	....((((((.(((((...))))).+++.+++...+++...+++...)))))).(((.((....)).)))	-28.89
1263	NM_012228	MSRB2	methionine-R-sulfoxide reductase B2, mitochondrial precursor	chr10	1811	166	198	32	GGGCGGTGCGGGGCCAAGCGGGCGGCGGCGGG	RAVRGQAGGGGP	CTGACCCTCGGAACTGCGCCTCGGC	CCCGGCACCGGGCCGGGACTGGGGG	2.68	....(((((((..(((.(((........((((((.(((.......++.++.++.++.))).))))))))))))..)))))))	-56.5
1264	NM_178161	PTF1A	pancreas transcription factor 1 subunit alpha	chr10	1333	689	720	31	GGGCGGCTGCGGGGGGCCGGGCGGCGGCGGG	AGGCGGPGGGGR	ACCTGCCCTTGCGCGGCGGTGGCGC	CGCCTGGGCGGGGACAGCCCGGGCA	3.34043	....((((((.((((((.((.......)).))))))))))))..++.++.++.++..((((((((.......)))))))).	-58.6
1265	NM_001145373	OTUD1	OTU domain-containing protein 1	chr10	3113	883	908	25	GGGGCCCCAGGGGCTGGGAGAGGGG	RGPRGWERG	TGGGGCGAAGAGCACTTGGCGGAGA	CGGCGATCGCTGCGACGCGCCCGGT	2.78571	((((((.....((.....))........))))))...((((((.(.(..(((((....)))))..).).))))))	-31.7
1266	NM_001256053	ANKRD26	ankyrin repeat domain-containing protein 26 isoform 2	chr10	6776	243	270	27	GGGAGGCGGGGGCGAGCCGGGGGAGGG	AGGGGEPGEG	TCGCGCGGCGGCAGAGGAGCAGCGC	CGCCTACTCGCAGCCCGGCTACCAC	3.18421	.(((((.((.........)).)))))++.++.++.++..(((((((.....(((......)))..))))))).....	-46.3
1268	NM_153368	GJD4	gap junction delta-4 protein	chr10	1580	919	942	23	GGGTGGGCGGGAGGAAGAGGGGG	EGGREEEGA	CGGAGGGACGCCGGACTGACGAGGA	CACCGGCGCCCCCGGGTGCACGCGC	2.09259	(((.(((.((((((..((.(.....+++.+++.+++.......+++.)))))))))))))))...........	-37.95
1269	NM_031866	FZD8	frizzled-8 precursor	chr10	3186	1039	1066	27	GGGCGCGGGGGGCGCTGGGGGCGCGGG	PGAGGAGGAG	AGGTGGCGTGCAGCGGTGGCGCGCC	CGGCGCGGCGGCGGGCGCGGGCGCG	7.125	.(.((.(((((..((.(.((((.((.(((((.....))))).)).)))).).))))))).)).)(.((....)).).	-46.1
1270	NM_031866	FZD8	frizzled-8 precursor	chr10	3186	1099	1121	22	GGGCGCGGGCGGCCCGGGCGGG	AGAGGPGGR	GCGGGCGC	CGCGGCGAGTACGAGGAGCTGGGCG	3.52174	....((.(((((.......))))).))..((.((((...........)))).)).	-25.4
1271	NM_153034	ZNF488	zinc finger protein 488	chr10	3496	347	364	17	GGGCAGGGCGGGCCGGG	VGRAGRD	ACCGCCTGGGCCCTGAGGCTGCTGT	ATGTGGGCAGTGCGGAGCTGGCACT	2.58065	...(((..(((.(((..((((((..+++..+++.+++..+++.....)))))).))).))))))...	-44.02
1273	NM_001114133	SYNPO2L	synaptopodin 2-like protein isoform a	chr10	4954	1292	1313	21	GGGCCAGGGCTCTGGGCTGGG	EGQGSGLG	CCAGGGCGGGCTCAAGAGCATCAGA	AGGGCAGCTGAGTGAGGTCTCTGGG	4.55	((((((..(.(((....((.((((..(....+++....+++..+++.+++)..))))))))).))))))).	-35.99
1275	NM_001278495	NUTM2B	NUT family member 2B	chr10	3292	2891	2916	25	GGGCCTGGGCTCAGGGTCTCTGGGG	GPGLRVSGE	CCCTGCTGAAAAGACACCCTACCCA	AGCAATCCCTGACTTGGGGGCTGGG	1.88679	(((.(((...(((..(((((.(((((...)))))...)))))....(((((....)))))..)))...))).)))	-28.5
1276	NM_003019	SFTPD	pulmonary surfactant-associated protein D precursor	chr10	1283	200	225	25	GGGATGGGAGAGAGGGCCCTCGGGG	RDGREGPRG	AGTGGCCTGCCTGGTCGCGATGGAC	CGAGAAGGGGGACCCAGGTTTGCCA	2.97297	..((((..((((((((((.......+++..+++.....+++.....+++))))..........))))))..))))	-29.97
1277	NM_024756	MMRN2	multimerin-2 precursor	chr10	4179	154	185	31	GGGGGCCCCCTGGGCTGGGGGCTGCTGGGGG	GGPLGWGLLGA	GATCCTGAGCTTGCTGTTCAGCCTT	CATGGGCCCAGGCTTCCAGTACTAG	2.09091	....(((((((((..((((((((((.(((((((((......))))))).)).))))).))))).))))))..)))......	-39.8
1278	NM_001099338	NUTM2A	NUT family member 2A	chr10	3288	2891	2916	25	GGGCCTGGGCTCAGGGTCTCTGGGG	GPGLRVSGE	CCCTGCTGAAAAGACACCCCACCCA	AGCAATCCCTGACTTGGGGGCTGGG	1.5873	(((.((..........(((((...(((.((((....)))).))).))))).....((((......)))))).)))	-28.1
1279	NM_148977	PANK1	pantothenate kinase 1 isoform alpha	chr10	6976	372	399	27	GGGGATCAGGGGAAGGCGGGCGGCGGG	GDQGKAGGGS	AGCCGCGTTTGAAGTCGCGCGGCCT	AGCCCCGGCTGGGGGTGCGCGGGGA	3.61538	..((((((.......(.(.(((((.((((.((.......++.++..++.++)).))))))))).).).))))))...	-42.29
1280	NM_138413	HOGA1	4-hydroxy-2-oxoglutarate aldolase, mitochondrial isoform 1	chr10	2482	424	449	25	GGGGGTCTGGGCCTCAGGGGAGGGG	VGVWASGEGK	TAAGCAGGAGCTTGTCCAGGAATGT	AAGAAGGTGGACATTGCGGGTATCT	7.8	(((((....))))).((.(.(((((..+++...+++.....+++..+++...........))))).).)).....	-22.65
1282	NM_032211	LOXL4	lysyl oxidase homolog 4 precursor	chr10	3657	1096	1121	25	GGGGCCCAGGTGGGCGAGGGCCGGG	GAQVGEGRV	GGAGCCGAGGGTGCGCCTGCGCTCC	TGGAAGTGCTCATGAACCGCCAGTG	2.125	((.(((..((((((....)))).))..))))).(((((.((.(((((........).)))).))..)))))....	-31.2
1283	NM_032211	LOXL4	lysyl oxidase homolog 4 precursor	chr10	3657	1237	1264	27	GGGGCCCGGCTGGGCCAAGGGCTAGGG	GARLGQGLGP	TGGCTCTGCTCGGGAGGCCCTCTTT	CCCATCCACCTGAGTGAGGTGCGCT	1.60784	((((((.((.((((...(((.....))).)))))).)))))).((((....))))...(((((.....)))))....	-37.9
1284	NM_032709	PYROXD2	pyridine nucleotide-disulfide oxidoreductase domain-containing protein 2	chr10	2065	895	928	33	GGGGGGCCTGGAGGGAATGCAGGGGGCCTGGGG	MGGLEGMQGAWG	GGTATGTGCTGCTGCACCATGTGAT	CTACGTCCAGGGGGGCATGGGTGCC	7.55556	((((((((((.((.(.((((...))))).))((((((.(...(.((((...)))).)....).))))))..)))))..)))))	-30.5
1285	NM_145285	NKX2-3	homeobox protein Nkx-2.3	chr10	2096	1275	1302	27	GGGCATCCGGGCCTGGTAGggacgggg	QGIRAW*	CCGCGTGCGCTCAGGGCACCTTGCA	cgggtcacgcggcgggcaccccagc	1.86275	((((((((((((..(...((((((.((((......)))).)))))).).)))))...))))))).(((...)))...	-34.8
1286	NM_001278	CHUK	inhibitor of nuclear factor kappa-B kinase subunit alpha	chr10	3524	81	101	20	GGGCGCGGGCGGGCCCTGGG	PGAGGPWE	TGGAGCGGCCCCCGGGGCTGCGGCC	AGATGCGGGAGCGGCTGGGCACCGG	1.68254	.....(((..(((((.(((.(.((.+++...+++.+++....+++....)).).)))..)))))..))).	-39.5
1287	NM_003393	WNT8B	protein Wnt-8b precursor	chr10	1996	939	961	22	GGGCGGGCCCTGGGTCGCTGGG	GRALGRWE	CGAAGGCCGAGAGTGCCTAAGGCGC	AACGCCGCAGCTGCCGCCGGCTCTG	1.58537	....(((((.(.(.((((..((((.+++.+++....+++.....+++..))))..))..))).))))))...	-31.65
1288	NM_001243770	FAM178A	protein FAM178A isoform 3	chr10	1318	705	729	24	GGGGCCGGGTCGCGGGGGCAAGGG	RGRVAGARV	AGGTACCGTGCAGAGGGCTTGAGAA	TATGAggggagggctgcagaccgcc	5.6087	...............(((((......))))).(((((((.+++...+++.....+++..+++.))).))))...	-27.95
1289	NM_032429	LZTS2	leucine zipper putative tumor suppressor 2	chr10	2848	664	692	28	GGGTCCTCGGGCCACCGGGCTGTCTGGG	MGPRATGLSGS	GGGCTCCGTCCCTGCCTAGCTTCAT	AGCCAGGGCAGCCTGACGCAGCTGT	1.45833	.((((.((((.((((((.(((((..((...(((((....)))))...))..)))))..))))))...)))).))))..	-36.2
1290	NM_021830	C10orf2	twinkle protein, mitochondrial isoform A	chr10	3621	1064	1087	23	GGGGCGAGGGGATGGGGCCAGGG	EGRGDGARE	GGGAAGACTTCCAGGCCAGCGTGGA	AGGGGTTTCTGCTTAGCAAGGCACC	5.13043	.((((...))))..(((.((((((.++++...++++..++++.......++++...))))...))..)))...	-38.07
1292	NM_006993	NPM3	nucleoplasmin-3	chr10	877	78	105	27	GGGCCGGGGGTGTCGGGGGCCTACGGG	RAGGVGGLRV	TTTTTGAGTCAGGAGAGCCGAACGC	TCCCGGCCCCGGTCACTATGGACAG	2.28	....((.((..((....))..)).))((((((((....(.((((((....)))))).)))))))))...........	-32.4
1293	NM_024747	HPS6	Hermansky-Pudlak syndrome 6 protein	chr10	2672	1877	1897	20	GGGCGGGCCGGGCTGGGGGG	QGGPGWGA	CCTTTGTGGAGCTGGCACAGCAGCA	CAGGGGGCCCAGGACTGCCCCTGTA	2.95745	((.....)).((((...)))).((.+++.+++..+++..+++..)).((((((........))))))...	-42.82
1294	NM_001288728	PPRC1	peroxisome proliferator-activated receptor gamma coactivator-related protein 1 isoform 3	chr10	5267	1521	1547	26	GGGTAAGGGGAAGCCCCGGGCTTGGG	QGKGKPRAWA	TTCAAAAAGAGTCTGGGCCTCTCCA	CTCGGGCCTGGGCAGCTGCCTTGGA	2.02273	(((((..((.((((((((((.((((((.(..((((...)))).).))))))...))))))))))..))...)))))	-32.3
1295	NM_001288728	PPRC1	peroxisome proliferator-activated receptor gamma coactivator-related protein 1 isoform 3	chr10	5267	2911	2935	24	GGGCCCTTGGGATGGGGCCCAGGG	GPLGWGPGP	ACCTTACAGTTCCACATGTACCTAT	CCTCAACATGCTCCATTCTGGTCTA	1.21277	......(((.....(((((.(((.((((((((......))))))))))).....))))).......))).....	-23.2
1301	NM_000681	ADRA2A	alpha-2A adrenergic receptor	chr10	3873	2015	2039	24	GGGCCGGGGGCGACGGGGATCGGG	GPGATGIGT	GCCGGGCGACAGCCTGCCGCGGCGC	ACGCCGGCTGCAGGGCCGGGGGAGG	4.31429	((((((((......)))).))))((((.((((.(....((.....))...).))))))))..++..++.++.++	-39.09
1302	NM_199461	NANOS1	nanos homolog 1	chr10	4627	352	377	25	GGGGGCCGGGCCTGGGGCGCTGGGG	TGAGPGALGP	CGTCGTCCTGCTGCTCCCCCCACAC	CCGGCGCTGGGGCCGCCCGACTACG	1.20408	(((.(((..((.(((((((((....))))(((((.(((((....))))).)))))...))))).))..))).)))	-40.8
1303	NM_017615	NSMCE4A	non-structural maintenance of chromosomes element 4 homolog A isoform 1	chr10	1405	87	110	23	GGGCCAGAGGGCCGGGGCCGGGG	GPEGRGRG	tATGTCTGGGGACAGCAGCGGCCGC	CCGCGACCCGCATCGGGATCGCACC	2.34091	..((((....))))((..(((((.(((.((...)).))).)))))..)).((((((((...)))).))))...	-39.4
1305	NM_207426	FOXI2	forkhead box protein I2	chr10	3178	87	113	26	GGGGATCTGGGCGCGGTGGGCGGGGG	GDLGAVGGG	CGCGCACCCCCCGGGCTATGAGCCA	CCCCCTCCTGTGGGTGAACGCGCCA	0.955752	(((((.((((((.((((...)))).))))....)))))))...((((.(..(.(((......))).)..).)))).	-42.3
1306	NM_177400	NKX6-2	homeobox protein Nkx-6.2	chr10	1019	288	319	31	GGGCGCGGCGGGCGGGGGCCTCCTGGGGGGG	VGAAGGGLLGGL	TCAGCGACATCCTGGGCCGGCCCGT	CTGCCCCGGCTCAACGGGCTCGCGT	2.96667	...((((..((((((((((((((((.(...).))))).((.(((((((...))))))).))))))))))..))).))))..	-44.6
1307	NM_001012508	SPRN	shadow of prion protein precursor	chr10	3173	263	293	30	GGGGAGGGGTCCGCGGGGGTGCGCGCGGGG	RGGVRGGARGA	CGCGGAGGTGCGCGGGGCAGTGCCC	CCTCGAGGGTGCGCGTGAGGCCGGC	4.42857	(((....(((((.++++........++++.++++.....++++.)))))))).(((((((.(......).)))))))...	-48.89
1308	NM_020693	DSCAML1	Down syndrome cell adhesion molecule-like protein 1	chr11	6899	4741	4770	29	GGGGACCTGGGCCTGGCAGGGCCTCCGGG	KGTWAWQGLRA	CCATCGTTCTGGAGTACCGGCCCAA	CCAACAGCTCCGGGGAGGTGTTTCT	1.875	.((((.(((((((((...(((((..((((.((((.......)))).)))).)))))....))))))))).)))).....	-39.5
1309	NM_015457	ZDHHC5	palmitoyltransferase ZDHHC5	chr11	4560	3092	3116	24	GGGCTAAGGGGCCGGGGAGTAGGG	GLRGRGVGS	TGTCCCCCGTTTTGGCAAGCCAGAT	TCCCCTGAACCAGGCCCAACAGCCC	0.833333	..........(((((....))))).(((((...((((((((((......))))).......)))))...)))))	-29.8
1310	NM_004265	FADS2	fatty acid desaturase 2 isoform 1	chr11	3358	360	381	21	GGGGAAGGGAGGGAACCAGGG	MGKGGNQG	gggcgtcacagtcggcaggcagcAT	CGAGGGGGCCGCCGAGCGCGAGGTG	5.31818	..((.((.(..(((((.(((..(...+++..+++.+++.....+++....)..))))))))..).)).)).	-36.4
1311	NM_024631	MSANTD2	myb/SANT-like DNA-binding domain-containing protein 2	chr11	2225	212	238	26	GGGGGTCTCGGGCTGGGGCTGGGGGG	GGLGLGLGG	GGCGGGCTCGGGGGCAGCGGCGTCC	CCGCAGCGCCGCCTCGTCCTCGGTC	5.28571	....(((.(((((((.(((((((.(((+++....+++..+++...+++...)))..)))))))...))))))))))	-47.45
1312	NM_005933	KMT2A	histone-lysine N-methyltransferase 2A isoform 2 precursor	chr11	16585	223	253	30	GGGAAGCAGCGGGGCTGGGGTTCCAGGGGG	AGSSGAGVPGG	CTGTGGCGGCCGCGGCGGCGGCGGC	AGCGGCCGCCGCCTCAGCAGCCTCC	2.97561	(((.(((((((((.((++.++.++.++...)).))))((((...(((((....))))))))).))))).)))........	-55.1
1314	NM_001161707	KIRREL3	kin of IRRE-like protein 3 isoform 2 precursor	chr11	2534	2061	2086	25	GGGAGGGAGATCCGGGATCTCAGGG	TGGRSGISGR	GCTGTGCCCGTTCCCAGAGAAGTAC	AGGGGGACAGAGAAAAAGGCCAGGC	2.73529	.((((.(((.(((((.((((....(.(((......))).)..)))).))))).)))))))...............	-30
1315	NM_015012	TMEM41B	transmembrane protein 41B isoform 1	chr11	3972	386	413	27	GGGGGACGGGGCAGCGGGGACGCGGGG	VGDGAAGTRG	TGGGCGCTCACCACACGACCCCCGT	TCTCGCGGCGCCTGGCAGCAGAGAC	2.05	.(((((.........)).)))(((((++++..++++....++++....++++...)))))...(((....)))....	-44.85
1316	NM_213618	ST5	suppression of tumorigenicity 5 protein isoform 1	chr11	4344	748	772	24	GGGAGGGCTCTGGGAGCGAGTGGG	REGSGSEWA	AGGATGAGCATGTGTGGAGAGAAGC	CGGCCAGTGAGGGCTGCCCCAGCCT	2.17143	.....((((...(.((........)).)...)))).....((..(.((((((((......))))))))).))..	-25.8
1319	NM_001178	ARNTL	aryl hydrocarbon receptor nuclear translocator-like protein 1 isoform a	chr11	2795	1851	1879	28	GGGATTCCAGGGGGAACCCGGGCTGGGG	GIPGGTRAGA	AAAGAGGACCCACCCCACTGTTCCA	CAGGAAAAATAGGCCGAATGATTGC	1.64286	.....((.((.......(((((((((....(((.(((....)))))))))))))))........))))..........	-24
1322	NM_019028	ZDHHC13	palmitoyltransferase ZDHHC13 isoform 1	chr11	2434	91	120	29	gggctcctggggagATGGAGGGGCCGGGG	MEGPG	cttgcctagtagcctcagccgctgt	CTGGGCTCGCAGTGCAGGAATCACA	3.16129	(((((((.((((((.(((((.(....(((((((..........)))))))).))))))))).)))).))))).......	-38
1323	NM_021117	CRY2	cryptochrome-2 isoform 1	chr11	4204	13	32	19	gggcgggctATGGGCGGGG	MGGV	gtcataggtcact	TCCACGTCGCCTACCGGGGCGGAGC	3.72727	......((.(...+++.+++....+++.+++).)).(.((((((....)))))).).	-33.57
1324	NM_021117	CRY2	cryptochrome-2 isoform 1	chr11	4204	1243	1274	31	GGGGACCTCTGGGTCAGCTGGGAGAGCGGGG	GDLWVSWESGV	TGCCGTGGCCTGCTTCCTGACCCGC	TCCGGGTATTTGATGAGCTGCTCCT	2.04762	..(((.(.((((((((((((((((.(((...)))))))))....)))).)))))).).))).........(((...)))..	-29.8
1326	NM_001267783	AMBRA1	activating molecule in BECN1-regulated autophagy protein 1 isoform 3	chr11	4940	402	433	31	GGGGGCGAGAACGGGGTGCTCGGGCCATGGG	WGRERGARAMG	GAAAAGAATGCTGTCCGGATACTCT	AGCTCAGCGGCTTCTGCAGGAGCTG	4.5	............((((((.(((((((..........))))))).))))))......(((((.((((...))))..))))).	-27.3
1329	NM_130476	MADD	MAP kinase-activating death domain protein isoform h	chr11	5860	541	569	28	GGGGGAAGGTGGGGCAGGGTCCCGTGGG	KGEGGAGSRGK	TCCAAAAGCGAATCTCTAAGGAGAA	AAGGAAGGAACCCATGCCACCTGTG	2.72222	............((((....)))).++.++..++.++((((((((.((...........)).)))).)))).......	-28.79
1334	NM_032645	RAPSN	43 kDa receptor-associated protein of the synapse isoform 2	chr11	1494	193	220	27	gggacacagggcttggggaggATGGGG	MG	ggagccaccagggatcaccccacgt	CAGGACCAGACCAAGCAGCAGATCG	1.97778	.(..((((..(((.....)))..))))..).....((((((......(((.......)))..)))))).........	-22.3
1341	NM_030628	INTS5	integrator complex subunit 5	chr11	3285	1410	1434	24	GGGGAGGGTCTCCTGGGGAAGGGG	RGGSPGEGV	CACCTGCAAAAACTGGTTCATCACC	TGCTAGGCCCGCCCCCACCTCCCCG	0.931818	.(((..........))).......((((((((......(((((..(((........)))..)))))))))))))	-31.4
1342	NM_030628	INTS5	integrator complex subunit 5	chr11	3285	1799	1825	26	GGGTGGGAACAGCAGGGTGGCGAGGG	GWEQQGGEG	CCTGCGCAACTTGGCACTGCTAGTA	CCCTGCAGCCCTAGGGGCGCACTTT	2.08108	(((((.(.(((.(((...)))))).).)))))....(((((((.......))))))).((((...)))).......	-30.7
1343	NM_020238	INCENP	inner centromere protein isoform 2	chr11	4134	933	955	22	GGGTCAAGGGGTCGGGACGGGG	KGQGVGTGR	TGATGGCTACACCCCAGGACCCCAA	CGGTCTGCGTCTAAGCTCAGGATTG	1.58824	....((((..(((((..(((((...)))))..)))))..(((((.((....)).))))).))))........	-27.1
1345	NM_005609	PYGM	glycogen phosphorylase, muscle form isoform 1	chr11	3616	1206	1230	24	GGGGCTGGGCAACGGGGGCCTGGG	AGLGNGGLG	AGCTGGAGGAAATTGAGGAGGATGC	CCGGCTGGCAGCCTGCTTTCTTGAC	4.77273	......((((....(((.(((.(((..((((((.(..(((....)))).)))))).))).))).)))))))...	-24.6
1346	NM_032251	CCDC88B	coiled-coil domain-containing protein 88B precursor	chr11	4920	107	137	30	GGGCGCTGGGACTGGCCGGGCTGGTCGGGG	WALGLAGLVGE	TTCCTGAGTGGGAGTCTGGCTACCT	AGGCGGAGGACTCGGAGGGGGAAGA	5.81818	(((((......((((((((((((((((.((.......)).))))).)))))))++.++.++.++)))).....)))))..	-43.6
1347	NM_015080	NRXN2	neurexin-2-beta isoform alpha-1 precursor	chr11	6623	5307	5333	26	GGGCCTGGGGAGCGGGGCCCGCCGGG	GPGERGPPG	CCATCTGCCCACAGCCAACCCCACA	CGCAGTGGAGGTGATCCGGGAGTCC	1.22857	....((.(((.......(((((((.(.((((((((.((...)))).)))))).).)))).))).....)))))...	-32.6
1348	NM_138734	NRXN2	neurexin-2-beta isoform beta precursor	chr11	3535	521	542	21	GGGGGGAGCGGGCCGGGGGGG	GGSGPGGC	tcgcccccgggccgaaATGCCCCCC	TGCCCGCGCCGCCCCCCGGCCCTGG	0.967033	((.((((((((..(.....)..))))))))))..(((((((((((..((....))..)))))))))))...	-50
1351	NM_020680	SCYL1	N-terminal kinase-like protein isoform A	chr11	2649	2163	2191	28	GGGAAGCTGAGGGCTCCTGGGAACAGGG	WEAEGSWEQG	TCCCCAGAGTCCGACTGGAGCAGCT	CTGGCAGGAGCCAAGCTCCCAGGAG	1.29412	.((((((..(((.((((...))).).)))..))).)))(((((((((.(..((((......))))..).)))))))))	-40.3
1353	NM_031904	FRMD8	FERM domain-containing protein 8	chr11	3751	841	864	23	GGGGCCGTGGGGCCAGGGCCGGG	RGRGARAGP	GGCCAGAGTCTCTTTGCTGCCCTCC	CCGGGCGAGCAGGGCCTGCTGAACG	2.08889	((((((((...)))))..))).....(((((.((+++...+++..+++..+++....)).)))))........	-37.49
1354	NM_033063	MAP6	microtubule-associated protein 6 isoform 1	chr11	2648	371	391	20	GGGCCGGGCCCGGGCCTGGG	GPGPGLG	GCCGGCGGCGGGCCCCGGCCGGAGC	CTCCGGCTCCACCTCCGGCCCCGCG	0.886364	.......(((((.....(((((((.((((((((((((....))))).)))))))...)))))))))))).	-46.2
1356	NM_024678	NARS2	probable asparagine--tRNA ligase, mitochondrial isoform 1 precursor	chr11	2519	357	386	29	gggcctgggcggacgcgggATGCTGGGGG	MLGV	gtggggtctgggctgctcccgcgga	TCCGCTGCCTGCTGCGGTCCGTGCG	3.13158	.....(((((((((.((((...)))))))))))))...((((((.(((.(.((((.....)))).).))).))))))..	-36.9
1357	NM_001143831	GRM5	metabotropic glutamate receptor 5 isoform a precursor	chr11	7855	3104	3133	29	GGGAGCGCTGGGGGCGTGGGGGCCACGGG	GSAGGVGATG	CCTGGGCGCTGGCGCTGGCGCAGGC	CGGTGCGGGCTGCGCAGGCGCCGGC	4.8	.......(((((((((.((((((.(.(.(.((((.(.(((......))).).)))).).).).)))))).)))))))))	-53
1359	NM_032427	MAML2	mastermind-like protein 2	chr11	7111	1321	1348	27	GGGCTAGGGGGGGCCTCTGGGGCGGGG	GLGGASGAGL	AGCGCCCCCGCAGGCCCCCGCAGGA	CTCCTTGGAGGGGGCTCAGTCACCC	1.89796	..((((((.(.((((((((.(((.....)).).))))))))).))))))((((((((....))))))))........	-48.7
1360	NM_001281749	SIK3	serine/threonine-protein kinase SIK3 isoform 3	chr11	6027	30	56	26	GGGGCTGCCGGGGCCGGGACTGGGGG	GAAGAGTGG	GGCGGCGGCGGCGAGCGGAGCTGGC	AGCCGGGCCCGCGGGCCGCCTGCTG	3.36585	++.++.++.++.......(((.(((((..((((.(((.((((..((...))..)))).))))))).))))).))).	-54.5
1361	NM_138973	BACE1	beta-secretase 1 isoform D preproprotein	chr11	5640	862	886	24	GGGCAAGTGGGAAGGGGAGCTGGG	QGKWEGELG	AGGGTGTGTATGTGCCCTACACCCA	CACCGACCTGCTTTGTGGTGCTGGC	2.22857	..(((((.((..(.((((...((((.......)))).)))).)..)).)))))..((.((........)).)).	-27.7
1362	NM_138972	BACE1	beta-secretase 1 isoform B preproprotein	chr11	5772	862	886	24	GGGCAAGTGGGAAGGGGAGCTGGG	QGKWEGELG	AGGGTGTGTATGTGCCCTACACCCA	CACCGACCTGGTAAGCATCCCCCAT	1.05882	(((((........)))))...((((.......))))..(((((((((((......)))))).....)))))...	-25.8
1363	NM_138971	BACE1	beta-secretase 1 isoform C preproprotein	chr11	5715	862	886	24	GGGCAAGTGGGAAGGGGAGCTGGG	QGKWEGELG	AGGGTGTGTATGTGCCCTACACCCA	CACCGACCTGCCTGACGACTCCCTG	1.47917	(((((........)))))...((((.......))))..(((((((.(((((......)))))...).)))))).	-27.4
1366	NM_015157	PHLDB1	pleckstrin homology-like domain family B member 1 isoform a	chr11	5702	3643	3667	24	GGGGCGGGAGCGTGGGGAGGAGGG	AGRERGEEG	ACTCTATCCTACACCACCTGCCTGC	TGAGCACGCCTATGATACGCTGAGT	2.5	.((((.((((((.(..(((((((...))))))).).)))))).))))((((....))))...............	-28.2
1369	NM_001276700	NLRP6	NACHT, LRR and PYD domains-containing protein 6 isoform 2	chr11	2760	1732	1754	22	GGGTGCAGGGACAGGGACAGGG	WVQGQGQG	CGTGTGAAGCAGGAGGCCCTGCGGT	CTGCCCCGGAGTGGCACCAGAGGTG	1.7619	(.(((...))).)..(((((.(((.+++....+++...+++...+++.....))).)).)))(((...))).	-28.05
1371	NM_030783	PTDSS2	phosphatidylserine synthase 2	chr11	2445	1594	1621	27	GGGGCCTGGGGTGGCCGAGGGCGAGGG	LGPGVAEGEG	CACTGGGGCTGGACGAAGACCTGCT	AGCACCAACTCCAAACTGAcctggg	3.18182	...(((((.(((.......((((((..((((......))))...))).))).....))).)))))............	-24.5
1372	NM_031264	CDHR5	cadherin-related family member 5 isoform 3 precursor	chr11	2907	2054	2075	21	GGGCGAGGGCGCGGGGAGGGG	EGEGAGRG	CCAGTGACTCCGGCAGCGGCGATGA	TGGGGGTCCCTACGATGCGCCCGGT	3.16216	.........((((..(((.((.((.((((..+++...+++..+++..+++.)))).)))).)))..)))).	-37.39
1373	NM_001286582	PHRF1	PHD and RING finger domain-containing protein 1 isoform 3	chr11	5557	2311	2334	23	GGGAGGGCACCGGGCAGCCAGGG	REGTGQPGR	GCCTGCATCAGCCGACTGACTGGCA	CGAGGCACACGGGCAGAGAGCGAGG	2.51724	(((((((((((....)))).))((.+++.+++....+++......+++....))...)))))...........	-22.74
1374	NM_001286582	PHRF1	PHD and RING finger domain-containing protein 1 isoform 3	chr11	5557	2368	2399	31	GGGTGCCCCGGGAGCCCGGGGTGCACACGGG	RVPREPGVHTG	CCAGCAGCA	CAGCTCCCGGCCCCCAGCCCCCAGC	0.508197	......((.(((.((...(((.(((.(((((((......))).)))).))).))).)).))).))	-29.4
1382	NM_000797	DRD4	D(4) dopamine receptor	chr11	1362	59	96	37	GGGGGCATCTGCGGGGGCATCTGCGGGGCTGGCTGGG	AGASAGASAGLAGQ	TGCTGGCTGGGCGCGGGCCGGCCGC	CAGGGCGCGGCGGCGCTGGTGGGGG	7.25926	.(((((((..((.(.((((((((.((.(((....(((....)))))).)).)))))))).)))..))).))))++....++.++.++	-43.97
1384	NM_001286606	CRACR2B	EF-hand calcium-binding domain-containing protein 4A isoform 1	chr11	1830	395	430	35	GGGGGAACTCGAGGGGGGCTCTGCAGGGCCGCGGG	EGELEGGSAGPRA	GGGCTGATGAGGCCCAGGAGGAGGA	CTGCAATACTGGAGCAGGCTGAGGA	6.03846	...(((..(((.(((..((++.++.++.++...))....))).)))..)))..((.(((.((((.........)))).))).)).	-47.9
1386	NM_002457	MUC2	mucin-2 precursor	chr11	12567	12401	12424	23	GGGGAGCGGGTGAgcggggtggg	LGSG*	GGGCCCGGCGCTCCCCTAGGCATCT	cacagcccccttcactgccctcgac	0.977011	((((....((((((((.((....))))))))))((((((.(((((.......))))).)))))))))).....	-38.9
1387	NM_004420	DUSP8	dual specificity protein phosphatase 8	chr11	4473	1714	1737	23	GGGCGCACAGGGGGCGGGCGGGG	EGAQGAGGV	ACGGGCCCTGGTGCTTCAGCCCCGA	TGCTGTTTGCGCCCTTCGGCCGGGC	1.98214	....((((.((.((....)).(((((((((((..++.++.++..++.........))))))).))))))))))	-38.09
1388	NM_002555	SLC22A18	solute carrier family 22 member 18	chr11	1539	220	247	27	GGGAGCTCGGGCTCCCAGGGACCAGGG	QGARAPRDQG	ccctgctgcgcctgtccaggATGCA	CCGGTCCCCCGGCAGGATGAGCGCT	0.8125	.((((((((((((....))).))))((((((....)))))).((((((......))))))...))))).........	-36.7
1390	NM_032127	FAM160A2	FTS and Hook-interacting protein isoform 1	chr11	3492	2242	2266	24	GGGGAGGAGGGGGCGGGCTGGGGG	LGRRGRAGG	TGGGGGAAGGGGAGGAGGAAGAGCT	TGCAGGGGAGGGCCCTGGTCACCTG	10.7895	.++.++..++...++......((((..++.++.++.++..))))..((((((((((.....)))))..))))).	-40.47
1392	NM_000391	TPP1	tripeptidyl-peptidase 1 preproprotein	chr11	3533	852	871	19	GGGCCGGGGCCGGGCCGGG	QGRGRAGI	CAGTAGCCCGTGTGGTTGGACAACA	ATTGAGGCCAGTCTAGATGTGCAGT	2.32258	.....((.(((.(((((((.(..(.+++..+++...+++..+++...)..))))).))).))).))...	-30.39
1393	NM_003390	WEE1	wee1-like protein kinase isoform 1	chr11	3358	707	732	25	GGGGTTGCGGGGCGCGCCGGGCGGG	RGCGARRAG	GGCGGCCCAGGAGATGCGTCGCCGC	CGAAGGCCGCCGCTCGCCGCGGCCG	2.04348	(.(.((((.((...((((((.(((((....))))))))))))))))).).)...((((((........)))))).	-42
1394	NM_001166692	C11orf91	uncharacterized protein C11orf91	chr11	903	152	175	23	GGGCGGGGCGCCAGTGGGCGGGG	AGGAPVGGA	AGAAGCTCTTCGTGCCGCTGAAGGC	CGGCGGGGGCCCGGTCCCTGTCCCA	2.41667	....((.((((((.(((((...))))))))))).))(((.((((..++.++.++.++....))))))).....	-45.7
1395	NM_001135024	PDHX	pyruvate dehydrogenase protein X component, mitochondrial isoform 2	chr11	2659	262	290	28	GGGCAGCCCGGGGGCGGGGCGAACGGGG	EGSPGAGRTGR	cgcaaATGCAATCAGGCGGCGCTGA	CGGGGGCCGGGGTCTGGTAAGGCCC	4.37838	......(((..((((......))))..)))((...++++.++++.....++++.++++))..((((((....))))))	-57.09
1396	NM_201532	DGKZ	diacylglycerol kinase zeta isoform 1	chr11	3816	379	408	29	GGGGCAGGGCGGCGGAGGGCAGCGCTGGG	EGQGGGGQRWD	cggaaggcggccgcacgATGGCCGA	ACTGGGCTGGCGGCGGCCGGGCAGC	4	.......(((((((.((..((((.((...(((++.++.++.++......)))...)).))))..)))))))))......	-54.5
1397	NM_173811	HARBI1	putative nuclease HARBI1	chr11	1522	656	687	31	GGGTTGGCAGGGATGCCAGGGGTGATGGGGG	GLAGMPGVMGV	TCAGGCTCTGAAGGATGAATTCTAT	TGGTTGACTGTATCCATGTGGCCAT	5.66667	....((((....(((.....)))..))))(((((....)))))..(((.((..(((((........)))))..)).)))..	-21.3
1398	NM_005161	APLNR	apelin receptor	chr11	3876	1032	1056	24	GGGCCTGGGAGGTGGGCCTTGGGG	WAWEVGLGV	ATGGTGGCCACTGTGAGCTCAGAGT	TCTCGTCCACCACCGTGGGCTTTGT	2.66667	.......(((((.((....)).)))))((((.((.(((((((...........))))))).))..)))).....	-30.2
1399	NM_033396	TNKS1BP1	182 kDa tankyrase-1-binding protein	chr11	5820	2511	2536	25	GGGGAAGGGAGCACCAGGGAGTGGG	GEGSTREWA	GACCAGCAAGTATGGGCAAGGAGCA	CCAGCAGGTGTGGCATCGGCCAGGA	3.82609	.(((.((.....(((...........+++..+++.......+++...+++))))).))).((((....))))...	-21.27
1400	NM_033396	TNKS1BP1	182 kDa tankyrase-1-binding protein	chr11	5820	4252	4273	21	GGGAGCATGGGGTGGGCGGGG	REHGVGGV	CTCTTTGGGGCTCCAAGTGAAGCCA	TGAGCCAGTGCCCAGAGCCCGGCCT	2.29268	..((((((((((((...........+++.....+++..+++.+++).)))).....)))))))........	-30.2
1401	NM_002556	OSBP	oxysterol-binding protein 1	chr11	5083	644	671	27	GGGAGGCCCGGGCCCGGGGGCCGGGGG	AGGPGPGAGG	CAGGGACGGTGGTCGCGGCGGCGGC	AGTGGCGGCGGCTGGCCCGGCCCCT	2.28125	..(((.(.(.((((..++.++.++.++..))))).).)))((((((((((.....++.++.++..++))))))))))	-69.49
1402	NM_002556	OSBP	oxysterol-binding protein 1	chr11	5083	716	743	27	GGGCGGCTCGGGCGCTGGGGGTTCGGG	SGGSGAGGSG	GCGCCGCCGACTGGGGGCTC	CTCGGCTCGAGAGGGCTGGCTCTTC	4.96154	..(((.((.....((.(((((((...))))))).)))).)))..((((.((((((....))))))))))...	-33.1
1403	NM_021727	FADS3	fatty acid desaturase 3	chr11	1793	166	195	29	GGGCGGCGTCGGGGAGCCGGGACCGCGGG	MGGVGEPGPRE	tccccaggactcgtgcgtgcagcAT	AGGGACCCGCGCAGCCGGGGGCGCC	1.98276	(((((..(((((((.((((...)))).)))).)))))))).((((...((((((.....))))))...)))).......	-39.7
1404	NM_012200	B3GAT3	galactosylgalactosylxylosylprotein 3-beta-glucuronosyltransferase 3 isoform 1	chr11	1641	733	760	27	GGGGCAGAGGGGGTGCTGTGGGTGGGG	RGRGGAVGGE	CGGAACAAGGCCCTGGACTGGCTCC	AGAAGGACCCACCACCACCAGGGAC	2.76744	.........((((((((.....))))))))......((((..((((.((((........))))))))))))......	-33.4
1408	NM_022830	TUT1	speckle targeted PIP5K1A-regulated poly(A) polymerase	chr11	2826	1398	1424	26	GGGCTCAGGGTCGGGGGCTGTCAGGG	WAQGRGLSGS	CCCCTCGTGTACACCCTCCGCTGCT	AGTGGCCCCCTTCTCAGTAACTACG	0.939024	.((((((.....(((((..(((....)))..)))))))))))(((..((((.......))))...)))........	-25.9
1409	NM_022830	TUT1	speckle targeted PIP5K1A-regulated poly(A) polymerase	chr11	2826	2185	2217	32	GGGATGTGCAGGGGACGGTGGGGAAGACAGGG	QGCAGDGGEDRV	GTGAGGAGGGGAAAGAGGAGCAGCA	TAGAAGAGATGGTTATAGAGGTTGG	23.2	....................((((.+++.......+++......+++.......+++....................)))).	-5.62
1410	NM_001144936	C11orf95	uncharacterized protein C11orf95	chr11	5582	749	776	27	GGGCCGGGGGCAGCAGGGGGCTGGGGG	RAGGSRGLGA	CGTCTGCGCCTCTCAGCCTCCCGGA	CCCGGCGCCTGGAGAGGAGGCTGAA	3.1087	............((((((((((..(((((((((.......++.++..++.++)))))).)))...).))))))))).	-48.49
1411	NM_001144936	C11orf95	uncharacterized protein C11orf95	chr11	5582	1206	1229	23	GGGCGAGGGCGAGAGGGCGGGGG	EGEGERAGV	CAGAGGAGGAGGAGGAGCTGGAGGA	TCCCGGGCCGGTCGCCGCGGGGCCG	4.51724	(((.++.++.++.++..))).....+++...+++.....+++.+++((((((((((.....))).))))))).	-55.65
1412	NM_004470	FKBP2	peptidyl-prolyl cis-trans isomerase FKBP2 precursor	chr11	731	456	481	25	GGGCTGGGACCAGGGGCTGCTGGGG	KGWDQGLLGM	CCCTTGGCACAGGCCAGGTCATCAA	ATGTGTGAGGGGGAAAAGCGCAAGC	4.07143	(((((.(((((..((((.((.....)).))))..((((......))))...))))).))))).....((....))	-28.7
1415	NM_001276327	SLC22A12	solute carrier family 22 member 12 isoform d	chr11	2887	1742	1762	20	GGGGCTGGGCGGGGTGGGGG	LGLGGVGA	CTCTGCGCTCAGCCTTGGCCGTGCT	CTGCCTTCACCTGCATCACCATCTA	2.90909	.....((((((((((((((...))))))))))))))(((((((((...))))))))).............	-36.3
1419	NM_017525	CDC42BPG	serine/threonine-protein kinase MRCK gamma	chr11	4939	2699	2723	24	GGGCCTGGGCCGCCAGGGCCTGGG	LGLGRQGLG	GTCTCCGCTGCACCTCGCTGATGCT	TTGTGATGCCTGCGGCTACTTTTGT	1.51351	....((((.(((..((((.(((.(.((.(((((....))))).)).).))))))))))..))))..........	-31.3
1420	NM_015104	ATG2A	autophagy-related protein 2 homolog A	chr11	6373	3206	3234	28	GGGGAGCCTCGGGCCGCAAGGGCCAGGG	RGASGRKGQG	CCATCGGAGGAAGGGGTGACCGAGC	CCGGGGACCCCACATGTTGTCCACT	1.94444	.....(((.((.(((((..(((........((((..((((.....)))).)))))))..))))).....)).)))...	-30.5
1421	NM_005186	CAPN1	calpain-1 catalytic subunit	chr11	3047	246	268	22	GGGCCAGGGAGCTGGGCCTGGG	RARELGLG	GTGTCAGCCCAAGTGCAGAAGCAGC	CCGCCATGAGAATGCCATCAAGTAC	1.45946	.............(((....)))((((.(((((........))))).))))..(((........))).....	-23.2
1424	NM_021070	LTBP3	latent-transforming growth factor beta-binding protein 3 isoform 2 precursor	chr11	4561	373	401	28	GGGCCTGGGCGGCAGGGTCGAGGGGGGG	LGLGGRVEGGP	TGCTGCTGCTGCTGCTGCTGCTGCT	CCGGCCGGCGAGCGGGGCGCAGGCG	5.82143	..((((.(((.(((((((((..(((((....+++.....+++....+++.+++))))))))).))))))))))))...	-43.55
1425	NM_001099409	EHBP1L1	EH domain-binding protein 1-like protein 1	chr11	5180	3283	3308	25	GGGGCAGGGGCTGGGGCGCCCAGGG	GAGAGAPRA	CCTGCCTGAAGCACAGGTGGCCAGT	CCTCTTCCCCAGAGAAGGCTGAAGA	1.71698	...(((((.....)))))((((..(((((.((((((((((...)))..))))))).))))).....)))).....	-34
1427	NM_002419	MAP3K11	mitogen-activated protein kinase kinase kinase 11	chr11	3573	735	759	24	GGGCTGGTGGGCGGGCCAGGTGGG	EGWWAGQVG	GGGACGCAGCCATCTCAGGAGACGA	TGGCCAGGTGGGCATCTTCCCGTCC	2.42857	...((.(((((.((((....)).)).)))))))(((((((..((((.++.++...++.++..)))).)))))))	-31.72
1428	NM_138368	AP5B1	AP-5 complex subunit beta-1	chr11	6595	486	521	35	GGGCTGCTGGGGGGCTCCCTGGGGTTGCTGCGGGG	GLLGGSLGLLRG	GCGAGAGCTAGAGAGCTGCAAGCCC	CCTGCTGGGGCAGGAAGGCCCTGTC	3.21739	.....((((....))))((((.((((((..(((....)))..)))))).)))).(((((((((.(((...)))..))))))))).	-44
1429	NM_138368	AP5B1	AP-5 complex subunit beta-1	chr11	6595	878	905	27	GGGCTGGGCCCTGCGGGGTCTGCAGGG	LGWALRGLQG	CCCAGGCCCAGCTCCTGTGGCTGCT	ACAGCCACCGGCACTCTTCAAGCCG	1.2069	(((((.((((((.((...))..)))))))))))((((((((...))))))))........((((.........))))	-40
1430	NM_182710	KAT5	histone acetyltransferase KAT5 isoform 1	chr11	2332	293	318	25	GGGGCGGGGCGGAGGGAGCCAGGGG	GAGRREPGE	GGCGGAGGTGGTGAGTCCGGTGCCC	AGGTGGGTAGAGCCCGAGGCCCCCC	1.36782	++.++.++.++((..(((..(((((......)))))...)))..))((((.(((((((...))))...)))))))	-48.1
1432	NM_005146	SART1	U4/U6.U5 tri-snRNP-associated protein 1	chr11	3601	261	290	29	GGGAACGTGGGGGCGAGCGCGGGAGCGGG	RERGGERGSGR	GGTGGCGAACGACGGAAGCGGAGCC	CGGCGCGGGGCCGAAGCTGAGGCCC	3.93548	.(((.((..((.(....(((..(((...........)))...)))....)))..)).))).(((((........)))))	-31.4
1433	NM_004292	RIN1	ras and Rab interactor 1	chr11	2684	2320	2348	28	GGGTGCCAGGGAGATGGGGATGCTGGGG	GCQGDGDAGV	GGCAAGAAGCAGAGGGGAGGAGCAA	TCAAAGCCAGCCCCAGGGACATTCG	3.08571	((((....((...........)).....))))..........((((((((((((........)))))))...))))).	-20.8
1434	NM_001104	ACTN3	alpha-actinin-3 isoform 1	chr11	2939	120	142	22	GGGTCTGGGGGCCGGGGAGGGG	EGLGAGEGR	agATGATGATGGTTATGCAGCCCGA	CGCTTTGCGGGCGGCGGCGGGGGCG	6.56522	..(((((....)))))...(((((.+++...+++....+++..+++........)))))++.++.++.++..	-43.35
1435	NM_003793	CTSF	cathepsin F precursor	chr11	2014	250	278	28	GGGCTGCGGGGACGCGGGCCGTGCTGGG	RAAGTRAVLG	GCGCTGGAGATGTTCAACCGCGGCC	CCTTGTGCGCGGCCGCGTCCGCCGG	2.025	...((((..........(((((((...)))))))((((((((.((((((..........)))))))))))))).))))	-42.6
1436	NM_024036	LRFN4	leucine-rich repeat and fibronectin type-III domain-containing protein 4 precursor	chr11	2528	2176	2207	31	GGGGGGCTGCTCGGGGCAGGGTGCCGGGGGG	GGLLGAGCRGV	GGCCCGACGGAGCCACTCTGTGCAT	TAGGAGGCAGCGCCGAGCGGCTGGA	5.17647	..((((((((((...))))))...)))).((((((((((.((.(.......++.++..++.++).)).))))))))))...	-46.39
1437	NM_017857	SSH3	protein phosphatase Slingshot homolog 3	chr11	2878	2049	2070	21	GGGGCAGGGGCAGGGGCAGGG	QGQGQGQG	CCCAGGCCTTCCAGGAGCAGGAGCA	AGAGCCCTGCATTTCCTCTACGCCC	1.76	....(((.....(((((((((.((..+++..+++...+++...+++...)))))))...))))....))).	-34.9
1438	NM_006053	TCIRG1	V-type proton ATPase 116 kDa subunit a isoform 3 isoform b	chr11	2461	2167	2188	21	GGGCCTGGGCCGGGAGGTGGG	LGLGREVG	GGGCCATGGTGATGCGCATAGGCCT	CGTGGCGGCTGTGGTGCTGGTCCCC	2	((((((.......(((((((((((.+++...+++..+++....+++...)))..)))).))))))))))..	-34.15
1440	NM_002007	FGF4	fibroblast growth factor 4 precursor	chr11	1220	311	334	23	gggccgggATGTCGGGGCCCGGG	MSGPG	accgcctgaccgacgcacggccctc	ACGGCCGCGGTAGCGCTGCTCCCGG	1.25	...(((...(((((((.(((((....))))).).)))))))))((((((((((.((....)))))).))))))	-43
1441	NM_001567	INPPL1	phosphatidylinositol 3,4,5-trisphosphate 5-phosphatase 2	chr11	4715	162	191	29	GGGGCGCCGGGCCCGGGGGGCGCCCTGGG	GAPGPGGALG	tgcgcgggccATGGCCTCGGCCTGC	CAGCCAGGCCCCCTCCTGGTACCAC	1.40659	..((((((((........)))))))).((.((((((...(((((((...((((....))))))))))))))))).))..	-49.1
1442	NM_001567	INPPL1	phosphatidylinositol 3,4,5-trisphosphate 5-phosphatase 2	chr11	4715	3713	3732	19	GGGCGGGCGGGCCAGCGGG	QGGRASGL	TGGCAGAGGAGGCTCCGTGCCTGCA	CTGGGCGAGGCAGGCATGAGTGCCT	3.03846	.........((((.((((((((((.+++.+++.+++.....+++.........))))))))).).))))	-42.29
1443	NM_005169	PHOX2A	paired mesoderm homeobox protein 2A	chr11	1699	813	835	22	GGGCTCCGGGCCGGGACCTGGG	LGSGPGPGP	GCCCCAGCCCGCTGCCCGTCGCACT	CCGGGGCCACAGCCGCTCAAGGGCG	1.08219	............(((((...((.(((((((((((.((((...)))).)))))))).)))..))....)))))	-37.9
1444	NM_175885	FAM181B	protein FAM181B	chr11	1861	722	745	23	GGGCACTGGGGGCGCGGGAGGGG	AGTGGAGGD	CGCCGGCGGCCGGGCTAGGAGGTGC	ACGTGGCAGGCCCCGCGGGGGCCAC	3.38636	(.((((.(.(((.(((....))).))).).)))).).((((........))))...((((((...))))))..	-37.2
1445	NM_175885	FAM181B	protein FAM181B	chr11	1861	1368	1393	25	GGGGTTTGGGAAGGGGCGCCGGGGG	GVWEGAPGE	CTATTCCAGCCTTTGGAGATCCGAC	AGGAGGGGGCGCACCGGGACTGAct	5.33333	((.(((((((((((((....))))..))).))))))))((((((.++.++.++.++..)))).))..........	-42.3
1446	NM_007173	PRSS23	serine protease 23 isoform a	chr11	4013	232	251	19	GGGGCGGGCGGGCCTCGGG	AGRAGLGW	GCGCGGCTTCCCCGAGGCCGGAGGC	TGGCGCGGGGGGCGGACCCGCCAGC	2.56604	...(((((((...)))))))...(((+++.+++.+++....+++...)))((.(((....))).))...	-45.67
1448	NM_001143975	UBTFL1	upstream-binding factor 1-like protein 1	chr11	1182	1005	1026	21	GGGTTTGGGGAGGGGCAAGGG	GFGEGQGL	CTCATCAGCAAAGGGTCTGCAAGAA	CTCCAGGCTGCAGGAACAGATTCAT	5.1875	((..((.(((....(((((......+++...+++..+++....+++...))))))))..))..))......	-22.15
1449	NM_002033	FUT4	alpha-(1,3)-fucosyltransferase 4	chr11	6048	367	397	30	GGGGCCTGGTCGGGCCGGCTGGGCCCCGGG	GAWSGRLGPGR	GGCGGAGGCGCCGCAGGAGGCTCCC	CGCAGTGGAAGAAAGGGACGGGCGG	2.13462	((((....)))).......((.(((((((((((((((...))))))))))))))).))......................	-42.5
1450	NM_001190462	C11orf97	uncharacterized protein LOC643037	chr11	604	84	109	25	GGGCTGGGGTGCGGGGCGCGCGGGG	GLGCGARGE	AGAGGAGCAGCCTCCTCCGCCAGCA	AACCCGGCCGCGGCCCCCTAGAGCA	1.25676	.((((((....))))))(.(((((...))))).)((((((((.(((((.........)))))))))).....)))	-38.9
1451	NM_001541	HSPB2	heat shock protein beta-2	chr11	841	262	284	22	GGGGAGGGCAGCAGGGCAGGGG	GEGSRAGA	TGTCCGGCCTCGGGCCGCCCCAGCT	CCTCCGAGCTTAGGCTCAGTGAGGG	2	..(((.((((.(.(((.((((....))))..)))..).)))).))).(((((((((....)))).).)))).	-34.6
1452	NM_001288751	TMPRSS5	transmembrane protease serine 5 isoform 4	chr11	2341	267	294	27	gggccataggggaATGACAGGGTGGGG	MTGWG	cagcagcatcccagtaggccagact	ACAGTGGAGGGCAATCATCCTACAT	2.70968	......((((((....((((......))))....))).))).....((((((....((.....))....))))))..	-21.7
1453	NM_004716	PCSK7	proprotein convertase subtilisin/kexin type 7 preproprotein	chr11	3915	731	760	29	GGGTCATGGGCCTGGCAGGGACAGGTGGG	WVMGLAGTGGP	GCCGGGCTCTTCTTACTGGTTCCCT	CCTGATGGCCAGGGCACAGGGGGGC	3.72222	.....((((((((.....((.((((((.(((((((((((.(.......).))))))).)))))))))).))))))))))	-35.4
1456	NM_001271933	CEP164	centrosomal protein of 164 kDa isoform 2	chr11	5547	4066	4089	23	GGGCCTGGGATTCAGGGCAGGGG	WAWDSGQGP	TCTGCTACACCCACGTCCACCCAAT	CCCAGGCTCCCCTCCTCTGTGGCTC	0.847222	...((((((((((.(((((.....))))).))))....((((..(((((....)))))..)))).))))))..	-29.6
1458	NM_001558	IL10RA	interleukin-10 receptor subunit alpha precursor	chr11	3656	1306	1330	24	GGGCCGGGCTGGGGACACACAGGG	EGRAGDTQG	GCATTGACTTAGTTCAAAACTCTGA	TGGCTCGGCCTTGGGCCACCACAGT	2.60714	...((((......)))).(((.((..((((((((((((..(((.....))).))))))))..))))..)).)))	-27.5
1459	NM_182557	BCL9L	B-cell CLL/lymphoma 9-like protein	chr11	7739	1174	1199	25	GGGCTCGAAGGGCGTGGGGGCGGGG	VGSKGVGAGN	TGAACCAAGGACCCACCTGCAACGT	AACCATGGGGCCAAGGCCAACCAGA	2.725	....(((.((.(((.(((.((.(((...........))))).))).)))...)).)))(((....))).......	-25.3
1460	NM_182557	BCL9L	B-cell CLL/lymphoma 9-like protein	chr11	7739	1631	1654	23	GGGGGCGGGGGCGGGGGCGGGGG	GGGGGGGG	TCCTGGCCTTCGGCCTGATGCCCCT	CGTCCCCGGAAAGCCTCCCTCGCAG	2.16438	....(((.(((((...((((.....+++++.+++++.+++++.+++++)))).)))))..)))..........	-85.8
1461	NM_182557	BCL9L	B-cell CLL/lymphoma 9-like protein	chr11	7739	3366	3397	31	GGGGCCCTGGGGACTTGATGGGGCCCCAGGG	RGPGDLMGPQG	CAGATGCTGATGTCGCAGAAGATGC	CCTCAGTCCTGAGGAGATGGCCCGG	1.70909	.....(((.((.((.(((..(((..((((((((((((.(((....))))))))))))))).))))))..)).)))))....	-39.1
1462	NM_001716	CXCR5	C-X-C chemokine receptor type 5 isoform 1	chr11	2903	505	530	25	GGGCTCTGTGGGCTGGGTCCTGGGG	EGSVGWVLGT	TCATCTTGCCCTTTGCCGTGGCCGA	ACCTTCCTCTGCAAAACTGTGATTG	1.65789	.......((((((.((....)).))))))..((((((..((((((...))))))...))))))............	-24
1464	NM_001290474	C2CD2L	C2 domain-containing protein 2-like isoform 2	chr11	3381	400	424	24	GGGCTGGGGGCAGCGGGACGTGGG	PGWGQRDVG	cggagcccgcgcggagcATGGATCC	CTGGGCGGCCTTGCTGATCCTCTTC	2.82857	...((((((((((((.......)))).((((....))))....))))))))(((((((...)))).))).....	-29.8
1465	NM_001290474	C2CD2L	C2 domain-containing protein 2-like isoform 2	chr11	3381	513	538	25	GGGCCCGCGGGGACCGGGGCCCGGG	RARGDRGPG	TATGCCCGGGGCTTGTGGCTGGCGC	ACCCGCCTTAGCCGGGGAACCCGCG	1.70588	....(((..((((...(((.(((.(((((((.(((...)))))))))).).)).)))..)))).)))........	-43.1
1468	NM_001278431	C1QTNF5	complement C1q tumor necrosis factor-related protein 5 precursor	chr11	1361	432	456	24	GGGCGGGAGGCCGGGACTGCCGGG	EGGRPGLPG	CCGGGGCTCCGGGAGAGAAAGGCGA	ACCTCGAGGGGACCCCGGGCCGCGA	2.3	((((((((((..(((.....((((..++.++..++..++...)))).....)))..)))).)))))).......	-36.52
1469	NM_001278431	C1QTNF5	complement C1q tumor necrosis factor-related protein 5 precursor	chr11	1361	489	521	32	GGGACCCGCGGGGCCCACCGGGCCTGCCGGGG	AGPAGPTGPAGE	GGAGAGGC	AGTGCTCGGTGCCTCCGCGATCCGC	1.62	......(((((...(((((((..((((((((((.(...).)).)))))))).))))))).)))))	-35.2
1472	NM_012378	OR8B8	olfactory receptor 8B8	chr11	936	437	466	29	GGGTGTCTATGGGATGGGGTTTGCTGGGG	LGVYGMGFAGA	CCCAGGTGTGTTTTCTCCTTTTGTT	CCATGGCCCACACAGCGTGCATGAT	2.2	((((..(.(((...(.(((......))).)...))).).))))((.(((((((((....))))...))))).)).....	-22.8
1473	NM_001005195	OR8B12	olfactory receptor 8B12	chr11	933	434	463	29	GGGTGCCTATGGGATGGGGTTTGCTGGGG	LGAYGMGFAGA	GCCAGGTGTGTTTGCTCCTTTTGTT	CCATGGCCCACACAGGAAGCATAAT	2.58065	.(((..(.(((..((.(((......))).))..))).).))).((((.(((((((....))))...))).)))).....	-22.8
1474	NM_000890	KCNJ5	G protein-activated inward rectifier potassium channel 4	chr11	2899	1534	1554	20	GGGGCTGGGTGGGTCCAGGG	KGLGGSRE	AGCAGAATGAAGAAGATGAGCCCAA	AGGCCAGGGGCTCGGTGTGAggggt	4.86364	................(((((((..(+++..+++.+++....+++....)..)))))))...........	-31.89
1475	NM_021978	ST14	suppressor of tumorigenicity 14 protein	chr11	3300	186	219	33	ggggaccATGGGGAGCGATCGGGCCCGCAAGGG	MGSDRARKG	gcctgtgagacccgcgagcggcctc	CGGAGGGGGCCCGAAGGACTTCGGC	2.34615	.((((((.(.(((.((((....))))))).)))))))..((......))(((.(((++.++.++.++.........)))))).	-43.9
1476	NM_005505	SCARB1	scavenger receptor class B member 1 isoform 1	chr12	2742	278	307	29	GGGCTGCCGGGGCGCTGGGCGTCGCGGGG	WAAGALGVAGL	ATGGGCTGCTCCGCCAAAGCGCGCT	CTACTGTGCGCTGTGCTGGGCGCTG	3.2	...(((.((((.((...(((((((..((((.(((.(((((...))))).)))))))...)))))))..)).))))))).	-42.4
1478	NM_080730	IFFO1	intermediate filament family orphan 1 isoform 2	chr12	2698	104	137	33	GGGCCTGGCCGGGCCACTGGGGGACTCACTGGG	QGLAGPLGDSLG	TCTTCCTCCTGCAGCAGGAGCAGCA	AGGCGACCACTTCGCCGGGGGAGGA	3.05	...(((((((.(..(((((((..((((((((....))))).)))...).))).)))...(((((.....)))))).)))))))	-37
1479	NM_080730	IFFO1	intermediate filament family orphan 1 isoform 2	chr12	2698	386	413	27	GGGTAAGCAGGGCCGGCGGGGCCTGGG	EGKQGRRGLG	AGCAACTGCAGCAAGCGCTGGAGGA	TCGTCGCGACCAGGCAGTGCAGACC	2.68966	..(..((.((((....)))).))..)(((..(((..(((((((.(((.......))).)).)).)))..)))..)))	-30.4
1484	NM_020782	KLHL42	kelch-like protein 42	chr12	6469	316	345	29	GGGCCCGCGCGGGGAAAAGGGCGGCGGGG	LGPRGEKGGGV	GCGGGGCCCGCGAAGGCTGGCTCCT	TGGACGAGGACGAGGAGATGGATGA	3.44118	..((((((.((....)).))))))(.(.(((((((..........)).))))).).)......................	-26.4
1485	NM_001714	BICD1	protein bicaudal D homolog 1 isoform 1	chr12	3589	1257	1282	25	GGGGAGAAGGGCCGGGACTCAGGGG	GEKGRDSGE	CAAGGAGCTCAAGGCTGAGCTGGAC	AGGAGGCCCATGACTATGAGGTGGA	4.08696	.....(.((((.(((((.(((...(.+++....+++..+++.....+++..)..))).)).).)).)))).)...	-22.34
1487	NM_001164595	PDZRN4	PDZ domain-containing RING finger protein 4 isoform 1	chr12	3819	420	452	32	GGGCTGGCCGGGGCGGGGGCGCGCGCGGGGGG	RAGRGGGARGGP	CGGGGGGGCTGCGGTCCGACACCCA	CCGCCGGGCGGCCGCTGGGGCCGCG	5.44681	((.((((((....))))....((((((((((.(((((((....((....)).....))).)))).))))).))))).)).))	-46.5
1488	NM_003482	KMT2D	histone-lysine N-methyltransferase 2D	chr12	19419	961	986	25	GGGTGTGCCGGGCCTGTGGGGCGGG	RVCRACGAG	CACTCTTGGAAGTGCAAGGCGTGCC	CTCAGCAGAACTGAATCCCAACTCG	2.02941	((((((((......))))).))).(((.(.(((.((((((((...)))))))).))).).)))............	-26.2
1489	NM_020039	ASIC1	acid-sensing ion channel 1 isoform a	chr12	3994	928	947	19	GGGTGGGACGGGCAATGGG	KGGTGNGL	GGCGGCCGCGGCTGAAGACCATGAA	CTGGAAATCATGCTGGACATCCAGC	3	..((((....))))....(((....+++.+++..+++....+++.))).......(((((....)))))	-31.99
1491	NM_001095	ASIC1	acid-sensing ion channel 1 isoform b	chr12	3856	1583	1616	33	GGGCTCCTGGGTGACATCGGGGGCCAGATGGGG	GLLGDIGGQMGL	ACAGAAGAAGGCCTATGAGATTGCA	CTGTTCATCGGGGCCAGCATCCTCA	3.6	...............((((..(((..((((((..(((((.....(.((((......)))).)))))))))))).)))..))))	-28.8
1492	NM_175078	KRT77	keratin, type II cytoskeletal 1b	chr12	3305	280	310	30	GGGTGGGGGAGTAGGGGGATTTGGAGGGGG	QGGGVGGFGGG	GGAGGAGCACCAGTGGTTTCTGCCA	CAGAGGCTTTGGGGTTGGCAGCACC	9.16667	..............(((..(((((((....++++....++++........++++...........++++))))))).)))	-32.37
1493	NM_175834	KRT79	keratin, type II cytoskeletal 79	chr12	2066	264	293	29	GGGGCCTTGTTGGGGCGGGCTCTGGGGGG	GALLGRALGG	GAGTATCTCTGTCAGTGTGGCCGGA	CTTTGGCTTTGGCAGCAGGGCATTT	7.31579	.....((((((((((...((((((((+++.......+++..+++....+++...))))))))))))))).)))......	-30.83
1494	NM_175834	KRT79	keratin, type II cytoskeletal 79	chr12	2066	1502	1529	27	GGGTGGGAGTGGGGGGGCCACCAAGGG	LGGSGGATKG	CCAGCTTTGGAGGTGGCATCTCCCT	TGGATTCAGCACAAATGTGGGCTAT	4.96552	(((..((((..(.(((.((((((((+++.+++...+++.+++......)))).))))))).).))))..))).....	-44.52
1495	NM_002206	ITGA7	integrin alpha-7 isoform 2 precursor	chr12	4122	2871	2890	19	GGGCGGGCAGGGGCCTGGG	EGGQGPGQ	TGTACCCAATGCAGGTTGAGCTGGA	CAGAAAGGGCTTTGCTCTCCCAGGC	2.36364	..........((.((..((((.((.+++.+++..+++....+++.........))..))))..))..))	-28.19
1498	NM_024560	ACSS3	acyl-CoA synthetase short-chain family member 3, mitochondrial precursor	chr12	3033	210	240	30	GGGCCCGCGGGGCGGTCTCGGGGGCCGGGG	PGPRGGLGGRG	CGGCCCTCAGGGCTTTAGTGGTCCC	ATGCAGGGCACTGTCCTCCGGCAGT	2.37736	.(((((...))))).......(((((((.((((...)))).)))))))(((((((..((((....)))).)))))))...	-42.7
1499	NM_018984	SSH1	protein phosphatase Slingshot homolog 1 isoform 1	chr12	8535	1861	1884	23	GGGAGGAGGGCCTGGGAGCAGGG	REEGLGAGR	TTGCTGCAGGTGGAGGAGACGGAAA	AGGTGGGGGCAGCTTCCAACCCAGC	4.2	...((.(.++.++.++....++....).))..(((..(((((((..++.++.++.++..))))))).)))...	-40.57
1500	NM_000690	ALDH2	aldehyde dehydrogenase, mitochondrial isoform 1 precursor	chr12	2060	1559	1590	31	GGGGAGTGGCCGGGAGTTGGGCGAGTACGGG	SGSGRELGEYGL	CACCCTTTGGTGGCTACAAGATGTC	CTGCAGGCATACACTGAAGTGAAAA	3.04	((((((....((((........))))))).)))(((.(.((((.(.......).)))).).)))...(((....)))....	-21.7
1502	NM_000620	NOS1	nitric oxide synthase, brain isoform 1	chr12	12183	1161	1185	24	GGGGCCTCGGGTCCCGGGAATGGG	GASGPGNGP	CAAAGAACAGCCCCTGGCAGTGGAT	CCTCAGCATGCCTACGATGATGGGC	1.5	.........((((..((((.((..(((((((((((...))).....)))))))).)))))).........))))	-25.4
1503	NM_000620	NOS1	nitric oxide synthase, brain isoform 1	chr12	12183	1365	1390	25	GGGAGCAGAGGGGTCAAGGGAGGGG	GSRGVKGGA	GCCTGTGCTGAGCCTTCTCACCAGT	CACCTGCCAAGGCAGAGATGAAAGA	2.85185	((((.(.((((.(((((((.((....)).).)))))).))..)).).))))..((((....))))..........	-27.2
1506	NM_176818	GATC	glutamyl-tRNA(Gln) amidotransferase subunit C, mitochondrial	chr12	4248	66	91	25	GGGCCTTCGGGCCCCTCTGGGCGGG	LGLRAPLGGR	aaATGTGGTCGCGGTTGGTGTGGCT	CGCCAGGGCTTCACCTCCAAGGCGG	1.69565	.......(((..((..((((.((((((((((....((((....)))))))).))..)))).)))).))..)))..	-30.6
1507	NM_032590	KDM2B	lysine-specific demethylase 2B isoform a	chr12	5307	1387	1407	20	GGGCGAGGGCAGGGACAGGG	EGEGRDRA	AGGAGGAGGAGGAGAAGGACGAGGA	CACCCAAACCGCCCACCGATGGCTC	2.08571	.++.++.++.++....((....((.+++...+++..+++...+++..))....))(((.......)))..	-39.1
1509	NM_006312	NCOR2	nuclear receptor corepressor 2 isoform 1	chr12	8857	1378	1401	23	GGGTGGGCCAGCGGGGCAGTGGG	RVGQRGSGL	GAGCTGCAGGAGCGCATGCAGAGCA	CTGTCCATGTCGGCCGCCCGCAGCG	2.17647	...(((((........))))).((.((((((.((.(((((((((....)))))).))).))))))))))....	-34.5
1510	NM_006312	NCOR2	nuclear receptor corepressor 2 isoform 1	chr12	8857	5731	5752	21	GGGACCGGGATCGGGAGCGGG	RDRDRERE	CGGGAGCGAGACCGGGATCGAGAGC	AAAAGTCCATCCTCACGTCCACCAC	2.09091	(((........)))(((.((.(((.+++...+++...+++...+++...........))).))))).....	-26.05
1511	NM_001206654	NCOR2	nuclear receptor corepressor 2 isoform 3	chr12	8827	1375	1398	23	GGGTGGGCCAGCGGGGCAGTGGG	RVGQRGSGL	CGCGAGCTGCAGGAGCGCATGCAGA	CTGTCCATGTCGGCCGCCCGCAGCG	2.11429	(((...(((((........))))).((((((.((.(((((((((....)))))).))).))))))))...)))	-33.2
1515	NM_015409	EP400	E1A-binding protein p400	chr12	12317	1061	1088	27	GGGGCTGGGGGCGCAGCGGGGTTTGGG	GAGGAAGFGM	GAGGACACCCGGCGTGCTGCTCCCC	ATGACGTCCCCACCCCCGCCCACCA	0.944444	..((....))((((.(((((.((((.......)))).)))))(((((..(((((...))))).))))))))).....	-37.2
1516	NM_001159576	SCNN1A	amiloride-sensitive sodium channel subunit alpha isoform 2	chr12	3481	301	326	25	GGGTGATGGGAGAGGGCACTCAGGG	GVMGEGTQG	AGGGGCAGCCTCACTCGGGTTCCAG	CCCAGAGCTCAGCCTTGACCCTGAC	2.09524	.((((...))))..(((((.((.((((.(((.(.....((((.(....)))))....)))).)))))).))))).	-25.4
1517	NM_005439	MLF2	myeloid leukemia factor 2	chr12	1391	714	741	27	GGGGCTGGGGGACGAAGGGCGGAGGGG	GAGGRRAEGP	GGAGTTTCGGCGGCTTGAGTCCTCA	CCTCCCCGCCTGGCCATCCAGGGAC	2.5	((((((((..((.(((..((((((........))))))..))).))..)))).))))...(((((....)))))...	-31.8
1518	NM_014262	LEPREL2	prolyl 3-hydroxylase 3 precursor	chr12	2672	1635	1660	25	GGGCTGGGACAGTGGGCAGTCAGGG	RAGTVGSQG	GTGCTTAAGGCTGCGCAGCTGGCCC	TGCTAAGCTGCTTCTGGAGGTGAGC	2.83333	((((((..((((((.((.(((.(((.....))).))))).)))))).))))))...(((((((....)))).)))	-28.3
1519	NM_001146316	SPSB2	SPRY domain-containing SOCS box protein 2	chr12	1204	547	570	23	GGGGCTGGGACATCGGGCGGGGG	WGWDIGRGK	CTGCTGGGCAGCAACAGCGAGTCGT	AAGCTGTACCATCAGAGCAAGGGGC	6.05263	(((.((((((((..............+++..+++.....+++.+++....))))).))).)))..........	-29.3
1521	NM_019858	GPR162	probable G-protein coupled receptor 162 isoform 2	chr12	2516	1215	1236	21	GGGTGGGCCAGGGGCCTTGGG	AGGPGALG	TGGGGGGTGGTGGGGGGACCAAAGC	TACCCGGCCAGCTTTTGAGGTACCA	5.53125	..++.++.++.++.((.((((((((+++.+++...+++.....+++..........)))))...))).)).	-41.95
1522	NM_001733	C1R	complement C1r subcomponent precursor	chr12	2498	1511	1537	26	GGGCGCGGGGGCGGGGCCCTGCTGGG	GRGGGALLG	CTGGCAGGTGTTCACCAACATCCAC	CGACCGCTGGATCCTCACAGCTGCC	2.13636	..(((((.(((........((((((((.(((...(((((....)))))..))).))).)))))....))).)))))	-31.5
1523	NM_153207	AEBP2	zinc finger protein AEBP2 isoform a	chr12	5660	511	544	33	GGGACCGCGGGGCAGCCAGGGCGGCGGCGGGGG	KGPRGSQGGGGG	GCAAGGAGGGCCTGGAGGAGCCCAA	CGGCAGCAGTAGCAGCAGCGTAGTC	3.42857	((.......((((.(.((..((...))..)).).)))).(((..++.++.++.++.))).((.((....)).)).))......	-42.6
1525	NM_033150	COL2A1	collagen alpha-1(II) chain isoform 2 precursor	chr12	4880	1941	1971	30	GGGTGCTCCTGGGCCATCTGGGTTCCAGGG	QGAPGPSGFQG	GACCTGCTGGTGAACGAGGCGAGCA	ACTTCCTGGCCCTCCTGGTCCCCCA	0.828947	..((((((.((.......)).))))))........((((((...(((..(((((.....))))))))...))))))....	-35.4
1527	NM_015086	DDN	dendrin	chr12	3744	573	599	26	GGGTCGGCGTGGGCGGGGCCCTGGGG	GSAWAGPWG	ATCCGCGCAGCCGCAGAGCGACCCA	AGGTCGGCGGCCCGGGCCCCCAAGC	1.14458	.(((((((..........(((((...)))))))))))).(((((((.(.++.++..++.++.).))))))).....	-43.59
1528	NM_003394	WNT10B	protein Wnt-10b precursor	chr12	2369	1415	1441	26	GGGCTCCCCAGGGACAAGGGGCCGGG	MGSPGTRGRA	ACTTCTGTGAGCGAGACCCCACTAT	CCTGCAACAAGACCAGCCGCCTGTT	0.882353	...(((.((.(.(((.(((......))))))).)).)))..((((((.((..((......)).)).))).)))...	-24.5
1529	NM_001652	AQP6	aquaporin-6	chr12	2654	1101	1124	23	GGGGACAGGGGCAGGGGCAGGGG	VGTGAGAGA	CTATCCTCACAGGCACCGTAGAGGT	CGGAGCCCCTGAAGAAGGAATCCCA	2.19565	((.((.(((..(((.(((.......++++...++++..++++..++++))).)))..))).)).)).......	-49.99
1532	NM_001013690	FIGNL2	putative fidgetin-like protein 2	chr12	4694	1935	1969	34	GGGCACGCAGGGCTTCTCTGGGGGCGAGCTGGGG	QGTQGFSGGELGQ	AGCGGGAACTGGCGGCGCTGGTGCA	CAGCTGTGCCAGCAGGCGGCGGCCG	4.44444	..(((...(((.((.(((((((((((.((.(.(((.(((((....)))))...))).)))..)))))))))).).)).))))))	-40.2
1533	NM_181711	GRASP	general receptor for phosphoinositides 1-associated scaffold protein isoform 1	chr12	1953	1028	1051	23	GGGGCCGGGCCCTGGGCCGCGGG	VGPGPGPRA	CGGGCCCCGCCGAGACCCCTGCCGT	CCGCGCTGAGCCGCAGCGCCAGTGT	0.892857	..(((((((((.((..(((.(((....))).)))..)).)).)).)))))((((((.....))))))......	-41.4
1534	NM_181711	GRASP	general receptor for phosphoinositides 1-associated scaffold protein isoform 1	chr12	1953	1085	1121	36	GGGCCCTGGCGGGGGCGGAGGCGGGGGCGCGCCGGG	AGPGGGGGGGAPG	GCGGTGCGC	CGCGCTCTGGACTGAGGCTCGCGAG	4.16667	((((.((.((.((((.((((.(++.++.++.++...).)))))))).))(((......)))))))))...	-51.9
1537	NM_033448	KRT71	keratin, type II cytoskeletal 71	chr12	2265	167	195	28	GGGCAGGGAGCAAAGGGCTCAGTGGGGG	RAGSKGLSGG	TCAGGGGGCAGCTCATCCTCCTTCC	CTTTGGCAGCCGGAGCCTCTACAGC	3.45455	..((((((........)))))).((.....))((((.....)))).(((((((((((((...)))))))))))))...	-33.5
1538	NM_173352	KRT78	keratin, type II cytoskeletal 78	chr12	1778	220	254	34	GGGAGTACCTGGGGGTCAGGGGGTAGGCTGGGGG	GSTWGSGGRLGV	TGGGGGGTGCCTGGAAGGCTCTCGT	TGCGGTTTGGGGAGTGGAGTGGTGG	16.0714	(.(.(((.((((...)))).))).).)...((((..++++...++++.......++++.........++++........)))).	-33.81
1539	NM_001417	EIF4B	eukaryotic translation initiation factor 4B	chr12	4028	906	926	20	GGGATGGGTATCGGGATGGG	RDGYRDGY	GATCGTTATGATTCAGACCGGTATC	TATCGGGATGGCCCACGCCGGGATA	3.04167	((((.....))))((..(((((...+++..+++....+++..+++.)))))..)).(((.....)))...	-29.4
1540	NM_002178	IGFBP6	insulin-like growth factor-binding protein 6 precursor	chr12	966	162	194	32	GGGCAAGGGGTGCAGGCGGGTTGTCCAGGGGG	GQGVQAGCPGG	CGCCTTGGCGCGGTGCCCAGGCTGC	CTGCGTGGAGGAGGAGGATGGGGGG	6.10714	(.(((..(((((((.(((.((((((..(((.....)))..)))).....)).))).)))))))++.++.++.++..))).).	-48.8
1541	NM_003578	SOAT2	sterol O-acyltransferase 2	chr12	2073	130	149	19	GGGCTGGGAGGGGAGCGGG	GLGGERE	CCGTCTGCGTCTGCAGAGGACAGAA	AGCGCCAACCCTGTGGAGATGGAAA	2.80769	(((((....(((((((.((...(..+++..+++.+++....+++..).....))))))))))))))...	-33.69
1542	NM_001173467	SP7	transcription factor Sp7	chr12	2988	632	653	21	GGGCAGGGCCAGGGTGATGGG	GQGQGDGL	CCCTGGAGGCAACTGGCTAGGTGGT	CTGCAAGGGACACTGCCCACAGGTC	2.26471	((((((..((....++...++.++.++))....))))))((.(((((.............)))))))....	-30.22
1544	NM_001193511	MAP3K12	mitogen-activated protein kinase kinase kinase 12 isoform 1	chr12	3640	439	457	18	GGGCAGGGTGGGGGAGGG	GQGGGGP	ACTTCGAGATGTGGTACCCCTTGGT	CCCAGCCCCTCCCCAGGTGGAGAGC	1.17568	................(((((.((.((((.(++.++.++.++...).))))...)).))).)).....	-35.6
1545	NM_001193511	MAP3K12	mitogen-activated protein kinase kinase kinase 12 isoform 1	chr12	3640	758	780	22	GGGTGGGCTCAGGGGCCCAGGG	WVGSGAQG	TTTGAGGAAATCCTGGACCTGCAGT	TGCTGTCTTCCTGGGGCGCTTCCAC	2.47059	.....((((..(((((.(((((.....))))).)))))(.(((((((........))))))).)..))))..	-28.2
1547	NM_005811	GDF11	growth/differentiation factor 11 precursor	chr12	4260	649	675	26	GGGGAAGGGACCGCAGGGGGAGGGGG	GEGTAGGGG	GATCTTGCGACTAAAACCCCTAACT	CGGAGGCCGGCGTCACATCCGTATC	2.80952	..(((((((.((....((((.....))))...))..)))))))(((++.++.++.++...........))).....	-38.5
1548	NM_001135195	SLC39A5	zinc transporter ZIP5 precursor	chr12	1965	274	299	25	GGGTCGTCTTGGGCTGGGTAGGGGG	WVVLGWVGG	CATCTGCTGGCCGGCTTCTGTGTGT	CTCAGTCCCCAACCTGGGCCCTGCT	1.83673	.......(((((.((........)).)))))....(((((.(((.((((((...)))))).)))..)))))....	-32.9
1550	NM_001178080	STAT6	signal transducer and activator of transcription 6 isoform 2	chr12	3880	2592	2617	25	GGGGCAAGGGGAGTCGGGGGGAGGG	EGQGESGGGS	AGGACCTCACTAAGCTTCTCCTGGA	TCCTTGGGGGCACAGCCCCTCCTGC	3.4	(((((((..((..(((((((.((......)).)))))))....))..))))))).((((((...)))))).....	-32.7
1552	NM_015257	TMEM194A	transmembrane protein 194A isoform b	chr12	5398	91	117	26	GGGCCCTGGGGCTCGGGAGTCGGGGG	GPWGSGVGG	GGCGGTCTCGCCGGCAGTTGGTCCC	CGGTGGGACAGTGCGGCTACTCTTG	3.10811	((((....))))((.(((((.(((((((((....)))))))))((.++.++.++.++.))....))))).))....	-45.8
1557	NM_001286256	STAC3	SH3 and cysteine-rich domain-containing protein 3 isoform b	chr12	1587	282	309	27	GGGGAGGCAGTGGGAGCTGGGGGTGGG	GEAVGAGGGP	ACTTCCCCCAGAGCCCCAGGCCAAT	CCCATCTACTACATCTATGAGGAAG	1.22368	.((.(((((((..(((...(((........)))...)))..))))))).)).(((((...........))).))...	-30.4
1559	NM_007224	NXPH4	neurexophilin-4 precursor	chr12	1804	774	804	30	GGGGCCCGGGCTTGGGGGCTCCCTCGGGGG	AGPGLGGSLGG	CGCTGGGGATGGCAGCAGCAGCGGC	CGCACTGGCGGGGCCGCTTGGGGGC	4.825	.((((.......)))).((..(.(.(.(((((..(((...(.(((((....))))).)...))).))))).).).)..))	-37.8
1560	NM_052897	MBD6	methyl-CpG-binding domain protein 6	chr12	4150	475	494	19	GGGTGGGGCTGGGGTGGGG	PGGAGVGP	TTGACCCTTTGGCCCCGGTGACCCC	CCAGCATCAGAGGAGGACATGACCA	1.46774	.....(((((((..(.(((......+++.+++...+++..+++))).)..))))))).((......)).	-32.27
1561	NM_052897	MBD6	methyl-CpG-binding domain protein 6	chr12	4150	2774	2797	23	GGGAGGGGGTCAGGGAAACGGGG	GRGSGKRG	CCCCCCAGTCCCTGAGCTGCTCACT	CCGGAGGGGAGGAGGGGGACTTAGG	1.8961	.((((...(((((((.((.(((.....))).)).)))))))...))))((.(((.++.++.++.++.))).))	-53.3
1562	NM_001160045	GLI1	zinc finger protein GLI1 isoform 2	chr12	3398	2602	2620	18	GGGAGGGTGGGGGCAGGG	WEGGGRE	GTTCAATCTCAACAGGAGCTACTGT	AAGATGCCCCCGCCCAGGAACCTTC	1.38596	((((..(((((.(((......))))))))(((((((((((.......)))))))))))..))))....	-34.8
1565	NM_001122772	AGAP2	arf-GAP with GTPase, ANK repeat and PH domain-containing protein 2 isoform PIKE-L	chr12	5838	977	1004	27	GGGGCTGAAACGGGGCCGGGAGGGGGG	PGLKRGREGG	CAATCACTCTGGAGCCTCCAGCTCC	CCGAGCATCCACTCGTGACCGCAAG	3.05128	...((((((((((((.....))))))))).)))...(.((.((.((((((.((...)).))).))).)).)).)...	-31.5
1566	NM_006825	CKAP4	cytoskeleton-associated protein 4	chr12	3036	526	554	28	GGGAGGAGCTGGGCCAGGGCTTGCAGGG	REELGQGLQG	AGCCACCAGGACTTCTCCCGGCAGA	CGTCGAGCAGAAGGTGCAGTCTTTG	2.0303	..((....)).((((((((......))))))))(((.(((...((((((.....).)))))....))).)))......	-29.6
1569	NM_016238	ANAPC7	anaphase-promoting complex subunit 7 isoform a	chr12	3045	1714	1743	29	GGGAGTGGGGAAGAAGGGGACCTGGAGGG	GSGEEGDLEG	GGAGGAGGATGTGGACGACATGGAA	CAGCGACAGTGAGGCGGCCCAGTGG	5.25	++.++.++....++.(..(((........)))..)....(((...)))...((((.((.........)).)))).....	-12.97
1570	NM_001033677	CABP1	calcium-binding protein 1 isoform 3	chr12	1604	565	588	23	GGGCGGGATGGGGAGGAACGGGG	GRDGEERG	GTCGTCGCCGCTGCCGCCGGCCCGC	ACTGTCCCCGGCGCTCGGCCTCCGG	1.48333	.(((((.((((..((((......)))))))))))))(((((..((((((...))))))........)))))..	-35.2
1571	NM_015048	SETD1B	histone-lysine N-methyltransferase SETD1B	chr12	8195	2812	2834	22	GGGGCAAGGGCGAGGGCCTGGG	WGKGEGLG	ATCGCCTCGTGCCTGCTGGAGTCAT	CTACGAGGGCCTGGGCCTGGGCATT	3.13793	.((((((..(((((..((....))..))))).))))))(((((((((((.....))))))))))).......	-38.1
1572	NM_030765	B3GNT4	UDP-GlcNAc:betaGal beta-1,3-N-acetylglucosaminyltransferase 4	chr12	1504	639	660	21	GGGGCAGGGTGGGGGGATGGG	WGRVGGWA	CGACGTGCGGCTATCCGCAGCACGT	CTAGGGGCCGGCAGCTGAAGCTGGT	6.85	(.((((((.((.....)).)))))).)((..+++.+++.....+++...+++.))..((((....))))..	-34.95
1573	NM_001278378	ARL6IP4	ADP-ribosylation factor-like protein 6-interacting protein 4 isoform 5	chr12	1480	389	416	27	GGGCACCGGGGGCGTGGGTGCTGCGGG	RAPGAWVLRA	GCGCGCGAGGGTCGCCTTCTTCCCA	CGTGCGCCGAGAGGGCAGCCTTGGA	2.71053	.....(.(((((.(((((((((((.((...)))))((((((.((.(...).)).)))))))))))))).))))).).	-35.5
1578	NM_145648	SLC15A4	solute carrier family 15 member 4	chr12	2789	58	87	29	GGGCTCTGGGGGCGGTGCGGGCGAGCGGG	EGSGGGAGERA	gaggcagctggcggcgtcgcATGGA	CGCCGCTGCTGGGCGCGCGGCGGGC	5.04167	......(((.((.(((.(((..........((((.((((((((..........)))))))).)))))))))).)).)))	-38.2
1579	NM_015678	NBEA	neurobeachin isoform 1	chr13	11120	645	676	31	GGGGGCAGCGGGATGGGGGAGCTAAGGGGGG	GGSGMGELRGA	CGGGGGCAGCGGTGGTGGCGGCACC	CGTCCGGCTCCGGCTCGGTGATGCT	8.2	....((((..++.++.++.++(((((((((.(((.(((((................))))).)))))..))))))).))))	-44
1580	NM_001040429	PCDH17	protocadherin-17 precursor	chr13	8009	2077	2103	26	GGGACGGGCGGCGGCGGGGGCCTGGG	GTGGGGGLG	GCAGTGTCGGGTCCTAGGCGGAGGA	CGGGCCCGGGGGTTCCGTCCCCTTC	2.82353	.....(.((((.((..++.++.++.++....++.++.++.+++++...+++.+++...+++)).)))).)......	-59.09
1581	NM_001080396	FAM155A	transmembrane protein FAM155A	chr13	3859	1105	1128	23	GGGGGGCGGCCGGGGGGGACGGG	RGAAGGDGQ	GCGGTGTGCGCCAGGAACTGGAGTC	CAGGAGGTGAGGAGCAAGCATCCCA	6.88889	..(((((((.((..(..(((........+++.....+++.+++..+++)))....)..)).))..)))))...	-26.3
1582	NM_001846	COL4A2	collagen alpha-2(IV) chain preproprotein	chr13	6263	478	508	30	GGGCCAGTGGGCCCCCAGGGGTACAATGGG	GPVGPQGYNGP	TGAGAAAGGTGGACGTGGTCAGCCT	CCACCAGGATTACAAGGATTCCCGG	1.21538	.......(((.(((...))).)))(((.(((.((.((((....)))).)).))).)))((.(((..........))).))	-26.6
1583	NM_001846	COL4A2	collagen alpha-2(IV) chain preproprotein	chr13	6263	657	687	30	GGGGCAAGGTGGGCCCAGGGGAAGGCCGGG	PGQGGPRGRPG	GTGCCGATGGAATTCCTGGACACCC	CTACGATGGCTGCAACGGAACCCAG	1.83673	((((((.((.....(((((...(((.((((.......)))).))).....)))))...)).)))).))............	-26.2
1584	NM_001846	COL4A2	collagen alpha-2(IV) chain preproprotein	chr13	6263	1005	1035	30	GGGTGAAAAGGGTGACGTAGGGCAGCCGGG	KGEKGDVGQPG	GAGGACTTGGTTTCTACGGAGTTAA	ACCCAACGGGATTCCATCAGACACC	2.3	........(((.(((..((((((..((((.....((.((.(.....))).))...)))).....))))))...))).)))	-19.8
1585	NM_001846	COL4A2	collagen alpha-2(IV) chain preproprotein	chr13	6263	2572	2601	29	GGGCCAGATGGGCCCCCTGGGGAAAGGGG	GPDGPPGERG	ATCCCCAGGTCCCATCGGCCTGCCA	CCTCCCTGGAGAAGTCCTGGGAGCT	0.896907	.((((((((.(((((((((((....))))).))))))...))))))))....(((.((((.(((....))).)))))))	-49.5
1586	NM_001846	COL4A2	collagen alpha-2(IV) chain preproprotein	chr13	6263	2722	2751	29	GGGATGCCTGGGATGCCAGGGCTGAAGGG	GMPGMPGLKG	CCCCCCTGGATTCAGAGGAAGCCAA	CCAGCCAGGCCTCCCAGGACCTTCC	0.62	..(((.(((.(((....))).))).)))...(((((((.(((..(((((......))))).))).))))))).......	-39
1587	NM_001846	COL4A2	collagen alpha-2(IV) chain preproprotein	chr13	6263	3751	3780	29	GGGCTGACTGGGCCTCCAGGGTCGCAGGG	GLTGPPGSQG	ACTTAAAGGACAAACAGGCTTTCCA	AGAGCTGGGGCGGATTGGACTGCCT	3	...............((((..(((((..(((.((.(((((((..(....)..)))).))).)).))).)))))..))))	-29.8
1588	NM_001846	COL4A2	collagen alpha-2(IV) chain preproprotein	chr13	6263	4268	4293	25	GGGCCGGGGACTCCGGGCCCCAGGG	WAGDSGPQG	CCAGGAACCCCAGGGACCAAAGGAT	CAGGCCTGGTGTGTTTGGTCTCCCA	1.12329	((.((....)).)).......(((..(((((((.((.(((((((........))))))).)).))))))))))..	-32.2
1589	NM_001846	COL4A2	collagen alpha-2(IV) chain preproprotein	chr13	6263	4528	4557	29	GGGGCACCGGGGGAGATGGGGCCCCAGGG	GAPGEMGPQG	TCCCCAGGGGAGGCGAGGCCCCCCT	CCCCCCCGGAGAACCAGGTTTCCGT	0.64433	.(((((((((.(((...))))))))))))..(((((((......((((....)))))))))))................	-48.8
1590	NM_001845	COL4A1	collagen alpha-1(IV) chain preproprotein	chr13	6532	1548	1579	31	GGGGGCCTCCCGGGCCACAGGGACCCCCGGG	RGPPGPQGPPG	CTCATCTGTGATATAGACGGATATC	AGAAATAGGTTTCCCAGGGCAGCCA	1.18919	(((((((((.......)))))).(((((((..((((........)))))))))))))).....((((.((...)).)))).	-30.4
1591	NM_001845	COL4A1	collagen alpha-1(IV) chain preproprotein	chr13	6532	2755	2786	31	GGGAGAAATGGGCGTCATGGGGACCCCCGGG	KGEMGVMGTPGQ	GGATTCCTGGGTTTCCAGGTTCCAA	CAGCCGGGCTCACCAGGACCAGTGG	1.40625	(((..(((((....))))).)))..(((((...(.((((((.((((....))))))).))).).))).))...........	-29.6
1592	NM_001845	COL4A1	collagen alpha-1(IV) chain preproprotein	chr13	6532	3757	3788	31	GGGTCCTCCGGGGCCCCAGGGACAGCCGGGG	MGPPGPQGQPGL	GATCCAAAGGAGAGCAAGGATTCAT	TTACCGGGATCCCCAGGCCATGCCA	1.22535	..(((...)))..(((.((.....((((...(((((((((((.((.....)))))))).)))))...))))..)).)))..	-32.7
1593	NM_001845	COL4A1	collagen alpha-1(IV) chain preproprotein	chr13	6532	3871	3902	31	GGGACCCATGGGGCCTCCAGGGCTTCCTGGG	PGPMGPPGLPGI	GCCAGCCTGGCCTGCCAGGACTTCC	ATTGATGGAGTTAAAGGTGACAAAG	1.62222	(((..(((((....)))))(((((...((((((.(((((((...))))))).)))).))...)))))....))).......	-28.4
1594	NM_001845	COL4A1	collagen alpha-1(IV) chain preproprotein	chr13	6532	4216	4246	30	GGGCCCCCCAGGGCTGAAAGGGCTTCAGGG	EGPPGLKGLQG	GGGAGCCCGGGCTCCCTGGTCCTGA	ACTGCCAGGCCCGAAAGGCCAGCAA	0.75	.((.(((..((((((((((((((...(((((....)))))...)))))..))))))..))).))))).............	-39.1
1595	NM_001007537	C1QTNF9B	complement C1q and tumor necrosis factor-related protein 9B precursor	chr13	1212	374	403	29	GGGCCTCAGGGGCAGAAGGGGAATAAGGG	GPQGQKGNKG	AGAGAAAGGCCTCCGAGGAGAGACT	TGACGTGGGTCCCACTGGTCCTGAG	2.96774	.......(((((...((......)))))))((((((.(((...((((...(.(....).)...)))).))).)))))).	-29.2
1596	NM_001007537	C1QTNF9B	complement C1q and tumor necrosis factor-related protein 9B precursor	chr13	1212	428	457	29	GGGCCAAGGGGCAACATTGGGCCTTTGGG	GPRGNIGPLG		CCCAACTGGTTTACCGGGCCCCATG	1.44444	(((((..((.....(((((((((....))))))).)).....)).)))))....	-27.4
1597	NM_178540	C1QTNF9	complement C1q and tumor necrosis factor-related protein 9A precursor	chr13	1826	369	399	30	GGGGCTTGCAGGGCCCATGGGAGAGAAGGG	KGLAGPMGEKG	GATCCCCAGGAAAACATGGCCCCAA	CCTCCGAGGAGAGACTGGGCCTCAG	1.19403	..((((((((.......(((((....)))))........)).)))).))...((((((...((......))))))))...	-27.7
1598	NM_178540	C1QTNF9	complement C1q and tumor necrosis factor-related protein 9A precursor	chr13	1826	424	453	29	GGGCAGAAGGGGAATAAGGGTGACGTGGG	GQKGNKGDVG		TCCCACTGGTCCTGAGGGGCCAAGG	3.90476	.(((.....((((...((((.(((....))))).))..)))).....)))....	-17.6
1599	NM_001265	CDX2	homeobox protein CDX-2	chr13	2351	1253	1278	25	GGGGTTCTGGGGCCAACTGGGGGGG	GVLGPTGGV	AGCCTCAGTGCCTGGCTCTGTCCCT	TGCTAAACCCCACCGTCACCCAGTG	2.15873	.(((((((.((((((.......))..)))).)))))))..(((((((((((.....))))).......)))))).	-34.5
1600	NM_018676	THSD1	thrombospondin type-1 domain-containing protein 1 isoform 1 precursor	chr13	3347	1985	2016	31	GGGGGAGACGGGCCCACGGGGAGTCCAGGGG	GGDGPTGSPGD	CGAGCAGCGCGGGAGCTTCTCGGAT	ACACAGGCATCCCTCTGACCTACAG	2.66667	((((.(((......))).))))..((((..(((.((((((...))).((((...))))........))))))..))))...	-27
1602	NM_007129	ZIC2	zinc finger protein ZIC 2	chr13	2975	685	713	28	GGGCGGCGGGCAGCACGGGCTGTTCGGG	PGGGQHGLFGP	GCCGCGGCTTCGGGGACTCGGCGCC	CCGGGCGCGGGCGGCCTGCACCACG	2.73684	..((.((...((((...((.(((((.(((..((((((((....)))))))).))).))))).))...))))..)).))	-41.6
1603	NM_007129	ZIC2	zinc finger protein ZIC 2	chr13	2975	1781	1810	29	GGGGGCGGCGGCGGGGCGGGCGGCGGGGG	GGGGGAGGGG	CTCAGGCGGCGGCAGCGGCAGTGGC	CGGCGGCAGCTCTGGCGGGGGCAGC	8.31818	(((..((.((....)).))...++.++.++.++((.((((((.++.++.++.++........)))))).))))).....	-59.1
1604	NM_005537	ING1	inhibitor of growth protein 1 isoform D	chr13	2843	869	893	24	GGGCCTGTGGGCTCGGGGCCGGGG	PGLWARGRG	GATTTATAGCAGTAGCAGTGATCCC	CTGCAGTTCGGACCGCCTCCCGCGA	1.72727	.......(((.(((((..((.(((((((((....))))))))).))..))))).)))(((........)))...	-29.7
1605	NM_024537	CARS2	probable cysteine--tRNA ligase, mitochondrial	chr13	1862	96	115	19	GGGCCTTGGGCGGGCTGGG	LGLGRAGW	GCCCCCCGCTGCTCCAGGCCGCGCT	TGGCACTGGCCTGCGGGCCGGGCGG	0.953488	(((((((((....((((((((....+++....+++.+++..+++)))).))))...)))))..))))..	-48.29
1606	NM_005986	SOX1	transcription factor SOX-1	chr13	4108	128	158	30	GGGCCCCGCCGGGGCGGGCGGCGGCGGGGG	SGPAGAGGGGG	GCGCCCAGGCCCCCACGAACCTCTC	CGGAGGCGGGGGCGGCGGCGGCGGC	1.70455	.(((((.(((..((.(((.....)))))....))).)))))++.++.++.++(++.++.++.++...)++.++.++.++.	-74.8
1607	NM_005986	SOX1	transcription factor SOX-1	chr13	4108	524	545	21	GGGCGTGGGCGTGGGCGTGGG	MGVGVGVG	GTGGCGGCGGCGCGGCTGTGGCCAT	CGCGGCGGCCGTGGGCCAGCGCCTG	3.17857	..((((..(((((((((((.((...+++...+++...+++...+++.)).))))))))..)))..))))..	-47.45
1608	NM_002929	GRK1	rhodopsin kinase	chr13	2098	685	712	27	GGGTCCTAGGGAAAGGGGGCTTCGGGG	RVLGKGGFGE	GGGGAGGACTGGTTCCTGGACTTCA	AGGTGTCGGCCTGCCAGATGAAGGC	5.34783	..((((..((..((((((((((....))))).)))))..))...)))).((.((((....)))).))..........	-27.6
1609	NM_001164815	ACIN1	apoptotic chromatin condensation inducer in the nucleus isoform 3	chr14	4817	3626	3656	30	GGGCAGTGCGGGAACAGTGGGCAGAACGGG	RAVREQWAERE	CGGGCAGAGCAGCGGGAGCAGGAAC	AACGGGAAATGGAGCGGCGGGAGCG	6.86667	...(((..((..((..........)).))..)))+++......+++......+++...+++..........((....)).	-14.13
1614	NM_021136	RTN1	reticulon-1 isoform A	chr14	3309	355	378	23	GGGGTTGGGCGCCAGGGCCCGGG	PGLGARARE	CGCCGCAGGCTGGGGAGCCCAGCCC	AAGCGGCGTCGCGGGAAGCCGGCTC	1.94231	((((((.((((..((.((((((((...)))))))).))..))))......))))))...(((....)))....	-39.2
1615	NM_001288802	NFATC4	nuclear factor of activated T-cells, cytoplasmic 4 isoform 6	chr14	5493	598	617	19	GGGGGCCAGGGTGGGGGGG	GGQGGGA	AGGCTTTGGGGGCTACAGAGAAGCA	CCTTCTTCAGCCCAAGCCCTGGCAG	5.08571	.(((((...(((((...((((((....+++...+++.+++.+++.)))))).)))))))))).......	-45.52
1621	NM_001024858	SPTB	spectrin beta chain, erythrocytic isoform a	chr14	10064	5263	5293	30	GGGAGACCGGGGCGATTGGGCAGGAGCGGG	RETGAIGQERV	CGGGACAAGTTCCGGGACTTTGCCC	TGGACAATGTGAATGCCTTCATCGA	2.80645	(((((....)))))........(((((....))))).((((.(((((....((.((.....)).))..)))))..)))).	-27.9
1622	NM_015072	TTLL5	tubulin polyglutamylase TTLL5	chr14	4757	1614	1639	25	GGGAGAAAGGGCCAGGGAAGTTGGG	REKGPGKLG	ATGAAAAACCTCGTGGGCTCAGCCC	TGGTTCTGTGCTTGGTCTGTCAATG	2.68	.........(((.(((((...))))).)))...((((((((.(...((((....))))).)))))))).......	-23.3
1623	NM_001080414	CCDC88C	protein Daple	chr14	7543	6045	6069	24	GGGAGACGGGGTCCCGGGGCAGGG	EGDGVPGQG	TCCGGGCAGGGCTCAGCCTCTCAGA	CTGCAGTGAGGGGCTTCCGGCCAAG	3.08333	....(((.(((...(((((((((..+++....+++.....+++...+++......)))))))))))).)))...	-33.27
1624	NM_022898	BCL11B	B-cell lymphoma/leukemia 11B isoform 2	chr14	7830	1995	2024	29	GGGGTGCCCGGGGTCCCGGGCGCGGGGGG	GVPGVPGAGG	CCGCAACCGCGAGAACGGCGGTGGT	CGGCGCGGCCAAGGCGCTGGCTGAC	3.17778	((((..((........++.++.++.++.((((((((....)))))))).))..))))..((((((......))))))..	-53.3
1625	NM_022898	BCL11B	B-cell lymphoma/leukemia 11B isoform 2	chr14	7830	2198	2225	27	GGGCGGCTGCGGGGACGCGGGCGCGGG	AGGCGDAGAG	GGGACGCGGGCGACGACGACGACGC	CGGCGCGGTCAACGGGCGCGGGGGC	6	....((((..((..(((..((.(((..(((.(((((....))))).)))..))).))..)))..))..)))).....	-36.8
1626	NM_138576	BCL11B	B-cell lymphoma/leukemia 11B isoform 1	chr14	8043	1070	1094	24	GGGTGACGGGACTCAGGGTGAGGG	SGDGTQGEG	CGTGCTGCAGCGCGCGCCCGGTCTC	TCAGACGGAGGCTCCCTTTGGATGC	1.91429	(((((....)))))((((((((((((.....)))))))..))))).....((..((((((...))))))..)).	-31.8
1634	NM_001199427	TRAF3	TNF receptor-associated factor 3 isoform 3	chr14	7388	1348	1369	21	GGGGACGGGATGGGGAAGGGG	GDGMGKGT	GATGTGTGCCAGGGTCTACCTGAAC	ACGCACTTGTCGCTGTTTTTTGTCA	5.29412	(((..((((((((.....))))....+++..+++..+++...+++...))))..)))..............	-27.69
1638	NM_033271	BTBD6	BTB/POZ domain-containing protein 6	chr14	1987	1515	1536	21	GGGACTGGGGTCCAGGGTGGG	GTGVQGGQ	CCAGTGCTCCTCGGACAGCACCAAC	CAGATCCCTGAGCTCATTTTCTATG	1.69444	...(.((((...(((..........+++...+++.....+++.+++....)))..)))).)..........	-20.75
1639	NM_144568	TMEM55B	type 1 phosphatidylinositol 4,5-bisphosphate 4-phosphatase isoform 2	chr14	1827	361	386	25	GGGGCCCGGCGGGAGTGGGGCTGGG	VGPGGSGAGP	GTGGCGCGGGCGGCAACGGTTTAGT	CCCGGGGGAGGCCTGACCCCCTCCG	1.87143	...((.(((((....((......))...))))))).((((.((((.(((((((....).)))))).)))))))).	-39.9
1641	NM_001012975	RNASE10	inactive ribonuclease-like protein 10 precursor	chr14	651	50	72	22	GGGCCTGGGGATGGGCCTGGGG	LGLGMGLGL	TTTTCATGTTGCTGATGCTGCTGCT	TTGGGACTTCATATGGCTACAGCAG	4.55556	..........((....))..((((((((((..+++..+++...+++...+++.........)))).))))))	-31.4
1642	NM_173846	TPPP2	tubulin polymerization-promoting protein family member 2	chr14	797	604	627	23	GGGCAAGGGCATTGCGGGACGGG	KGKGIAGRE	AGGAGCGCTTTGATGAGAGTGGCAA	AAGAGATGACTGACAACACAGGCTA	5.25	...(((.((.((.((..(((.((..+++...+++......+++..+++....).).)))..)).)).))))).	-19.24
1643	NM_014045	LRP10	low-density lipoprotein receptor-related protein 10 precursor	chr14	3250	2355	2374	19	GGGCGGGGCAGTGGGTGGG	EGGAVGGQ	ATGGTGGCACAGGTCCAGCCCGTGA	CAAGATGGGGAGCAGGCACCCCCAC	1.61404	..((((.(...(.(((...((((..+++.+++.....+++.+++....))))))).).).)))).....	-33.09
1644	NM_144985	CDH24	cadherin-24 isoform 2 precursor	chr14	3439	336	357	21	GGGCCTGGGCAGGGTCCCGGG	RAWAGSRE	ATGGGGCGTCTGGCAGCCCCAGCCC	AACACCCAGGGCCTGCTCTGCTGCG	1.20896	.((((((........))))))((...(((..(((((((.(((.(((....))).)))))))))).))))).	-37.4
1645	NM_032876	AJUBA	LIM domain-containing protein ajuba isoform 1	chr14	4262	451	477	26	GGGTCTGACGGGACCCCCGGGCCGGG	GSDGTPGPG	CAGAAAGGGTGAATCTAGCCGGTCT	CAAGGGGCGCCTAAGTGGGTTGGGG	2.03704	((....(((((..(((.((((((((((((((....))))))..))))).))).)))..)))))...))........	-32.4
1648	NM_001267036	SLC7A8	large neutral amino acids transporter small subunit 2 isoform c	chr14	3275	84	106	22	gggaggaggggaggggATGGGG	MG	aggaaggggaagagagagccaggaa	CAGTATGGGCAGGAGCTTAGCTGGA	15.875	..................(((((..+++....+++..+++...+++.)....(((((....))))).)))).	-21.45
1649	NM_001805	CEBPE	CCAAT/enhancer-binding protein epsilon	chr14	1547	583	614	31	GGGGGCCGAGCTGGGCCCGGGGAGCTAGGGG	GGRAGPGELGD	TGGCCAGCAGCCACTCGAGTTCTCA	ACATGTGTGAGCATGAGGCCTCCAT	2.69231	.((((........(((.(((((((...(((((......))))).))))))).)))..(((((....))))).)))).....	-32.8
1650	NM_004643	PABPN1	polyadenylate-binding protein 2	chr14	3102	1314	1342	28	GGGGGCTGCGGGCGGTCGGGGCTCCGGG	AGAAGGRGSGP	CGGCGGCGGCGGCGGCAGCAGCAGC	CCGGGGCGGCGGCGCCATCTTGTGC	4.32258	.++.++.++.++.....(((..((..((.(((((+++.....+++.....+++..+++...))))).))..))..)))	-48.47
1651	NM_004643	PABPN1	polyadenylate-binding protein 2	chr14	3102	1392	1423	31	GGGGGCCCCGGGGGGCGCAGGGGACTACGGG	EGAPGGAGDYGN	CCGGGGCCGGTGGGGAGGCCGGGGA	AACGGCCTGGAGTCTGAGGAACTGG	4.83721	((.(.(((...++++.....++++.++++.....++++))).).))(((((.((((.....)))).)))))..........	-51.34
1652	NM_016609	SLC22A17	solute carrier family 22 member 17 isoform b	chr14	2404	1077	1101	24	GGGGAGTTGGTGGGGGTGGGAGGG	GELVGVGGH	CCAGAGGCTTCGGGTGGCCCTGGCA	CACTTCCTGTTCCTGGGCCTGGCCC	2.87805	...........(((((((((.((..(((((((.++.++.++.++......)))))))...)).)))))..))))	-47.3
1654	NM_032452	JPH4	junctophilin-4	chr14	4404	965	988	23	GGGGGGCTGGGAGGCGGGGCGGG	VGGWEAGRA	ACTTTGACGACGGGGGCTGCTACGT	CACATGGCTACGGCGTGTGCACGGG	10	..........((.(.((((...((((..+++..+++....+++..+++..))))....)))).).))......	-29.5
1656	NM_176783	PSME1	proteasome activator complex subunit 1 isoform 2	chr14	1181	786	804	18	GGGCAGGGCAGGGGTGGG	GQGRGGQ	CCGCAATGCTTATGTGAGGAGGCAA	CAGAGGCAGCTTTCCCAGGCCACCC	2	.......(((..((.(.((((((..+++..+++..+++..+++........)))))))))))).....	-29.57
1657	NM_017999	RNF31	E3 ubiquitin-protein ligase RNF31	chr14	3556	1238	1262	24	GGGGTTGGGGTTGGGAACTGAGGG	KGLGLGTEG	CCTGTGATCGGCCCCGAGGCTGTAA	TCCCCAAGGAACTGGAGGCCTAGAA	1.65385	((((...((((((((..........))))))))...))))......(((((.(((......))).)))))....	-26
1658	NM_001286367	NOP9	nucleolar protein 9 isoform 2	chr14	5877	162	188	26	GGGGGCGCGGGGCCAAGGGGTCGGGG	RGRGAKGSGR	CGCCGGTTCCCAGCTGGTGGCAAAC	CGCCCCTTACCAGGCCGTAAGCGGC	2.16071	.((((.((.(...((((((((.....++++...++++....++++..++++.)))....)))))...).)).))))	-50.45
1659	NM_001164692	LTB4R2	leukotriene B4 receptor 2	chr14	1560	808	835	27	GGGGCTCCGGGCGGCACGGGGCGCGGG	WGSGRHGARV	CTGGCACGGCTGCGGGGCGCCCGCT	TGGGCCGGCTGGTGAGCGCCATCGT	3.10526	.((((...(((((.((.((((((((.(.((((((.......)))))).).)))))).)).)).)).)))))))....	-44
1661	NM_006871	RIPK3	receptor-interacting serine/threonine-protein kinase 3	chr14	1921	726	752	26	GGGACAGGGTCCGGGGAGCCAGGGGG	GTGSGEPGG	CACATTTCAGGGAGGCTCACAGTCA	CACCCTGGGCTACTTGGCCCCAGAA	2.16327	.............((((...)))).(((.((((((((((((.(((....))).))))))))..)))).))).....	-29.9
1663	NM_025081	NYNRIN	protein NYNRIN	chr14	7857	2543	2569	26	GGGGCTCCTGGGGGCTTGGGAGGGGG	EGLLGAWEGA	GCAGTAAGCACCAGTTTCAGATGGA	CCCCAAGGCAGCCACCTCGCCACCT	2.2549	((.....))..............(((((((((((.(((((((......))))))).))).)))).)))).......	-32.2
1664	NM_001039771	CBLN3	cerebellin-3 precursor	chr14	2344	551	576	25	GGGGGCCGGGTGGGCCCAGGAGGGG	LGAGWAQEGS	CCTTGGTTCTGGTGCTTCTGGCCCT	TCAGAGCCCGTCCTGCTGGAGGGGG	2.87234	((........))...((((((((((..(((((.....)))))....))))))))))(((.(((....))).))).	-40.8
1665	NM_005249	FOXG1	forkhead box protein G1	chr14	3206	574	600	26	GGGCTGGGCGGCAAGGGCGAGCCGGG	GLGGKGEPG	CGCCCTGGACGGGGCTAAAGCGGAC	CGGCGGGCCGGGGGAGCTGGCGCCC	3.19512	(((((.(..((..((....))...))..).)))))....((((..(((((..++.++...++.++..)))))))))	-37.72
1666	NM_032594	INSM2	insulinoma-associated protein 2	chr14	3013	443	471	28	GGGCGGCTGGGGTGAGCCCGGGGACGGG	RAAGVSPGTG	CGGGAACAGTCGGGGTCGCCATGTC	CGGGCGGGAAGGCGCGGAGTGGCGG	5.07407	((((..((.((..(((((((......))))))).)).))..))))+++..+++.+++.+++....(((......))).	-56.29
1667	NM_203301	FBXO33	F-box only protein 33	chr14	5149	453	487	34	GGGGGCTGCTCCGGGTACTGCGGGGGCGGCCGGG	RGLLRVLRGRPG	CGGCTGCAGCAGCTGCGACGGCTGC	AGCCGGCAGCCGGCGGCGGGGCCGG	4	(((((.(....(((((..(((((((.(((((((((((.(......).))))))))).....)).))))))))))))).))))).	-54.3
1668	NM_024558	VCPKMT	protein-lysine methyltransferase METTL21D isoform a	chr14	1784	248	273	25	GGGTTCGGGCACCGGGGCCGTGGGG	LGSGTGAVGL	TGAGCCGGCGGTCGGTGCTGGAGCT	CTCATGGCTGCTACCCTCGGGGCTG	3.14706	((((((.((((((((((((.((((...)))).)))))))..)))))..)))))).((((.(.......).)))).	-39.9
1670	NM_016651	DACT1	dapper homolog 1 isoform 1	chr14	3861	2104	2126	22	GGGCGGGGGCCACAGGGCGGGG	AGGGHRAGS	AGGCTGGTGTTCCCGGCAGGCCCGC	AGCAGGGCGCATGGCCACGGACGGG	3.15385	..(((((.....))))).(((((((+++.+++.......+++.+++.......)))...)))).........	-32.35
1672	NM_022571	GPR135	probable G-protein coupled receptor 135	chr14	1820	334	362	28	GGGTCCGGGGCAGCGCGGGAGGCGGGGG	GSGAAREAGA	CGCTCCCGGTGGCGGCGGCCTTGGC	CGGCGGTGAGGCGGCCGCTAGGCCC	2.75556	((..(((++.++.++.++.......)))..))((((...((((..(.(++.++.++.++...).)..))))...))))	-65.1
1673	NM_007374	SIX6	homeobox protein SIX6	chr14	1475	775	798	23	GGGTTCCGGGCGGGCACTACGGG	QGSGRALRA	GACTCCAGCAGCAGGTCCTGTCACA	CGGAGGGCGACGGCACGCCAGAGGT	2.43333	..(((..((.((..(((((.((...+++....+++.+++......+++..)).)).))).))..))..)))..	-25.94
1675	NM_020715	PLEKHH1	pleckstrin homology domain-containing family H member 1	chr14	6540	1852	1871	19	GGGCTGGGCCTGGGCGGGG	GLGLGGE	GCGCACCTCATCCTACTCCACCGAC	AGTCACTGGAGAAGTCGGGCTACCT	2	((.(((.((.(((.((((.......+++..+++...+++.+++))))....))))).)).).)).....	-31.37
1676	NM_182894	VSX2	visual system homeobox 2	chr14	2995	302	330	28	GGGGGTGGGCGGCATGGGGCTTCTGGGG	AGVGGMGLLGP	CGGCGCGCTCAGTGCTCAGCCCCGC	CCCGGGGGGCTCCCTGGCTTCTACA	2.83929	.(((((.....))))).(((((((.++.++.++..++..)))))))...((((((.((((....))))))))))....	-44.39
1677	NM_031464	RPS6KL1	ribosomal protein S6 kinase-like 1	chr14	5195	1502	1539	37	GGGCCCCCTCGGGGGCTCACTTGGGTTCCTGAGGGGG	GPPRGLTWVPEGA	GAGGGCTGGCCAGAACTCAGACGCT	CCGGCCCGGTGCTAGGGGGCTGTGG	2.32353	.........((((..(((((.((((((((((((((((((((((....)))))))))))))....))))))))))).)))..))).).	-49.8
1678	NM_138344	FAM181A	protein FAM181A isoform 1	chr14	1834	963	992	29	GGGGCTGGAGGGGGGACTGGGCCCCAGGG	VGLEGGLGPRE	CAAGGCCCACCCACAGCTACCATGT	AGGGACCTCCCTATGAGGGTAAGAA	2.03175	....((((.((((((.......))))))...(((((.+++...+++.....+++.+++.)))))......)))).....	-38.05
1683	NM_016417	GLRX5	glutaredoxin-related protein 5, mitochondrial precursor	chr14	1171	177	202	25	GGGGTCCGGGCGTGCGGGCGGCGGG	WGPGVRAAG	CGCGGCGCGGGCGGCGGTGGCCTTT	CTCGGGCGCGGGCGGCGGCGGCTCG	4.37037	((.(((.(.++.++.++.++......).))))).((((.(((((.....))))).)))).++.++.++.++....	-61.9
1684	NM_004918	TCL1B	T-cell leukemia/lymphoma protein 1B	chr14	1166	181	206	25	GGGAATGGGCCAGGGCCTCCCAGGG	REWARASQG	GTCGTGCGGTTCAATCCCTCGCGTA	CAGCAGATATGAACCCAGCATCACA	1.10417	((.(((((((((((((.((.((.(.((((...(((....))))))).).))))..))).))))))..)))).)).	-25.1
1685	NM_001127258	HHIPL1	HHIP-like protein 1 isoform a precursor	chr14	3462	2009	2042	33	GGGAGCCGGAGGGGCGGCGGGCGGCGGCGGGGG	GSRRGGGRRRGR	GCCAGCGCGGCCCACCCAGCAGCCA	CGGCTGAACTCGGCGAGCCGGGCGT	2.46	(((..(((.((((..((.((.........)).))..)))).)))++.++.++.++.(((.((((....))))..))).)))..	-52.8
1686	NM_001362	DIO3	type III iodothyronine deiodinase	chr14	2102	184	212	28	GGGCGAGGGGTCCCAGGGGGCTTCGGGG	EGEGSQGASGP	CCACGTCGCGGTTGGTGGTCGGAGA	CCTGCAGCCACCATGCTCCGCTCCC	2.18	((.(.((((++..++.++..++.....)))).))).....((((((...(((((.((.......)).)))))))))))	-34.22
1687	NM_001077594	EXOC3L4	exocyst complex component 3-like protein 4	chr14	2579	855	878	23	GGGCGCGGGGTGGGCCTTCGGGG	PGAGWAFGE	GCGCTCAGGAGCGCGTGCGGCGGCC	AGGCGGAGGGCGCGTCGGGTTTGGC	4.91304	(((((....)))))........(((((((.(((.(((.........++.++.++.++.))).))).)))))))	-46.9
1688	NM_001080464	ASPG	60 kDa lysophospholipase	chr14	1972	1524	1556	32	GGGTGTCATTGGGTTGCTGCGGGAAGCCGGGG	PGVIGLLREAGA	TGCTGGCCGTGCGGGGCAGGCATCC	CCTCCCTGTCCACCCAGGAGCTGGA	1.97917	..(((.((.....)).)))((.((((((((.....(((..(((.(((....))).)))..)))....))))).)))))....	-39.7
1689	NM_001080464	ASPG	60 kDa lysophospholipase	chr14	1972	1654	1687	33	GGGGCTGACCTGGGGCAGCCGGGCTATGACGGG	GADLGQPGYDGH	AGGCCTGCAGGTGTGGTGGCAGGCA	CACAGCGCCCTGCACGTCGCAGAGG	2.63889	(.(((....))).).(((((..((((((((((.((((..(.(((...))).)..))))..)))).))))))..))))).....	-35
1690	NM_001286399	C14orf180	nutritionally-regulated adipose and cardiac enriched protein homolog isoform a	chr14	1839	418	448	30	GGGGCCCGCGGGTGTGCAGGGCAGAGAGGG	WGPRVCRAERE	ACCAGAAAGAATGAGGAGGCCGCGT	AGGACAACAGGAAGTGCCCCCCCTC	0.715596	..............(.(.(((.(((((...)))))))).).)........(((((.((.((........)).)).)))))	-23.7
1691	NM_001286399	C14orf180	nutritionally-regulated adipose and cardiac enriched protein homolog isoform a	chr14	1839	776	802	26	GGGCAGGACGGGCAGGACGGGCAGGG	TGRTGRTGRA	TGGCGCGGCCTCCTGCGGCTCTGAC	CTTCCAGGAGAGCTCAAGCACTCCG	2.21875	.(((.(.(((((((((.(.((((.....)))).)..))))))..))).).)))....((((.((....)).)))).	-30
1694	NM_022489	INF2	inverted formin-2 isoform 1	chr14	4710	3768	3794	26	GGGCCCGGGGCCGGGCCTCAAAGGGG	RARGRASKGT	TCCTCGGGGTCGGGCACACTCCCCA	ACCGGGAAGCGAAGGAAGAAGCGTC	1.98182	.(((((((.(((((.......))).)).)))))))((((.((((...)))).))))((.((..........)).))	-32.3
1696	NM_015005	CEP170B	centrosomal protein of 170 kDa protein B isoform 2	chr14	6678	2544	2565	21	GGGGATGGGGAGGGCCTAGGG	GDGEGLGQ	ATCTAGGAAACCGCTTGCGGCTCCA	CAGACAGCCCAGCCCAGCCCCCCAG	0.797872	..((.(((..(((....))).)))))(((..(((..((((...((((.....)))).))))..))))))..	-31.1
1698	NM_001134875	C14orf80	uncharacterized protein C14orf80 isoform 1	chr14	1710	1234	1262	28	GGGGCAGCAGGGGACCGGGACCTGCGGG	GAAGDRDLRA	ACACCGGCTGGTGAGACGAGAGGAT	CAGCTGTGGTGATCAGGACGCTGAG	4	.(((((((((................+++.....+++....+++......+++)))))..)))).((((....)))).	-22.53
1700	NM_001270837	CRIP2	cysteine-rich protein 2 isoform 2	chr14	1676	386	404	18	GGGCGGGGGGGCGGGGGG	RAGGRGA	GGGGAGCTGGTCAGGCTGGTCAGTC	CATGTTTCTGGCCTGCTGTCACCAT	10.0526	.((.(((.((((((((..(((....+++.+++.+++.+++.)))..))..)))))).))).)).....	-58.9
1703	NM_001195082	TEX22	testis-expressed sequence 22 protein	chr14	2571	322	353	31	GGGCGGCCGGGAGAGGCCGGGCGCCGCCGGG	LGGRERPGAAGT	ACGAGCGCCGGCGGCTGGCCACGCT	ACCCAGCTGCACTGCAGGGACGTCG	1.70833	.(((.(((((((((((((((...((((....))))....)))))...))))))))..(((.((......)).))).)))))	-40.5
1704	NM_004667	HERC2	E3 ubiquitin-protein ligase HERC2	chr15	15340	10787	10808	21	GGGCCGGGGACAGGGGCAGGG	RAGDRGRD	CTGCTCAAGCTGTCAGTGTGCAGCC	ATGTGCTCTCCGCGGTGCTTTCCGG	2.82143	((((....(((...)))..))))((((((((.(((...(((((......)))))))).)))).....))))	-26.5
1705	NM_181789	GLDN	gliomedin	chr15	5083	186	213	27	GGGAGGCCGTGGGGACGCGGGTTGGGG	EGGRGDAGWG	catagagcATGGCCCGAGGCGCTGA	CCTGCGTGGCGCCCTGGCGGCCGTG	2.34146	.......((((((((.(((((((.(.(.(((((.....(((....)))..))))).).))))).))).).)))))))	-38.5
1706	NM_181789	GLDN	gliomedin	chr15	5083	771	802	31	GGGCCTGCAGGGAAATGAGGGCCCACCAGGG	LGLQGNEGPPGQ	GAGAAAAGGGAGACCATGGTGAACT	CAGAAGGGAGAAAAGGGTGACAAAG	3.23077	.............((.((((.....((((((.((......)).)))))))))).)).........................	-19
1707	NM_144599	NIPA1	magnesium transporter NIPA1 isoform 1	chr15	6565	8	31	23	gggcgggcgcgggcggaATGGGG	MG	ggctcgga	ACTGCAGCTGCGGCAGCGGCGGCGG	5.92857	...((...+++.+++...+++......+++))((((.(((((....))))).))))	-27.15
1708	NM_130901	OTUD7A	OTU domain-containing protein 7A	chr15	3042	2586	2620	34	GGGGCCCTACCGGGCGCGGCGGGGACGGCGGGGG	GALPGAAGTAGA	CGAGTCGCTGGCGCGCGCGGTGCCC	CGGCCGAGCACAAGTCGCAGACCTA	2.40816	.....(((....)))(((.((((((((.......)))))))).)))(.(((++.++.++.++..........))).).......	-52.8
1709	NM_020371	AVEN	cell death regulator Aven	chr15	1531	285	312	27	GGGAGCCGGGAGGCTGGGGCGCAGGGG	REPGGWGAGA	GGAGGCGCCCCGCGAGGCAGCCGCC	CCAGCGCGCCGGTTGAAGATGACAG	1.91837	((.(((((((((((...(((((.((((...))))..)))))...))).)))))..)).).))...............	-35.6
1710	NM_033510	DISP2	protein dispatched homolog 2	chr15	5032	2052	2074	22	GGGCGCGGGGCCGGTGGGAGGG	RARGRWEG	TACCTGGCGCGCGGCTGTGCGCGCC	CAGCGCGCCCCGGCGGCTACTGCTG	1.74468	..(((((((((((....))))))))))).(((((((((.((((.(.((...)).))))).))))).))))..	-48.9
1711	NM_033510	DISP2	protein dispatched homolog 2	chr15	5032	3536	3560	24	GGGTCAGTGGGAGGGATGCCCGGG	GSVGGMPGS	GGAGAAGGCAGGCCGCCCACGACCA	TCCTGCTCAGAGCAATATGAGCTAC	1.55	(((...((((..((.((((((((....))).))))).))..))))....))).(((((........)))))...	-31.5
1712	NM_001013703	EIF2AK4	eukaryotic translation initiation factor 2-alpha kinase 4	chr15	5534	78	109	31	GGGGGCCGTGGGGCCCCCGGGCGCGGCCGGG	GGRGAPGRGRD	ccttgggcgcagcgctgccATGGCT	ACGAGCCTCCGGAGAGCTACCCGCA	1.36709	....((((.(..(.(.(((.((.(((((((((....))))))))).)).))).).)..).)))).(((........)))..	-43.5
1713	NM_020962	IGDCC4	immunoglobulin superfamily DCC subclass member 4 precursor	chr15	6485	3713	3739	26	GGGTGTTGGGGATCCAGGGCAGGGGG	SGVGDPGQGA	CTCCAGAGGCTCCTGATCTCATCTC	CAGCCTGGCTGGACAGGGAGTTGGG	4.30769	(((((...((.(((((.......))))).))))))).(((((..((((......)))).)))))............	-26
1714	NM_005744	ARIH1	E3 ubiquitin-protein ligase ARIH1	chr15	5251	464	489	25	GGGCTGGGCGTCGGCGGGGAGCGGG	GLGVGGERD	GGGCGAGGTGGAGCTGGTGGAGCCC	ACGGACTGCTGTGCGGGGAGACGGG	5.59091	((((..++.++....++.++.))))........((((..((.(.(((((......))))).).))....))))..	-30.67
1715	NM_001199042	STRA6	stimulated by retinoic acid gene 6 protein homolog isoform f	chr15	3095	362	382	20	GGGCGGGAAGGGAGGAGGGG	MGGKGGGD	gctatctctgcaggaccagtgcgAT	ACACGAGAGGCCCTGTCCTCTTCCC	1.89189	.........(((((.((.((((...+++.+++..+++....+++).)))....)).))))).........	-29.89
1716	NM_001256496	MAN2C1	alpha-mannosidase 2C1 isoform 4	chr15	2984	497	520	23	GGGCTCCTGGGGGCCGGGAAGGG	GLLGAGKG	TCTCTATGTGGAAGTAGCCTGCAAT	AAGCATGATTGCAGCCCCTGACCCT	1.625	............((.(((((.....))))).)).((((.((((...((..(((....)))..)))))).))))	-22.2
1720	NM_001166283	RGMA	repulsive guidance molecule A isoform 1	chr15	3200	233	260	27	GGGTGGCCTGGGGCCACGACGGGCGGG	MGGLGPRRAG	gaggcaggccaaacccagtcaggAT	AACCTCGAGGGAGAGGCTAGTGGTA	2.72727	....((((((..(((((.......)))))))))))..(((......))).....((((......)))).........	-28.9
1721	NM_000875	IGF1R	insulin-like growth factor 1 receptor isoform 1 precursor	chr15	12235	4050	4076	26	GGGAACTTGGGCAGGGGTCGTTTGGG	RELGQGSFGM	GCTCGGGAGAAGATCACCATGAGCC	ATGGTCTATGAAGGAGTTGCCAAGG	4.26316	(((((((.((...)).)).))))).((.(((((...((.((((((((...)))))))).))...))))).))....	-20.5
1723	NM_138322	PCSK6	proprotein convertase subtilisin/kexin type 6 isoform PACE4B preproprotein	chr15	2302	388	418	30	GGGCGCGGGGGGCGCGGGGGGCGCGGGGGG	AGAGGAGGAGG	CCGCCGCCGCCACCGACACCGCCGC	CGCCGGCGGGCCCGGGTTCCGGCCG	3.61667	((((((.((((.(((.(.((.((.((.((.(...).)).)).)))).))))..)))).))))))..((((...))))...	-47.5
1724	NM_138322	PCSK6	proprotein convertase subtilisin/kexin type 6 isoform PACE4B preproprotein	chr15	2302	1341	1371	30	GGGCATCTGGGAATGGCGGGAGAGAGGGGG	WASGNGGREGD	CAGGGCCTGGGCTCCATTTTCGTCT	ACTACTGCTCGTGCGATGGCTACAC	4.34783	((((((((((((.........)))))))).))))(..((.(((.(((((((.....)).)).))).))).))..).....	-27.5
1737	NM_013372	GREM1	gremlin-1 isoform 1 precursor	chr15	4138	331	353	22	GGGGGCGGGGCCAAGGGCGGGG	RGRGQGRG	CCCCAGCAGCCTGGCTCCAGGAACC	CACTGCCATGCCCGGGGAGGAGGTG	2.25	((((....((((.(((((........))))).))))...(((((.(((...))).)))))))))........	-36.8
1738	NM_020154	EMC7	ER membrane protein complex subunit 7 precursor	chr15	1053	108	128	20	GGGATCGGGAGGGAGTGGGG	EGSGGSGV	CGGAGGTGCCCGGGGCTGCTGCTGA	TCGGCATAGGAGATCGCTTCAAGAT	4.7	..((((((..(....(((.(((((.+++...+++.+++...+++..))))))))..)..)))))).....	-33.79
1739	NM_173611	FAM98B	protein FAM98B	chr15	4388	1131	1160	29	GGGGAGGTGGTGGGGGAGGGGGAGGAGGG	WGGGGGGGGGW	GGCTGGGGGGGTGGAGGAGGAGGTT	TGGGGGGGAGGAGGAGGAGGTGGTA	320	((((..++.++.++.++....))))..++.++.++.++.++.++.++.++..++.++.++...++.++.++.++.++..	-80.02
1740	NM_004573	PLCB2	1-phosphatidylinositol 4,5-bisphosphate phosphodiesterase beta-2 isoform 1	chr15	4677	3103	3131	28	GGGCCACCGGGCGTGGGGGGCGTCGGGG	GPPGVGGVGA	GGGCGCGGCGCAGCTGGCGGAGCTC	CCTGCAAGCTCGGTCCCGGCAAGGG	3.89189	..(((...))).((((((.(((((((((((.((((.(((.....)))))))))))))..))))).)..))))).....	-37.8
1741	NM_004573	PLCB2	1-phosphatidylinositol 4,5-bisphosphate phosphodiesterase beta-2 isoform 1	chr15	4677	3207	3235	28	GGGCGAGGGCCCTGAGGGCGTGGACGGG	PGEGPEGVDGR	GCGAGGAGAGCGCCGGAGCCGCGCC	CGCGTGCGGGAGCTGAAAGACAGGC	2.44118	((...(...(((((.(..(((((((((((....))))....))))))).).)))))...)....))............	-34.2
1746	NM_130468	CHST14	carbohydrate sulfotransferase 14	chr15	2198	323	347	24	GGGCCCCTCTGGGCAGGGCCCGGG	RAPLGRARA	GAGCCCCTGGGCCGGGCGCTGAGGC	CGGGGCTGGGTGGGCCGCCCCTGCT	1.27907	..((((..(((((.(.(.....).).)))))....)))).((((..+++.+++...+++.+++..)))).....	-54.72
1747	NM_152260	RPUSD2	RNA pseudouridylate synthase domain-containing protein 2 isoform 1	chr15	2116	174	196	22	GGGACAGAGGGCGGGCTGAGGG	GTEGGLRA	GGCAGAAACAGTGTCTACCCAGGTT	CTTCGCATCAGCAAAACGGTGACGC	2.54167	..........(((((.(((...(((+++.....+++.+++....+++..............)))))))))))	-20.65
1749	NM_001258420	ZFYVE19	zinc finger FYVE domain-containing protein 19 isoform 2	chr15	2069	618	640	22	GGGCGTGTGGGGCGGGGCAGGG	VGVWGGAGQ	TAGGTCGCGGCGGGACAGTGCCAGT	CAGGGAAGGGAAGGGCGGAGCTGGG	9.21429	...(((.((.(...(((.((((....)))))))..).)).))).+++..+++..+++..+++..........	-35.77
1751	NM_206961	LTK	leukocyte tyrosine kinase receptor isoform 2 precursor	chr15	2944	788	816	28	GGGCGGGAGGTGGCGGGGGTGGCGGGGG	WAGGGGGGGG	GAAGGGGTCCCGGGGTCGCGGCGCT	CGCCACCTACGTTTTCCGGGTGCGC	4.93939	....(.(((((((((..(((......((((++.++.++.++.++.++.++.++)))).....))).))))))).)).)	-57.5
1752	NM_206961	LTK	leukocyte tyrosine kinase receptor isoform 2 precursor	chr15	2944	964	996	32	GGGAGCGGCGGGAGAGGCGGGGCGGCAGGGGG	GSGGRGGAAGG	ACTGGAGAACCGCTCGGAGGCGCCC	CGACGCTTCAGAGACTGACAACCTC	3.20588	.........((((((...((...))..))))))(((..((((((.++.++..++.++...)))))).....)))........	-34.69
1756	NM_002373	MAP1A	microtubule-associated protein 1A	chr15	10275	2564	2590	26	GGGGGTCGGGAATTGGGACTCCAGGG	GGRELGLQG	AACTCCAAGGAGCCGGGAGGCTTTT	CAAGGCCCCTGAGAAGGAGACCTCG	2.28571	..((((...(((((....)))))(((((((((..(..((((....))))..)..)))))))))...))))......	-30.7
1757	NM_002373	MAP1A	microtubule-associated protein 1A	chr15	10275	7895	7925	30	GGGGGGCGGCGCCGGGTAGGGGGGCCAGGG	GGRRRVGGPGT	TGAGGAAGTTCGGCTAGTAGGAAGA	ACCACTGGGGGCCCATGCCCTGTGA	5.16216	.........(((.((.............)).)))(((.((((((((...((((......))))...))).))))).))).	-26.6
1758	NM_032857	LACTB	serine beta-lactamase-like protein LACTB, mitochondrial isoform a precursor	chr15	1976	190	213	23	GGGTCGGGGGCCTCGGGCTGGGG	WVGGLGLGL	GGGCTGCCGCCTCTCGGCCACGGCT	CTGGGGCTGGCGCTCGGGGTGAAGC	4.73333	((((.((((((.(.(((((.((((((((((...)))))..))))).))))))))).)))))))..........	-36.8
1761	NM_004884	IGDCC3	immunoglobulin superfamily DCC subclass member 3 precursor	chr15	4479	2337	2369	32	GGGGCGAGACGGGGACAGCGGGGCCAGCTGGG	GARRGQRGQLG	GGACCCTGGCATTCTAGCCCTAAAT	CCGAGACGAGAAACGTGTGGATATG	2.54054	...(((((....(((.(((((....))))).)))))))).((((.......))))..((.(.(((.....))).))).....	-26.6
1762	NM_005477	HCN4	potassium/sodium hyperpolarization-activated cyclic nucleotide-gated channel 4	chr15	7228	4355	4384	29	GGGCTGGGGGTGGCAGCGGGGGCAGTGGG	RAGGGSGGSGS	ATGGCTGCCTTCCCGCTCTTCCCCA	AGCAGCGGGGGCCTCGGTCCCCCTG	1.73494	...(((((..(((((((...((((.(++..++.++.++...).)))).))))))))))))((((((....))))))...	-52.29
1763	NM_000781	CYP11A1	cholesterol side-chain cleavage enzyme, mitochondrial isoform a precursor	chr15	1931	225	249	24	GGGAGGGGCTGGGGCGTCTCAGGG	REGLGRLRV	TGCCAGACCTTTCTGAGTGCCCCCA	TGCCCACTGGCGAGGGAGCTGGCAT	1.40323	((((((..((((((.((((((((......)))))..(((((((....)))))))))).).)))))..)))))).	-34.3
1764	NM_021819	LMAN1L	protein ERGIC-53-like precursor	chr15	1736	294	319	25	GGGTGACGGGACTGGGGCGCCGGGG	RVTGLGRRG	GCCTGGGAAGTAGAGGTGCAGATGA	AGCCCAGGGCATGGCCGTGTGGTAC	3.67857	.((((((..................+++....+++...+++.....+++...)))))).....(((....)))..	-23.37
1765	NM_021819	LMAN1L	protein ERGIC-53-like precursor	chr15	1736	833	859	26	GGGCTGTGGGCAAGGCTGGGCTTGGG	GLWARLGLG	GCTCCGCCTGGCGAGGCAGCTGGAA	CACCAGGGAGGATGTAACTCCAAAA	2.92308	((((.((((.((...((((((.....))))))..)).)))).))))((((...))))((((.......))))....	-30.5
1766	NM_001256552	NEIL1	endonuclease 8-like 1 isoform 1	chr15	1820	156	186	30	gggtcgcagcgggggcATGGGGAGGACGGG	MGRTG	ggggagtcaggattaaccgaggaca	CCCGAGAGCGCCGCTCCTCCCCAAA	2.27451	.....(((.((.....))...)))...(((.(....).))).((((((((((((((......)).))).)))))))))..	-31
1767	NM_153271	SNX33	sorting nexin-33	chr15	3233	487	513	26	GGGCTGGTGGGCTGGGCACCAACGGG	RAGGLGTNGH	GGATGCACAGTGGTGGAGGAGCCAC	CACCCTCCCCTCAACCTCTCCTACC	1.05	(((........((.(((((.(((.((...(((((.......))))).)))))..)))))))........)))....	-26.3
1768	NM_001080435	WHAMM	WASP homolog-associated protein with actin, membranes and microtubules	chr15	3854	440	468	28	GGGCGGCGGCGGGGCCTGGGGTCTGGGG	VGGGGAWGLGL	CGCGGCTGCCGCCGGAGCTGGACGT	CTCGGGCTGTGGGCGCTGCTGTGGC	4.39286	(((((((((((((.(((((((((.(.++.++.++.++......).))))..))))).)))....))))..))))))..	-51.8
1769	NM_001717	BNC1	zinc finger protein basonuclin-1	chr15	4612	110	140	30	GGGGCGGACGCGGGGCGGCCCGGGCCCGGG	RGGRGAARARE	tggATGCGGCGGCGCCCGCCGAGCC	AGACGCGCCGGCAGCCCCGGCACCG	1.28571	......((((((...)))))).((((((((.(.(.(((.(((.((((....))))...))).))))).))))))))....	-49.2
1770	NM_032856	WDR73	WD repeat-containing protein 73	chr15	1842	706	730	24	GGGAGCTGGGGCCAGGGCCCTGGG	GSWGQGPGP	TGGAGAGAGATGGTGTGCTGAAGTT	CCCAGCATTGCCAGCCTTGGCTCAG	2	.............((.(((((.(((((.(((((((.((((....)))).))))))..).))))).))))).)).	-34.7
1771	NM_020778	ALPK3	alpha-protein kinase 3	chr15	10917	691	714	23	GGGCAGGGGCCCGGGGGCCGGGG	AGRGPGAGA	AGCCGCGGGCGGGAGCGGCGGCGGC	CCTGGAGGACAGGCGAGGCAGCGGC	4.17647	.(((((...((((..(++.++.++.++....)..))))...(((...(((((.....)))))..))).)))))	-51.6
1772	NM_020778	ALPK3	alpha-protein kinase 3	chr15	10917	798	818	20	GGGGCTGGGGCGCGGGTGGG	RGWGAGGR	ATGGGGTCGCGGAGGGCCCCCAGCC	CGGTCGGGGGCGGGGGGCGACGGTG	4.04082	..((((((......))))))..((((+++..+++....+++.+++((...++.++.++.++.)).)))).	-53.59
1773	NM_020778	ALPK3	alpha-protein kinase 3	chr15	10917	2869	2900	31	GGGAGAGAAGGGGATGCAGGGAGAGAAGGGG	QGEKGMQGEKGT	GCACACAGGAAGACAGAAGGATGCA	ACGCAGTCAGAGGGGAGCGCGCCCA	4.90476	.....................((((..............))))..........(((.(((..((......))..)))))).	-13.9
1774	NM_020778	ALPK3	alpha-protein kinase 3	chr15	10917	4379	4404	25	GGGTCCCCAGGGACTCCAGGGCGGG	GSPGTPGRE	GGGGCCCAGGAAAAGCCTGGTGCCT	AGAGACGCTCCCCTACGCAGGGCAG	1.23188	.(((((((((.....))))).))))((((((....))))))..(((((.......)))))((((....))))...	-36
1775	NM_022767	AEN	apoptosis-enhancing nuclease	chr15	3116	504	527	23	GGGCACGGGACCCCGAGGGCGGG	VGTGPRGRV	GTGTGGCTATCGACTGTGAGATGGT	TAAGCGAGCTGGCCCGCTGTTCCAT	1.48837	((((.((((((........))))))..))))(((((...(.((((.(((......))).)))).).)))))..	-29.7
1776	NM_018670	MESP1	mesoderm posterior protein 1	chr15	1162	620	642	22	GGGGCAGGGGCAGGGGCGCGGG	EGQGQGRGL	AGATGCAGACACGGACGCAGGCTGA	CTGGGCCTGGTATCCGCCGTCCGCG	3.64286	...(((.(((.((((..((((((.(.+++..+++...+++....+++.).))))))...))))..))).)))	-36.65
1777	NM_001039958	MESP2	mesoderm posterior protein 2	chr15	1611	533	555	22	GGGGCAGGGGCAAGGGCAGGGG	EGQGQGQGQ	CCGCAGAGGCGCAGACGCAGGCGGA	CAGGGGCAGGGGCAAGGGCAGGGGC	8.72222	((((....(((....)))..))))....((.++++........++++..++++..++++.....))......	-40.67
1778	NM_001289824	FURIN	furin preproprotein	chr15	4345	1208	1237	29	GGGGTTAGCCAGGGCCGAGGGGGGCTGGG	GVSQGRGGLG	CCTCGCCGAGGAGGCCTTCTTCCGT	CTCCATCTTTGTCTGGGCCTCGGGG	3.58974	((((((.(((((.....))))).))))))....((.(((((.((((((((...))))).......))).))))).))..	-34.3
1780	NM_018671	UNC45A	protein unc-45 homolog A isoform 2	chr15	3552	1551	1580	29	GGGCCAAGGGCTGGCCGGGAAGCTACGGG	EGQGLAGKLRA	AAAACTACATCAAGAGCTGGTTTGA	CCATCCAGACGGTGTCCTGCCTCCT	1.63889	..............((..(((...((((((...((.(((((.(.......).))))).)).....).))))))))..))	-22.2
1783	NM_183376	ARRDC4	arrestin domain-containing protein 4	chr15	4067	156	177	21	gggATGGGCGGGGAGGCTGGG	MGGEAG	caggggcaggaaagagtcgcccggc	TGCGCGGCGGCCGTGGGTGCCGAGG	4.14815	....((((.....(.((((((((..+++..+++.+++......+++..)).))))))).....))))....	-36.05
1784	NM_145728	SYNM	synemin isoform A	chr15	7355	261	288	27	GGGCGAGAGGGCCTGTGGGCCGAGGGG	GREGLWAEGQ	GGAGGAGGAGCTGCGCGGCCGGCGC	CAGGCCCGCTGCGCCGAGGAGGCGC	2.56757	..((..((.(((.(.(((((..(((((((......)))))))))))).).)))...))..))(((((.....)))))	-40.7
1785	NM_145728	SYNM	synemin isoform A	chr15	7355	3041	3060	19	GGGGCAGGGTGGGCCGGGG	EGQGGPGS	AGGAGCTGTCCGCCCTCACCAGAGA	AGCGTTTCCGTGGATGTCAAGAAGG	2.64516	(((.((.....)))))(((((..(((+++..+++.+++..+++......)))..))).)).........	-33.52
1788	NM_001098814	SRL	sarcalumenin precursor	chr16	4214	1332	1360	28	GGGCCTCCTGGGTAGCCTCGGGCTCGGG	PGLLGSLGLGK	AGCGGGCCATCACTCAGGAGCTTCC	AAGAATCCAGGTGCTCTCAACTGTG	1.80556	.((((.....((((..(((.(((((((((((...((....))..)))))).)))))..))).)))).......)))).	-27.2
1789	NM_000296	PKD1	polycystin-1 isoform 2 precursor	chr16	14135	6489	6515	26	GGGACTTTGGGGATGGGTCGCCAGGG	WDFGDGSPGQ	AGCCCCCGGCGTGTGGCCTACCACT	CAGGACACAGATGAGCCCAGGGCCG	1.17647	.((((..(((.((((.(((.((.(((((((((.......))))).)))))).))).)))).....)))..))))..	-33.7
1790	NM_000296	PKD1	polycystin-1 isoform 2 precursor	chr16	14135	10521	10546	25	GGGGCCAGGCGGGCCATGGGCTGGG	RGQAGHGLG	GGTAGCAATCTGCGGCAGCTGGCAC	CCCAGAGGAGGACGGCTTCTCCCTG	2.075	........((((.(((..(((((.((.((((.....)))).)).))))))))))))((((((....))))))...	-30
1793	NM_020718	USP31	ubiquitin carboxyl-terminal hydrolase 31	chr16	10698	3558	3579	21	GGGGAGGGCAGGGGGGCCGGG	GEGRGAGK	CCCTCGGGTGAGCCAGGCCCGAGCA	AAGCACGTGCGGAGCTCCTCCATGG	2.93023	.((..(((.((((...((.((.((..+++.+++..+++.....+++..)).)).))...)))).)))..))	-34.4
1794	NM_145186	ABCC11	ATP-binding cassette sub-family C member 11 isoform b	chr16	4462	3576	3604	28	GGGCATCGTGGGAAGGACGGGCTCTGGG	VGIVGRTGSGK	TGACCATCCGCGGCCACGAAGTGGT	AAGTCCTCCTTGGGCATGGCTCTCT	2.32258	......(((((((((((......))))...)))))))(((((.(((((......))))))))))((((...))))...	-27.8
1796	NM_004424	E4F1	transcription factor E4F1 isoform 1	chr16	2651	189	209	20	GGGCGGGAAGCGGGCGAGGG	GREAGEG	TACGGCAGAAGCCCAGGCCGAAGCC	TGCAGTTGCGGCGGTGGCGGCGGCC	2.40625	...(((....)))..(((((..((.+++.+++....+++...+++.))......++.++.++.++)))))	-47
1797	NM_004424	E4F1	transcription factor E4F1 isoform 1	chr16	2651	632	656	24	GGGGCTGGGGCTCGCAGGGGAGGG	QGLGLAGEG	AGGCCCCGGGCAGCCCCCGCCAGCA	TGAGCAGGCCCAGGTGAAGCTACTG	1.29487	...((((..((((((((.(((......))).)))))).)).)))).((((......)))).((((....)))).	-35.9
1802	NM_014692	SEC14L5	SEC14-like protein 5	chr16	6456	1859	1885	26	GGGCGCCCGGGAACCGGGGACCAGGG	LGAREPGTRA	ACCACACCAAGCAGGCGCCCAGGCT	CCAGCGGGCAGCTGATCGACAAAGG	1.58	...........(((..((((.((((.((..(((((...)))))..))..))))...))))..)))...........	-31.1
1803	NM_001134408	GRIN2A	glutamate receptor ionotropic, NMDA 2A isoform 2 precursor	chr16	14005	1317	1344	27	GGGAATGGGAAAAGGTGGGCAAGTGGG	REWEKVGKWE	GTGGTGATTGTGCTGAACAAAGACC	AGAACCATACGCTGAGCCTGAGGCA	3.55556	.((((..((((.....))))..))))......(....((((.(((..((((.....))))..)))..))))....).	-20
1806	NM_173614	NOMO2	nodal modulator 2 isoform 2 precursor	chr16	4253	80	105	25	GGGCCAGGGCGCGGGGCCGCTGGGG	VGQGAGPLGP	ctgggggaggtcgggccATGCTGGT	CCCGCGGTGGTCACCGCCGCGGTGG	3.46154	..++.++.++..++.((((((.(((((((((...((((((.((....)).)))))).))))..))))))).))))	-45.39
1807	NM_001004067	NOMO3	nodal modulator 3 precursor	chr16	4316	143	168	25	GGGCCAGGGCGCGGGGCCGCTGGGG	VGQGAGPLGP	ctgggggaggtcgggccATGCTGGT	CCCGCGGTGGTCACCGCCGCGGTGG	3.46154	..++.++.++..++.((((((.(((((((((...((((((.((....)).)))))).))))..))))))).))))	-45.39
1808	NM_020314	C16orf62	UPF0505 protein C16orf62	chr16	3894	238	269	31	GGGGTGCGGGGAGTGGCGGGGTAAGGATGGG	RGAGSGGVRMG	TGCCCTTCACAAACATGGCGGCCGA	AAGCCGAGCAGACGGCCCCAGAACA	2.10638	((((((((((...(.(.(((.((...)).))).))..)))).))))))....((((..((((......)))))))).....	-28.6
1809	NM_001199142	EIF3C	eukaryotic translation initiation factor 3 subunit C isoform a	chr16	3259	1195	1218	23	GGGGAGTGGGAAAGGGTCCGGGG	GEWERVRG	TGAGGAGGAGGAGGACAATGAAGGC	CGGAGTGCCGTTGGTTAAGGAGAAG	9.09091	((.++.++.++.++.))((.((((((+++...+++...+++...+++......)))).)).))..........	-39.65
1810	NM_007245	ATXN2L	ataxin-2-like protein isoform A	chr16	4412	3420	3444	24	GGGTTCTGGGTGGGGAGTGAgggg	RVLGGE*	GGGCTGCAGGTGGGGCAGGATGCAC	tcttggaggcagggctgtcccacag	6.1	.........(((((((((..(((.(+++....+++.+++......+++........))))...)))))))))..	-32.54
1811	NM_001040285	PAPD5	non-canonical poly(A) RNA polymerase PAPD5 isoform b	chr16	7971	344	367	23	GGGGCCTGGGCCCGCCGGGCGGG	GAWARRAG	CAACAACAACAACCACCACCAGCCC	CTCCTCGGCGTCCTCGCCTCCCTCG	0.819444	.....................((..((((((.((((((((...)))))).))..))).)))..))........	-24.9
1813	NM_001172504	SLC6A2	sodium-dependent noradrenaline transporter isoform 1	chr16	2858	1708	1730	22	GGGCCAACTGGGTGGGGTGGGG	WANWVGWG	TACGACGACTACATCTTCCCGCCCT	CATCGCCCTGTCCTCCATGGTCCTG	1.2963	......(((((.....((((((((.(......).)))))))).(((((...)))))........)))))...	-24.2
1814	NM_052892	PKD1L2	polycystic kidney disease protein 1-like 2 isoform a precursor	chr16	7623	5369	5401	32	GGGCGGCCTGGGGGTACAGCCGGGCACCTGGG	KGGLGVQPGTWA	CCCTCAGGCAGCTGCAGACCCTGAA	CCCCTGCACATGCCAGCGCTCTTCA	1.18841	(((((((((.(((.(((...)))...))).)))))))))...((((.((((..((........))..)))).).))).....	-33.1
1816	NM_020655	JPH3	junctophilin-3 isoform 1	chr16	4002	535	565	30	GGGGCGCTACGGGGTGCGGGAGTGCGCGGG	KGRYGVRECAG	AGGGCGAGTGGACGCACGGATTCAA	CAACGGGGCCAAATACGAAGGGACC	5.31818	..(((..((.(.(.(.((.((((.....(((((....)))))..)))).)).).)).))...)))...............	-21.2
1817	NM_181050	AXIN1	axin-1 isoform b	chr16	3552	1067	1087	20	GGGTCAGGGACAGGGAAGGG	GSGTGKG	CAAAGTCTGTAGTGACCAGAGCTCT	CATATCTGGATACCTGCCGACCTTA	2.16667	....(((.((((((.(((((.....+++...+++...+++..+++....))))).)).)))).)))....	-30.5
1819	NM_014700	RAB11FIP3	rab11 family-interacting protein 3 isoform 1	chr16	4252	401	424	23	GGGCGGGCCGGACGGGCCGGGGG	PGGPDGPGA	AGCCGCCGGGGCCCGACCCGGAGCC	CGGCACAACTGGCTCCGGGCCCTGC	1.87097	......(((((((((.((((....)))).(((((((...++..++.++.++.....)))))))))))))))).	-46.29
1820	NM_005632	CAPN15	calpain-15	chr16	4744	1190	1210	20	GGGCTCGGGCTGGGCTGGGG	QGSGWAGA	CTGCCGGCTGCAGGGGAGCCCCCCA	CCTCCCGCCTAGCAGAGTTGCTGTC	0.943182	((((.(((....((((.((......+++...+++..+++..+++)).)))))))..))))..........	-35.09
1821	NM_032366	C16orf13	UPF0585 protein C16orf13 isoform a	chr16	861	341	364	23	GGGGCTGGGAGCACTGGGGCGGG	WGWEHWGGI	GCCCCGCTACACCTGGACGTGACGT	ATCCTGCCACAGTCGCTGGACCTGT	1.65957	(((((((..(((......)))..))))))).((((((((((.(((((....))))).)))).)))...)))..	-34
1822	NM_145270	PRR35	proline-rich protein 35	chr16	2217	770	794	24	GGGGATGGGAGGGGACCCAAGGGG	PGMGGDPRG	GGCTCCTGCCTGAGTCGTGGAAGCC	CGTGGGTGCGGGGGACATGGCCTCA	4.1875	(((....)))(((((((((......++++......++++......++++.........++++..))))).))))	-32.67
1823	NM_176677	NHLRC4	NHL-repeat-containing protein 4	chr16	2044	621	646	25	GGGTGGGCCCAGGGCCTGATGGGGG	WVGPGPDGG	ATGCTGGGTCTGGAGGGCCCCTGCT	CCTTGCTGTGAGTGAGGAGTTTGGG	2.66667	.(.((.(.((.(.(((((((((......((((((...))))))..))))))))).)...)).).)).).......	-29.5
1827	NM_022092	CHTF18	chromosome transmission fidelity protein 18 homolog	chr16	3090	2682	2713	31	GGGCTCGAGGGTCTGCTGGGGGGCATTGGGG	GLEGLLGGIGE	CCCCCAGGTGGATGGGAGCCCCCCA	AGAAAGGGGTGCACCGACCTGCCCC	1.128	(((((((.(((((..((((((....))))))....)))))))))))).....(((.((...((......))...)).))).	-41.9
1828	NM_014587	SOX8	transcription factor SOX-8	chr16	3049	234	267	33	GGGCCTGGGCCGCGCGGGGGTCGCGGTGGGGGG	EGLGRAGVAVGG	CGCCGCCGTCTCCCGCCGGCTCCGA	CGCCCGGGGCGACCCGGCGGAGGCG	2.49231	(.((((((((((((((((((.(((......))))))).)))))))..))))))).)..((((.(((....)))))))......	-52.7
1829	NM_001286464	BAIAP3	BAI1-associated protein 3 isoform 6	chr16	4624	3499	3521	22	GGGCGGGGGTGCAAGGGCTGGG	VGGGARAGQ	TCACTGGTGTCGCCCGGCCCCAGGT	CAGCCTGTCACCCTGCACCTGTGCC	1.39344	.(((.(((((.(((((((((..++.++..++.++.....))))))))).............))))).)))..	-39.89
1835	NM_001257370	EME2	probable crossover junction endonuclease EME2	chr16	1140	41	62	21	GGGCCGGGGCCGGGGACGGGG	QGRGRGRG	CCGGGAGGGCGGGGGTCTCTTGCCA	CGGGAGCGGTCAGCGGCGACCTCCA	4.45455	((....))..(((((((..((((...((((.+++..+++...+++..+++...)))).)))).))))))).	-41.59
1836	NM_002528	NTHL1	endonuclease III-like protein 1	chr16	1067	87	112	25	GGGACCCGGGGCTGGGCCGCGGGGG	LGPGAGPRGC	GGATGCTGACCCGGAGCCGGAGCCT	TGTAGGGAGGAGCCCGGGCCTCTCC	2.18519	((........))((((..((.(((((((..((.+++..+++....+++......+++.))..)))))))))))))	-35.67
1837	NM_006181	NTN3	netrin-3 precursor	chr16	1986	1811	1838	27	GGGGGCGCGGGGGGCCGGGGGCCCGGG	GGAGGRGPGL	GGGGGGCGGGCCTGGAGCCGCGGCT	CTCATCGCCGCCCGCGGAAGCCTCG	4.44	(((.(((((((((((..((.(((..++.++...++.++.))).))..)))))))...)))).)))((....))....	-47.42
1838	NM_018992	KCTD5	BTB/POZ domain-containing protein KCTD5	chr16	2464	92	120	28	GGGGCGGCATCGGGGCGGGGCTGGGGGG	RGGIGAGLGG	CACTGCGAGCTCCTGTCGCCGGCCC	CGGCCTGTGCCGCCGCTGCAGCGCT	3.11111	..((((.(((..(.(.(((.((((.++++.......++++.++++..++++...)))).)))).)..)))))))....	-52.15
1839	NM_145252	ZG16B	zymogen granule protein 16 homolog B precursor	chr16	828	693	717	24	GGGTCGCTAGggtggggtatgggg	VGR*	TCACATACTCAGCAAACTCACCCGT	ccatccgagctgaggccatctgggt	2.42424	......((((((((..(((((((.(((....))))))))))...)).((((.((......))))))..))))))	-26.3
1840	NM_001284513	PAQR4	progestin and adipoQ receptor family member 4 isoform 4	chr16	2299	500	523	23	GGGGCCCGGGGAGTGGGTCTGGG	GARGVGLG	GGCTGCTGCCCGCCTACTGGTATTT	TTCAGGGGCTCCAGGCTCCCTGCCC	1.76364	(((....))).(((....)))...((((((...+++...+++...+++....+++))))))(((.....))).	-33.25
1844	NM_138440	VASN	vasorin precursor	chr16	2806	1768	1792	24	GGGGCCCGGGCGGGTGCCGGAGGG	LGPGRVPEG	CTTACTCCGTCTGTGTCATGCCTTT	CGAGGAGGCCTGCGGGGAGGCCCAT	2.16279	(((.((((((..((.((.(((((((.((((((....)))).)).)))))))..)).))..))))))))).....	-35
1845	NM_138440	VASN	vasorin precursor	chr16	2806	1991	2015	24	GGGCAGGTGGGGCCAGGGGCTGGG	GQVGPGAGP	CATGGCAGCAGCGGCTCAGGACAAA	CCCCTGGAACTGGAGGGAGTGAAGG	3	........((.(.((((........)))).).))(..((((((((...))))))))..)...............	-26.4
1846	NM_032575	GLIS2	zinc finger protein GLIS2	chr16	3705	1224	1253	29	GGGGGCAGTGGGGGTGGGGGGGGCATGGG	GGSGGGGGMG	CAGTGCCCTGGCCTGTGGCAACGGT	CCCTGGGCTGCCAGGCCCCGTCCTG	4.01724	.(.((((((.(((.((....))))).)))))).)++.++.++.++(((.(((((.(((((....))))).)))))))).	-56.8
1847	NM_032349	NUDT16L1	protein syndesmos isoform 1	chr16	1350	272	294	22	GGGTGCTGGGCCTGGGCCTGGG	RVLGLGLG	TGGTCGCTGGAGGACGGCCTGAACC	CTGCCTGCGCCTCACCGAGGCCGAC	1.7	..((((..(.(((.(((((((..((((((.....))))))..).))))))))).)(((((...)))))))))	-34.4
1849	NM_139170	C16orf71	uncharacterized protein C16orf71	chr16	2706	1826	1846	20	GGGGCCCGCGGGTGGGAGGG	KGPAGGRA	CCCAGCCCGAGCTGCCTGCCAGCAA	CTCAGGCCCCTGAAGACACAGCTGG	1.0303	.(((((...((..(((((..((....+++.....+++.+++.+++)))))))..)).........)))))	-31.99
1850	NM_014287	NOMO1	nodal modulator 1 precursor	chr16	4247	74	99	25	GGGCCAGGGCGCGGGGCCGCTGGGG	VGQGAGPLGP	ctgggggaggtcgggccATGCTGGT	CCCGCGGTGGTCACCGCCGCGGTGG	3.46154	..++.++.++..++.((((((.(((((((((...((((((.((....)).)))))).))))..))))))).))))	-45.39
1851	NM_173614	NOMO2	nodal modulator 2 isoform 2 precursor	chr16	4253	80	105	25	GGGCCAGGGCGCGGGGCTGCTGGGG	VGQGAGLLGP	ctgggggaggtcgggccATGCTGGT	CCCGCGGTGGTCACCGCCGCGGTGG	3.75	..++.++.++..++.((((((.(((((((((...((((((.((....)).)))))).))))..))))))).))))	-42.89
1853	NM_001257997	IL4R	interleukin-4 receptor subunit alpha isoform d	chr16	3551	717	738	21	GGGCACGGGTGAGGGCCTGGG	RARVRAWA	ACCCTGAAGTCTGGGATTTCCTACA	CTCAGTGCTATAACACCACCTGGAG	1.76471	.(((((.....((((....)))))))))..((((((..(.....(((.....)))....)..))))))...	-23.6
1857	NM_001099661	EIF3CL	eukaryotic translation initiation factor 3 subunit C-like protein	chr16	3053	986	1009	23	GGGGAGTGGGAAAGGGTCCGGGG	GEWERVRG	GGAGGAGGAGGAGGACAATGAAGGC	CGGAGTGCCGTTGGTTAAGGAGAAG	9.36364	(..++.++.++.++.)(((.((((((+++...+++...+++...+++......)))).)).))).........	-39.95
1858	NM_001199142	EIF3C	eukaryotic translation initiation factor 3 subunit C isoform a	chr16	3262	1198	1221	23	GGGGAGTGGGAAAGGGTCCGGGG	GEWERVRG	GGAGGAGGAGGAGGACAATGAAGGC	CGGAGTGCCGTTGGTTAAGGAGAAG	9.36364	(..++.++.++.++.)(((.((((((+++...+++...+++...+++......)))).)).))).........	-39.95
1863	NM_018690	APOBR	apolipoprotein B receptor	chr16	3792	814	841	27	GGGCATGGGGGACGTGGGGCCCAGGGG	RAWGTWGPGA	GTGGAGAAGGCCTGTGAAAGCACTA	CAGAGCCTGAGGACTGGGGAATCTT	5.04	.........(((((((....)))..))))((.++++....++++....++++...............++++.))...	-24.67
1864	NM_001286104	CLN3	battenin isoform b	chr16	1840	845	873	28	GGGACTGGGGGAGCTGGGCTGCTGGGGG	GTGGAGLLGA	GGCCGTGATCTCCTGGTGGTCCTCA	CCCTGTCCTACCTGGGCCTCACCCA	2.29412	((((....((((((...(((((....)))))))))))....))))..(((((((((..........)))))...))))	-35.8
1869	NM_145659	IL27	interleukin-27 subunit alpha precursor	chr16	1044	382	403	21	GGGAGGGCTGGGGACCCAGGG	LGGLGTQG	CGCTTCAGCCCTTCCATGCCCTGCT	CCGCTGGACCAACATGGAGAGGATG	1.40816	..((((((((((((((.((...))))))))))))))))..((((.....)))).(((...)))........	-32.3
1872	NM_001099661	EIF3CL	eukaryotic translation initiation factor 3 subunit C-like protein	chr16	3050	983	1006	23	GGGGAGTGGGAAAGGGTCCGGGG	GEWERVRG	TGAGGAGGAGGAGGACAATGAAGGC	CGGAGTGCCGTTGGTTAAGGAGAAG	9.09091	((.++.++.++.++.))((.((((((+++...+++...+++...+++......)))).)).))..........	-39.65
1876	NM_015503	SH2B1	SH2B adapter protein 1 isoform 2	chr16	4866	2905	2930	25	GGGCCGGGGAGGAGGGGTGGCTGGG	VGRGGGVAGP	AGGCAGCCCCTGACCCAGCCGGAGT	CCTCCTTCAGGGGGAGGAGGGCAGC	2.54902	...((.(((((..(((.(((......))).)))..)).))).))((((...........++.++.++.++.))))	-48.4
1877	NM_032815	NFATC2IP	NFATC2-interacting protein	chr16	3858	72	101	29	GGGGGTCGGGGCGGCTGGGGCGGTCGGGG	GGRGGWGGRG	GTCCGGAGGTAGCGGTGCCGGCCGA	CCGGCGTCCTCGGGCCCAGCGGTCT	3.575	..(((..(((.(.((((((((.....++++..++++.....++++.....++++)))))).)).)..)))...)))...	-49.07
1882	NM_001145795	SH2B1	SH2B adapter protein 1 isoform 1	chr16	2936	2416	2445	29	GGGCGCTGGGTCTGGTGGGGACGCGGGGG	QGAGSGGDAGV	CCATAGCCCCAGGCTCAGAGGCCCA	TGCCCCCAATGGTGCAGCTGCAGCA	1.25	........((((((((((..(((...))).))))))))))(((((.(((....))).))))).((.(((....))).))	-38.1
1883	NM_003123	SPN	leukosialin precursor	chr16	6906	1088	1112	24	GGGAGGGTCCGGGGGCGACAAGGG	VGGSGGDKG	AGGAGGGGGCCGTGACAGTGACCGT	CTCTGGGTTCCCCGATGGGGAGGGG	4.35135	.........((.(........((((.((.(((.((.(((((.......))))).)).))))).))))..).)).	-25.9
1885	NM_001293204	MVP	major vault protein isoform 2	chr16	2587	2393	2419	26	GGGCTGCTGGGGATGGGGCCCGAGGG	GLLGMGPEG	CATCAACCTCTTCAACACAGCCTTT	TCAGCCCCTGGGCAGAAGGGTGGCC	1.71154	((((..((((((((...(((((....))))).)))))).)).(((((.(((....))).))))).....))))...	-31.4
1889	NM_016151	TAOK2	serine/threonine-protein kinase TAO2 isoform 1	chr16	4950	4109	4139	30	GGGCCCTGCAGGGCTGTGGGGCTGTGGGGG	RALQGCGAVGD	CTGCGCCTGTCACCCATGGCCTTCC	ACCGGGGTCTGTTTGCACTGTACCC	1.96364	..((.((.(((.(((((((((((...(((((....)))))..))))))))))).))).)).)).................	-37.3
1890	NM_181718	ASPHD1	aspartate beta-hydroxylase domain-containing protein 1	chr16	1478	266	296	30	GGGACAGGTGGGGAGCTGGGGGGACAGGGG	GTGGELGGQGN	GGGGAGCCAGGGGGCAGCCATGGAA	AACTGGGGTCCGGAGGACGCCCCAG	5.31579	((....))..(((((..((.((((..........++++....++++.....++++....++++))))..))..)))))..	-46.43
1892	NM_173618	INO80E	INO80 complex subunit E	chr16	1185	669	692	23	GGGGTTCTGGGGCTGGGGTCGGG	RGSGAGVGT	GGAGGGCCGCTGACCTTCCCTGGCC	ACAACCCTGACCCCCCTCCCACCCC	0.739837	((((((.......))))))......(((((...((((..(((((((((.....)))))))))..)))))))))	-38.7
1893	NM_001040056	MAPK3	mitogen-activated protein kinase 3 isoform 2	chr16	1174	1140	1167	27	GGGGCTGGGGGCAGGGGAGCAGGGGGG	VGLGAGEQGG	AGGTGGGCCAGTCCCCAGCAGCAGT	CACGTAG	4.90323	.(.((((......)))).).((...++++..++++...++++....++++.))......	-41.35
1894	NM_024671	ZNF768	zinc finger protein 768	chr16	2315	918	941	23	GGGGTGGCCGGGCCAGGGGTGGG	RGGRARGGQ	GGAGCCCTTCGAGGTCCAGGTCGGC	CAGGGCCCTCGGCCTAACATCTGTG	2.27907	(((.((......)))))(((((((.(((......+++...+++..+++..+++))))))))))..........	-38.09
1895	NM_002209	ITGAL	integrin alpha-L isoform a precursor	chr16	5209	338	368	30	GGGGTCATCGTGGGAGCTCCAGGGGAGGGG	GVIVGAPGEGN	ATACCGCGTCCTGCAGGTCGGAAAC	AACAGCACAGGAAGCCTCTATCAGT	3.21429	...((.(.(((((.((.((....((((.....))))..)).)).)))))..).))....((.......))..........	-18.7
1896	NM_002209	ITGAL	integrin alpha-L isoform a precursor	chr16	5209	2387	2416	29	GGGACACCGAGGGACCAAAGGGCGCAGGG	GTPRDQRAQG	GAATTTCTCTCTTTGGGAGGAGGAA	CAAGGACATACCGCCCATCCTGAGA	2	.......((((((.(++.++.++..++....).))))))....((((....((((..((.....)))))).))))....	-26.49
1898	NM_001114380	ITGAL	integrin alpha-L isoform b precursor	chr16	4957	2138	2164	26	GGGACACCGAGGGACCAAAGGGCGGG	GTPRDQRAG	GAATTTCTCTCTTTGGGAGGAGGAA	CAAGGACATACCGCCCATCCTGAGA	2.0303	.......((((((.(++.++.++..++....).)))))).....((((((...........)))))).........	-30.59
1899	NM_001172679	ZNF764	zinc finger protein 764 isoform 2	chr16	2793	1237	1262	25	GGGGCCGGGGGCCACAGGGGCCGGG	GAGGHRGRV	CAAACACCAGTGGGTTCATCGGCCC	TCGCCGGGCGTCTGTCTGTGACCCT	2.34694	......((..(((((((.((((((...))))))))))).))..))..(((((((.((((....))))))))))).	-35.6
1901	NM_014712	SETD1A	histone-lysine N-methyltransferase SETD1A	chr16	6447	2348	2376	28	GGGAGCGGGGAGCCAGGGGCTACCCGGG	GSGEPGATRE	TAATTTTGAGGATGTGGCACCTACA	AGTCTCCCAAGGCAAATGGACAGAA	2.34286	...................(((...(((((((((.((((...)))).)))).....))))).))).............	-22.2
1902	NM_032188	KAT8	histone acetyltransferase KAT8 isoform 1	chr16	1529	53	80	27	GGGGACTTCAGGGGTCGCGGGGGAGGG	AGTSGVAGEG	AGGGAGCTGCTGCGGCGGTTGCGGC	CGAGCCCGGGCCCGGGGAGAATGCG	4.59375	..(.((((((....)))))).).(((....((((..(((((.((((..........)))))))))..))))..))).	-33
1904	NM_002773	PRSS8	prostasin preproprotein	chr16	1940	343	372	29	GGGGGTCCTGGGGCCTGGGCAGCTGGGGG	KGVLGPGQLGA	ccttgtcctgggccATGGCCCAGAA	CTGTGGCCATTCTGCTCTATCTTGG	3.09756	((((...((((((....))))))))))((((.....((((...((((((...)))))))))).....))))........	-31.7
1905	NM_182493	MYLK3	myosin light chain kinase 3	chr16	7998	142	169	27	GGGGCATGGGGGGCTGCCAGGGTTGGG	LGHGGLPGLG	TGTCAGGAACCTCCAAGGAGAGTCT	CAAGACCTGCTTAACAACCATGGAC	4.07143	...(((...((((((.(............).)))))).)))(((.(((((((((.....))))...))))).)))..	-22.7
1906	NM_182493	MYLK3	myosin light chain kinase 3	chr16	7998	327	348	21	GGGCACCGGGCCCGGGCGGGG	RAPGPGGA	GGCCTGCACAGGCTGGAGGCCTCCC	CTGATGGGGTTCCCCACATTGACAC	1.45902	(((((....)))))...((((((((((((.....)))))))..)))))(((((((...))).)))).....	-33.8
1911	NM_002428	MMP15	matrix metalloproteinase-15 preproprotein	chr16	4437	2745	2771	26	GGGCGACGTGGGGGATGGGGATGGGG	EGDVGDGDGD	CAGAGCCCGGGGCGGACAGCGCAGA	ACTTTGGGGCCGGGGTCAACAAGGA	6.66667	....((((...(((.....)))...))))(((.(.++++..++++..++++.....++++...).)))........	-49.85
1912	NM_022914	ACD	adrenocortical dysplasia protein homolog isoform 2	chr16	2057	535	564	29	GGGGCCTGGGCGCCCGCGGGAAACCCGGG	GAWAPAGNPG	GGAGCTTCCTCTTCCGAGGAAAGGC	CCCGTTGCATCCGCTGGGTGTAGCC	1.42105	...((((((((....)))))..))).(((((((((..((....))...)))))))))(((((((((...))))))))).	-41.1
1915	NM_001013838	RLTPR	leucine-rich repeat-containing protein 16C	chr16	4479	1318	1335	17	GGGCGGGACGGGGAGGG	RAGRGGL	TGGATGACCGGCAGGGCGGACTGGA	CTCGGTCCCCCCGCGGGTGTAGCCA	1.30556	(((...(((.((.(((.(((((((.+++.+++..+++..+++.)))))))))).)).)))....)))	-52.72
1916	NM_001013838	RLTPR	leucine-rich repeat-containing protein 16C	chr16	4479	2351	2375	24	GGGCTGTGGGGCTGGGCCCCAGGG	LGCGAGPQG	CGGTGCAGGAGCATGTGGAGCTGCT	TGAAGCCGCTGTGCGCCAGGCCGAG	1.95122	((((...((.((((....(((.(((..(((.((((((...)))))).)))..))).))))))).))..))))..	-37.1
1917	NM_002801	PSMB10	proteasome subunit beta type-10 precursor	chr16	1006	728	757	29	GGGATCTTGGGTGACCTGGGCTCCGGGGG	GILGDLGSGG	GCTGCTGGTGGAAGCCGTCACCGCC	CAATGTGGACGCATGTGTGATCACA	2.93333	(((.((((....((((((((((............))))))...)))))))).)))..(((((.(((....))).)))))	-29.8
1918	NM_001145962	SLC12A4	solute carrier family 12 member 4 isoform c	chr16	4670	99	128	29	GGGCGGCTGGGACGGCGGGTGCGGCGGGG	AGGWDGGCGGA	CGGGGACAGCGGCGGGGACAGCGGC	CCGAGCCCGCACGATGCCTCACTTC	3.27778	.((((.((.(((((((.....((((..(((.(((......))).)))......))))..))))).)).)))))).....	-33.6
1919	NM_024939	ESRP2	epithelial splicing regulatory protein 2	chr16	4021	290	318	28	GGGGCTACGGCGGGTGCGCTGGGACGGG	GATAGALGRD	GCCCGGATCACTGGTCGTCCTCTTC	ACCTGGGCTCGGACGAGACCGACTT	2.24324	.(((((..((((.(((((((((...))))..))))).))))..))))).(((...((.(.......).)).)))....	-30.5
1920	NM_005652	TERF2	telomeric repeat-binding factor 2	chr16	2983	108	124	16	GGGAGGGCGGGGAGGG	REGGEG	TCACAGCCGAGGAAGCGGCCCGGCC	CGCGCGGCGATCGGACACGATGGCG	2.73333	.....((((......))))(((((.+++.+++.+++..+++.)).)))(.((((....)))).)..	-48.59
1921	NM_024533	CHST5	carbohydrate sulfotransferase 5	chr16	3250	1385	1408	23	ggggcatgggATGGGCATGAGGG	MGMRA	tccctgagggcactgggcagtaatt	CCCGGGTCCCTAAAGTTGCCCACTC	1.80851	.(((...)))...(((((((...((((((...+++..+++.....+++...+++.))))))..)))))))...	-34.05
1922	NM_019065	NECAB2	N-terminal EF-hand calcium-binding protein 2	chr16	1606	85	104	19	GGGCCGGGCGCTGGGCGGG	QGRALGGL	GGCTGCTCCGGGAGCCGCCGCAGCA	CTGCTGCGCTGGGTGGGCGCCAGGA	2.75	((((.(....).))))..((((((.+++..+++....+++.+++..))))))((((.......))))..	-44.29
1923	NM_001145400	ADAD2	adenosine deaminase domain-containing protein 2 isoform 2	chr16	2058	307	331	24	GGGACAGTGGGCCTGGGGCAGGGG	RDSGPGAGA	GGGTGGCCCCAGGTCTCGGTGTTGA	CCGGAGTCGGGGAACTGGGGGCAGC	4.05556	....(((((...(((((........)))))...))))).++++..++++........++++....++++.....	-41.99
1924	NM_001145400	ADAD2	adenosine deaminase domain-containing protein 2 isoform 2	chr16	2058	358	390	32	GGGCGTGGGAAAACTTGGGGGAACAGATGGGG	RAWENLGEQMGK	CC	AAGGCCCCGAGGGTCCCTGTGCCCC	1.64912	..(((((.((((...(((((((................)))))))..))))..))))).	-26.7
1927	NM_005250	FOXL1	forkhead box protein L1	chr16	3190	730	754	24	GGGGAGCGGGGCAGGGGGCTCGGG	AGSGAGGSG	GCAGCGCGGAGGCGCAGCCGGAGGC	CCCCGCAATCTCCCGCCTGCAGGCA	2.19231	...((((....)))).((((.((((((((((((((((..(.....)..)))))))..)).))))))).).))).	-46.2
1928	NM_001256917	C16orf95	uncharacterized protein C16orf95 isoform 3	chr16	977	262	289	27	GGGGGGCCGGGCGCGGGGTGCGTCGGG	PGGRARGASG	TGGAGCAGCCTCAGGCGCTGCTGCC	CTCTGCAGGTTGGCACTCACACCCA	3.18421	.(((((((((....).)))))).))(.((((((.(((((.....))))).)))))).).(((((.....)).)))..	-35.8
1929	NM_001195125	C16orf95	uncharacterized protein C16orf95 isoform 2	chr16	973	262	289	27	GGGGGGCCGGGCGCGGGGTGCGTCGGG	GGPGAGCVGL	TGGAGCAGCCTCAGGCGCTGCTGCC	CTCTGCAGGTTGGCACTCACACCCA	3.18421	.(((((((((....).)))))).))(.((((((.(((((.....))))).)))))).).(((((.....)).)))..	-35.8
1933	NM_001127464	ZNF469	zinc finger protein 469	chr16	13203	2090	2111	21	GGGTCGGGGAGGGCTGCAGGG	VGRGGLQG	CATTCCCCCACGAGGGCCCCGAGGT	CTTCCCCCGTGCGCCGCCTCCGTAC	0.654545	......(((....)))....((((((((((((((.(((((....))))).))))).)).))))))).....	-33.7
1934	NM_001080487	PABPN1L	embryonic polyadenylate-binding protein 2 isoform 1	chr16	1307	173	195	22	GGGGCCAGAGGGTGGGGAAGGG	LGPEGGEGK	CCTGGAACGAGACCAAGGAGATTCT	AAGGAGGAGAAAGAGGAGGAAGAGG	6.78571	(((((.......)).)))...((((.+++.....+++.+++...+++..))))...................	-20.95
1936	NM_152339	SPATA2L	spermatogenesis-associated protein 2-like protein	chr16	2339	898	922	24	GGGGCACTGGGGGCCGGGCCTGGG	WGTGGRAWE	CTCTGGGAGCAGAGTGCCAAACTGT	AGCCCCCAGCTGAGGAGCTGCCGCA	1.66667	(((((....)))))...........(((((.((.(((......))).)).)))))(((((....))))).....	-31.6
1937	NM_001113525	ZNF276	zinc finger protein 276 isoform a	chr16	4620	248	279	31	GGGGCCCGGTGGGGTCCTGCGGGGACGCGGG	WGPVGSCGDAG	GACGGGGCGACGGCGCGGCGCGCCT	CGAGGACGGCGCGGACGAGGCAGGA	3.88235	.((.((((..((((((...))))).)..)))).))....((((((..(..((((..((....)).))))..)...))))))	-40.1
1938	NM_032451	SPIRE2	protein spire homolog 2	chr16	3244	189	219	30	GGGCTGCCGCGGGCTGCGGGGCTCGCCGGG	QGCRGLRGSPG	AGCAGGCGTGGGCCGTGTGCTTCCA	CCGGCGCCTGCGGGATACCGGGGAC	2.725	.((((((((.((((.((.((.....(((((.((((.....))))))))))))))))).))))))))((....))......	-43.5
1939	NM_001286205	GAS8	growth arrest-specific protein 8 isoform b	chr16	3308	1642	1669	27	GGGCCAGGGCCCCGCGGGACTGGTGGG	LGQGPAGLVG	AAACAGCTGTGATCGGACAGACACT	CACCCCGACGTAGctgcccccctgg	0.54955	...((((((((.((((.(((...))).....((..(((((.......)))))..)))))))))))))).........	-25.3
1943	NM_017575	SMG6	telomerase-binding protein EST1A isoform 1	chr17	5968	714	737	23	GGGAAAAGGGGAGGGGGTGAGGG	MGKGEGVRE	CAAAAGGAGAAAAAGGAAAGAGGAT	AAACCCACGACGACCCAGCCCGCGG	2.88235	........................((((.....(((..(..(((.((....)))))..)..)))..))))...	-17.6
1944	NM_014716	ACAP1	arf-GAP with coiled-coil, ANK repeat and PH domain-containing protein 1	chr17	2508	1395	1421	26	GGGGAAGGGAGCCTGGGGGAGTCGGG	RGREPGGVGH	ACCCTGGGCTCTGGTGGAATGGCCA	CACGTGGTGGCCCAGGTCCAGAGTG	3.10811	.((((...(((((((......)))))))..)))).(((((((.....((....))......)))))))........	-32.8
1945	NM_015194	MYO1D	unconventional myosin-Id	chr17	5182	2463	2486	23	GGGCTCCAGAGGGCCTGGGAGGG	GLQRAWEG	GTTGAAGGGTCAAAGGGCTGACCTC	CAACTATCTTGCTTCAAAGCCAGAT	2.68	.((((((.(....((.(((..((.(((((((....)))))))))..)))..))....).))))))........	-25
1946	NM_022463	NXN	nucleoredoxin isoform 1	chr17	3024	278	300	22	GGGCCGGGGCCGGGAGCGGGGG	GPGPGAGA	GCGCCTGCGGGGGGACGCGGCGGCC	CCGGGGCGGCGGCGGAGCCCGAGCC	4.16279	.((((.(((......)))))))...+++..+++...+++...+++((((((++.++.++.++...))).)))	-55.8
1947	NM_001257328	ARRB2	beta-arrestin-2 isoform 3	chr17	1982	608	630	22	GGGCCAGGGGGCTGGGGCTGGG	EGQGAGAGT	CCGTGAGGATGCCCCTGCCCTCTGA	ACTGTGTCTGGGGTGGGGATACCCC	2	((....))..(((((.((((((((.....)))))))).)))))..((((...))))((((((....))))))	-39.1
1948	NM_020899	ZBTB4	zinc finger and BTB domain-containing protein 4	chr17	5942	956	978	22	GGGGAGTGGGAGGGTGACAGGG	GEWEGDRA	CTTTGGGCCCGGGCCCAGGCCAGCT	CTGAGGCCCAGGCCCCTGACTTGCA	1.46667	....(((((.((((((((........+++...+++.+++.....+++))).))))).)))))..........	-42.15
1949	NM_020899	ZBTB4	zinc finger and BTB domain-containing protein 4	chr17	5942	1113	1141	28	GGGGGTCTACAGGGCTGGGAGCTGGGGG	RGSTGLGAGG	CAGTGCCGACGAGGGGCCAGCACGC	CGCTGGCCCTGGTGGTCCTGCAGGG	4.14706	(((.((((....(((((((((..((..+++......+++..+++....+++.)))))))))))..)))).))).....	-40.17
1950	NM_020899	ZBTB4	zinc finger and BTB domain-containing protein 4	chr17	5942	2994	3027	33	GGGGAAAATCTGGGAGTGAAGGGCCAGTGGGGG	RGKSGSEGPVGA	GGCGGCCGGGAACCTGGCGGTGGCA	CTGGTGAGGGGGACCGGATGGAGGG	7.90476	.....((........++.++.++..++))...((((((.........((((((....))))))........))))))......	-29.29
1951	NM_020899	ZBTB4	zinc finger and BTB domain-containing protein 4	chr17	5942	3313	3336	23	GGGAGAAGGGGAAAGGGCAGGGG	KGEGERAGV	CTCTTCCTCCACCAATTCCCCCTAA	TTGAGAGAACCCAGAAGGGCGATGT	1.2623	(((..((((..((..((((((...........))))))..))..))))..)))....(((....)))......	-26.6
1956	NM_153604	MYOCD	myocardin isoform 2	chr17	8420	2294	2319	25	GGGGCCCAGGGAGAAGGGCACAGGG	GAQGEGHRV	CCCTCACTTTCTGCCCTCATCCTCC	TCTCCTCGCCCATCAGCAGCCAGGT	0.893939	((((..((((((.((((..(((....)))...))))))))))....))))...(((.((.........)).))).	-23.9
1958	NM_006311	NCOR1	nuclear receptor corepressor 1 isoform 1	chr17	9794	5409	5430	21	GGGAACGGGAACGGGAGCGGG	RERERERE	CTTGCAGCTGCTGCAAGTGCTGAGA	AGAAGGAGCGGGAGCGGGAACGGAT	6.66667	(((((..(((((.(.....((....+++...+++...+++...+++))..).)))))..))))).......	-30.15
1960	NM_014238	KSR1	kinase suppressor of Ras 1	chr17	4491	1891	1913	22	GGGCAGGGCCGCTGGGGCCGGG	GQGRWGRV	GCAGGTAGAGCTGGGCGAGCCCATC	TGCACCGCGGCCGCTGGCATGGCGA	2.32432	.(((......)))(((..((((...))))...)))((((((((((((....)).))))).))))).......	-32
1961	NM_001098635	SEZ6	seizure protein 6 homolog isoform 2 precursor	chr17	4196	799	824	25	GGGCGCAGGGATCGGGATCCAGGGG	QGAGIGIQGT	CGTGGGTTGCAGAGGTTGTGTCCCA	ACCATCACCTCCTCCACAGCTTCAG	1.84615	...((((((..((((..(((.....+++....+++...+++.....+++......)))..))))..))))))...	-25.37
1964	NM_025248	SRCIN1	SRC kinase signaling inhibitor 1	chr17	7050	317	347	30	GGGGGGCGGGGGCGGCGGGGGCAGCGGGGG	LGGGGGGGSGG	AGTACCCGCGGGAGTACCGGACCCT	CCGGCGCTTCTCCAACGTGGGGCTG	4.88372	(((.(((((((((((.((((......+++++.+++++....+++++....+++++)))).))))).....))))))))).	-74.15
1965	NM_138355	SCRN2	secernin-2 isoform 1	chr17	1567	770	791	21	GGGCTGGTGGGATGGGCAGGG	KGWWDGQG	AGCTGCGGACTCATGCCCAGGCCAA	TGCCTTTGACTTTGCTCAGATCTTC	2.03448	....(((((.(((.....((((...+++.....+++..+++..+++.)))).))).)))))..........	-24.45
1967	NM_005501	ITGA3	integrin alpha-3 isoform b precursor	chr17	4885	2866	2893	27	GGGCCCAATGGGGGAGGGGCTGGTGGG	VGPMGEGLVG	GCCCCCTCAAGTATGAATTCCAGGT	CCTGGGGACCCTGGTCCTAGGTCTG	1.64286	..((((((..........(((....)))(((....))))))))).....(((((((((.((....))))))))))).	-29.5
1969	NM_018896	CACNA1G	voltage-dependent T-type calcium channel subunit alpha-1G isoform 1	chr17	8246	469	497	28	GGGGGCCGGGGGCCGGCCGGGGCCGGGG	SGAGGRPGPGS	GCTTCATGCGGCTCAACGACCTGTC	TCAGCAGAAAAGGACCCGGGCAGCG	3.41463	(((...(.(((.((......(((.(.++++..++++.......++++..++++...)))).....)).))).).))).	-40.34
1970	NM_018896	CACNA1G	voltage-dependent T-type calcium channel subunit alpha-1G isoform 1	chr17	8246	1912	1941	29	GGGCAATGGGACGCTCAGGGCCCCCCGGG	LGNGTLRAPRA	ACCACCATCACCACCACTACCACCT	CCAGCCCGGAGATCCAGGACAGGGA	0.580952	.............((.((....(((((((..((((..((((.(((...)))))))...))))..).))))))..)))).	-24.2
1971	NM_018896	CACNA1G	voltage-dependent T-type calcium channel subunit alpha-1G isoform 1	chr17	8246	6574	6602	28	GGGGCCCCTGGGACACAGGGGCTGGGGG	EGPLGHRGWGL	TGTGTCGGCATGGGAGCACTGCCGA	CTCCCCAAAGCTCAGTCAGGCTCCG	1.85	............(((((.((((.(((..(((((((.....)))))))(((((...)))))...))).).)))))))).	-37.5
1978	NM_025149	ACSF2	acyl-CoA synthetase family member 2, mitochondrial isoform 2 precursor	chr17	2245	149	177	28	GGGAGCTCGGGGGTGCTGGGGGCCCGGG	GSSGVLGARA	GCTGCGCCTGGGGAGGCTGTGCGCC	CCGCCCTCTCTCGGAGTTGGCAGGA	3.16279	.(((((((((((((((.((.((.(((((..(((((.....)))))..))))))))).)))).))))).))..))))..	-41
2057	NM_001080439	HSF5	heat shock factor protein 5	chr17	4111	289	320	31	GGGCCGGGGGGCGGTGGCGGGACTGCGGGGG	GPGGGGGTAGA	CGAGGCCGAGCTGCTCAGCCCGCCC	CCGGGGCCGAGCCCGAGCTCTTCAA	2.70175	((.(((((.(((.(...((((.(((((.((.++.++.++.++..)).))).)))))).).))))).)))))..........	-52.9
2058	NM_004655	AXIN2	axin-2	chr17	4232	469	494	25	GGGTTGGGGGAGCCGGAGGGGCGGG	GLGEPEGRA	TTCCAACACCAGGCGGAACGAAGAT	CATCTCCGGATTCCCCTCTGACCCG	1.81132	((((..(....)..))))......((((((((((((((((((((........))))))).)))))))..))))))	-33.7
2059	NM_002737	PRKCA	protein kinase C alpha type	chr17	8770	1786	1812	26	GGGCTGTGGGCCTGAGGGGGAGAGGG	LGCGPEGERD	TGACCAAACACCCAGCCAAGCGGCT	ACGTGAGAGAGCATGCCTTCTTCCG	2.21622	...((..((((((((((....))))))).))).)).......(((((((((.((((......))))))))))))).	-37.4
2060	NM_000835	GRIN2C	glutamate receptor ionotropic, NMDA 2C isoform 1 precursor	chr17	4270	208	228	20	GGGCAGGGCTGGGTCCGGGG	WAGLGPGQ	TTGCTCACCTCGCTCTTCGGTGCCT	CAGGGCGAGCAGGGCATGACGGTGG	3.52	....((((((((((((.(..(((((+++..+++..+++...+++...))))).).)))))..)).)))))	-38.49
2061	NM_000835	GRIN2C	glutamate receptor ionotropic, NMDA 2C isoform 1 precursor	chr17	4270	3693	3722	29	GGGGCCTGGGGGCCTCTGGGGCACAGGGG	GAWGPLGHRG	TGCCAGCCACGGCTCCTGGCTCTCC	CAGGACTCTGGGGCTGGGCACAGGC	3.76316	.(((.(((.(((((((.((.(((..++++...++++......++++....++++..))).)).))))))))))...)))	-51.13
2062	NM_144677	MGAT5B	alpha-1,6-mannosylglycoprotein 6-beta-N-acetylglucosaminyltransferase B isoform 1	chr17	4238	1224	1251	27	GGGTCCTGAAGGGCGGGCCCCTAGGGG	RVLKGGPLGE	GAGTCCGGGGACGTGTTCAGCCCTC	AGATGGTGCAGTGGGCGGACATTCT	2.1087	..(((((...((.(((((..((((.(((.((((.....)))).))).))))..))....)))))...))))).....	-29.9
2064	NM_001008528	MXRA7	matrix-remodeling-associated protein 7 isoform 1 precursor	chr17	2504	261	291	30	GGGGCTGGGGGAGCTCGGGGAGCCTGCGGG	AGLGELGEPAG	GGCCGGAGGAGCCTGGAGAGCCCGC	ACCGGGGGAGCCCGAAGGGCCAGGG	3.66667	..(((.(((..(((.(((..(((.((....)).)))..))).)))..))).)))...((((....))))...........	-39.7
2066	NM_007267	TMC6	transmembrane channel-like protein 6	chr17	2789	697	733	36	GGGGGAAGTGGAGGGGCCAGCCGGGCAGCGGCGGGG	RGKWRGQPGSGGV	CTGCGAGAGAAGAGCAGGACCCCGA	TCTGCTCCTGCTGTGGCCGGCTCAG	2.53191	((((.........))))..((((...))))........(((((.(((((((((.(((((...))))).))))).)))).)))))..	-39.5
2068	NM_030968	C1QTNF1	complement C1q tumor necrosis factor-related protein 1 isoform 1 precursor	chr17	2979	817	848	31	GGGCAGAAGGGCTCCATGGGGGCCCCTGGGG	GQKGSMGAPGE	GGCCAGGGGCCACACTGGACCCAAA	AGCGGTGCAAGAGCCACTACGCCGC	1.9322	..(((((((((.((.(((((((...........))).))))))..)))))))))...((((((..((.....)).))))))	-39.7
2072	NM_004514	FOXK2	forkhead box protein K2	chr17	5262	218	244	26	GGGCGGCGGGGCCGGGGGCGGCGGGG	AGGGAGGGGA	TCTCGGGCGCGGGCACGCCACCCGC	CCGGGGGCGGCGGGTCCCCGCCGGG	2.98305	..((.((((.((((.((((.((....)).)))).(((.++.++.++.++.)))++.++.++.++)))).)))).))	-68.2
2073	NM_001013672	C17orf97	uncharacterized protein C17orf97	chr17	1839	76	101	25	GGGCCTCGGGCGCCCCCGGGGCGGG	GPRAPPGRV	TGAGAGTCGCCGATTAGTCGGCATC	TTGGGTTGCAGCCCAGCGGGCGGCT	1.375	....(((((((......(((....)))((((((((....))))))))..(((((((....))))))).)))))))	-36.8
2074	NM_003693	SCARF1	scavenger receptor class F member 1 isoform 1 precursor	chr17	3485	1953	1983	30	GGGGGGCGCAGTCGGGTCCTGAGGGCCGGG	RGAQSGPEGRE	CTCCGAAAGCCCAAGAGGCTCTCCC	AAGCCGAAGAGTCCACAGGCCCAGA	1.84211	(((((..((((.....))))....))))).........(((.((((.(((((((....)))....)))).)))))))...	-31.1
2075	NM_001163811	WDR81	WD repeat-containing protein 81 isoform 4	chr17	3320	1337	1361	24	GGGGGTGGGTGGCGGGGGCCTGGG	SGVGGGGLG	ACCCCGGACCACTGGGCCCCATCTC	CAGCGGGAGCGACGACAACGCCCTG	1.82353	..(((((....)))))((((.....))))((.++.++.++.++.....))..((((.(((.......)))))))	-41.1
2079	NM_001098202	HIC1	hypermethylated in cancer 1 protein isoform 2	chr17	3054	1866	1890	24	GGGGCGCTGGCGGGCTTGGGGGGG	GALAGLGGL	CGTGGGGGGCGCGGCCGGCGCGGCC	CTCCCCGGCGTCCCCGGCCCCGACG	2.5125	(((.((((.((((((((...))))))(((((((((.((((((....)))))).))))))))).)).)))).)))	-52.1
2081	NM_006612	KIF1C	kinesin-like protein KIF1C	chr17	7917	3206	3233	27	GGGACTGCAGGGCTCTGGGGGCCGGGG	QGLQGSGGRG	TCAAGCAGGAGCAGCTACGGCTGCA	CGGGGGGCTGCGCAGGCCCCCAGCC	2.60345	....((((..(((((....))))).....))))..((((..(((((((.(.((((....)))).).)))))))))))	-44.8
2082	NM_001162371	LOC728392	uncharacterized protein LOC728392	chr17	1493	204	225	21	GGGCGGGAGGGCGCAGGGGGG	AGGRAQGG	CGGGCAAGAAGGCTGGTCGGCGCGC	CCGCGCCGGGCAGCCCCCGAAGGCC	2.20339	((((......(((((.((((((((.+++.+++.+++....+++....)))))))).)))))))))......	-54.77
2083	NM_153357	SLC16A11	monocarboxylate transporter 11	chr17	1803	1295	1319	24	GGGCTGGGGCTGTGGGTGGTGGGG	GLGLWVVGL	GCTGGCCGTATTCGGGGCTCTGACT	CTGGTGCCCGTGGTGGGCGGCGAAG	4.91667	((((.(((...(((((((.(((...+++..+++.....+++....+++.).)).)))).)))))).))))....	-31.34
2084	NM_004422	DVL2	segment polarity protein dishevelled homolog DVL-2	chr17	3016	2076	2097	21	GGGGGGGCAGGGCGCACGGGG	GGAGRTGR	GAGCAGTGGGTCGACACGGAGTGAT	AGGCCCGAGGAGCGGGCCCCCGAGT	2.90741	..((..((((....(((...)))..+++.+++..+++.....+++..((((((.....)))))))))).))	-31
2085	NM_203413	ELP5	elongator complex protein 5 isoform 2	chr17	2206	1031	1056	25	GGGGGTGGGGTCAGGGATTCTAGgg	WGWGQGF*	AGAGAAAATAAAAGCTGCAGAGGTT	atggggcagagtggcagcatccttt	10.0909	..............((((...++..++.++.++.).))).......(((((((..((......))..))))))).	-26.09
2086	NM_001005408	NEURL4	neuralized-like protein 4 isoform 2	chr17	5181	21	45	24	GGGTGGGAGTGGGGGCTCTGGGGG	SGGSGGSGG	agcggagATGGCGGCAGGGTC	AGGCCCTGGACCGGGGCCGGGCGGG	6.52	.((.......))(((.+++..+++.+++...+++.)))(((.....(((((((...)))))))...))).	-40.37
2087	NM_001005408	NEURL4	neuralized-like protein 4 isoform 2	chr17	5181	102	134	32	GGGGTCCAACGGGGGTCTGGGCAGCGGCGGGG	PGSNGGLGSGGE	GCCCCAGCGGGAGCGGCTCAGGACC	AACTGCACCCGCGCACTGGGCGCTT	2.31481	((((..(((((.((((.((....(((..(((((((....)).)))))..)))....)).)))).))))).....))))....	-37.7
2088	NM_001005408	NEURL4	neuralized-like protein 4 isoform 2	chr17	5181	369	402	33	GGGCCTGAAGGGGGGCTCGTGGGTAGTGTCGGG	TGLKGGSWVVSG	TGCTGGACTTTCCAAGCAGTGCCAC	CTGCTCTGTGCTGAGAGATGGACGC	4.36	(((((((...))).))))...((((((((((......))))))))))...(((((.(.((.(((......))))).).)))))	-36.4
2092	NM_020795	NLGN2	neuroligin-2 precursor	chr17	4646	2573	2594	21	GGGTATAGggggtgggtgggg	RV*	CTACCCCACCCCCACTCCACCACTC	aggccctcctccccggccctccctg	0.694215	....(((((((((((((........))))...))))))))).(((((((.((........)).))))))).	-37.9
2093	NM_001406	EFNB3	ephrin-B3 precursor	chr17	3219	1204	1224	20	GGGAGGGGAGGGTCTCTGGG	GRGGSLG	TCGCCACCCTGGTCCTGGCTCCTTC	CCTGGGGGGTGGAGGTGGGATGGGA	4.6129	...((((((((((((.(((.(((((......))))))))...))))).))))++.++.++.++..)))..	-43.4
2094	NM_001080424	KDM6B	lysine-specific demethylase 6B	chr17	6704	3001	3026	25	GGGCCCTGGGCCCGGGAGCGCAGGG	GPWARERRA	GTCATCTCAGTTCTCTACCTCAGGC	CGGGCGAAGAGCCAGTCCCGGGCCC	1.22034	.........((((.((......)).))))...((((((((((.(((...)))(((.....)))..))))))))))	-32.3
2095	NM_001005271	CHD3	chromodomain-helicase-DNA-binding protein 3 isoform 3	chr17	7354	148	172	24	GGGAGTACTCGGGCGCGGGCCGGG	EGVLGRGPG	AGGACGATGAGGAGGACGACGACGA	CCACGACCGGGGCCGCGACCGCCAC	2.37143	.(..(........)..).....((((......))))(((((((.((.((......)).)).))))).)).....	-27.9
2096	NM_183065	TMEM107	transmembrane protein 107 isoform 2	chr17	1757	105	128	23	gggccATGGGCCGGGTCTCAGGG	MGRVSG	cagagaccgccgcccttgtccccga	CTTGTGCCCTCTCGCTTCCTGACGC	0.73913	..((((((.(.((((.((.(((...))).)).)))).)))))))(((((....)))))...............	-33.3
2098	NM_017622	C17orf59	uncharacterized protein C17orf59	chr17	1914	373	402	29	GGGGCCGGGAGCCGCAGGGGGGCGCCGGG	GAGSRRGAPG	GCCCGGCCCTCAAGGGACGCTGTCT	TGCAGAGCACGAACCTTCCCTGTCC	2.05085	.(((((((((....((((...)))))))))))))....(((((((((.(....((((...))))...))))))))))..	-40.2
2099	NM_001113567	LRRC75A	leucine-rich repeat-containing protein 75A isoform 1	chr17	2819	312	342	30	GGGGACAAGGCGGGGCGCGCGGGCGCGGGG	GDKAGRAGAGM	CTGGGCGTCGCTGCTGCTGCGCGCC	ATGCCCCCCTACCACCGGCGAGTCG	1.2	..(((((((.((((..(((((((((.............)))))))))..)))).)))))))...................	-43.3
2101	NM_020201	NT5M	5'(3')-deoxyribonucleotidase, mitochondrial precursor	chr17	1588	241	266	25	GGGGCGGCGCGGGGCGGCGGGCGGG	AGRRGAAGGL	GGCTCTGCAGCGCGGCGGTTCCCGC	CTGGGCCTGGCGGGAGGCCGCGCCC	2.61364	.........(((((((..(((((((.(((((((....++.++.++..++)))..)))).))))))))))))))..	-53.89
2102	NM_001243473	B9D1	B9 domain-containing protein 1 isoform a	chr17	1163	594	614	20	GGGAGTGGGTGGGCCCAGGG	GSGWAQG	CCATCCCCCATACAGGTTACAGCCT	TTGGGGTGAATGCCGGGGACCTGCC	1.32836	............((((((....(((((.(..+++.+++....+++..+++.....).)))))))))))..	-34.29
2103	NM_007148	RNF112	RING finger protein 112	chr17	3228	1880	1910	30	GGGGGGTGCTGTGGGGGCCGGGCTCATGGG	VGGAVGAGLMG	GCTTCTGTGGCCACCTAGCTGCTGT	CCTGGCAGGGGGCGTGGTGGGTGCT	6.80769	......(((.(((((..(((.((.((.((....)).)).))((((((((....))))))))....)))..))))).))).	-33.6
2104	NM_054035	UNC119	protein unc-119 homolog A isoform b	chr17	1651	687	711	24	GGGCAGGGTCTTCTGGGAGTGGGG	RAGSSGSGE	CCTCTCTCCGAGGAGCTGAGTGCGC	AAGTGGGGGCGTCTAGAGACTGAgc	5.1	.(((((((..(((.(((.....(((+++..+++......+++...+++...)))..))).))).))))..))).	-27.54
2105	NM_001256281	NARR	ras-related protein Rab-34, isoform NARR	chr17	839	383	412	29	GGGACGCCCAGGGCCCGGGTGATTTTGGG	GTPRARVILG	GTCTCCTCGCCCCAGAGTCATCTTC	CTCGCCGCGGCCCCGGGTGATTGTT	0.831169	..........(((.(((....))).))).(((((.(((((..(((((........)))))..))))).)))))......	-35
2106	NM_001033561	PHF12	PHD finger protein 12 isoform 1	chr17	4475	3332	3358	26	GGGGGCAGTGGGGCCGGCTGGGAGGG	GGSGAGWEG	CAAAGCCAGCAGCTCGAGCTTGATT	CACAGCCTTACTGCACCATGGCAGC	3.2069	.....((((((((....)).)).))))((((((((((((.((((.....))).).)))))))))).))........	-29.9
2107	NM_139285	GAS2L2	GAS2-like protein 2	chr17	3014	1061	1085	24	GGGAACGGGGAGCAGGGACGGGGG	RERGAGTGA	ACCCCATCCTCCCCCAGACCCCGCA	CCTCCAGAGAGATGGCACCATTCCT	0.85	.((((.(((((((((...(((....)))...)))).)..)))).))))(((((......)).))).........	-28.6
2108	NM_024864	MRM1	rRNA methyltransferase 1, mitochondrial precursor	chr17	1833	442	471	29	GGGTAAAGCTGGGCTGCAGGGGAAGCGGG	AGKAGLQGKRA	CTGTGGCCCGGCTCCTGCTCCAGGC	CCGAGCTGCTCCGGATGGCCGAGGC	2.02439	(((((((((((((((((((...))))))...))))))))))))).(((.((((......)))))))((....)).....	-41.1
2109	NM_001199417	ARHGAP23	rho GTPase-activating protein 23	chr17	5906	3879	3907	28	GGGCGCGGCGGGCGCGGGGCCTGGGGGG	EGAAGAGPGGR	TGAGCCACGTGGAGACGGACACTGA	CGCCTGACACGCCGGCCGTCCTTCA	3.32432	.......(((....))).....((((((.(((((.((((((((((((...)))).))))...)))).)))))))))))	-38
2110	NM_005937	MLLT6	protein AF-17	chr17	7500	2605	2627	22	GGGTTGGGCCGGGCACCCGGGG	GLGRAPGA	CCCACTCCCGCCCCAGCCGCAGAAC	CAGCGGGGCTGGGGGCCATGCCCAT	1.40506	....((((((((((.((.((.....+++..+++..+++.....+++)).))))))).)))))..........	-39.95
2111	NM_006160	NEUROD2	neurogenic differentiation factor 2	chr17	3032	332	360	28	GGGCCAGGGGCTCCGGGGCCAGCCCGGG	GPGAPGPARA	GCCGCCACCGCCACCGCCTGCGCCC	CGGCCAAGCCAGTCCCTCTCCGTGG	0.95122	.......(((((...((..((.((((((((...))).)))))))..))...)))))(((....((.....))...)))	-31
2112	NM_001195545	LRRC3C	leucine-rich repeat-containing protein 3C precursor	chr17	878	680	699	19	GGGTCGGGGTGGGGTGGGG	GSGWGGA	GCTGGCAGGGGAGGAAGAGCTGTGT	CCCGGAGGAGCACCGATGTGGCCCT	4.06897	...(((......((.....((.((.+++..+++..+++..+++...)).)).....))......)))..	-31.07
2113	NM_001145301	RARA	retinoic acid receptor alpha isoform 1	chr17	3396	1870	1894	24	GGGGGGTGGGGGGCGGGACGGGGG	PGGGGRDGG	GCCTGGACACTCTGAGCGGACAGCC	TGGCCTGGCCCCCCCGCCAGGCAGC	1.6789	((((((.....(((......)))((.++.++.++.++...)).((((((.(((...)))))))))))))))...	-52.8
2117	NM_000223	KRT12	keratin, type I cytoskeletal 12	chr17	1992	309	332	23	GGGCTGGGGATGGGATTTGGGGG	GLGMGFGG	AGCCCTGGGTGGAGGTAGCTTTGGA	CAGCCCAGGAGGTGGCTCTCTAGGT	4.46154	...(((((..((((.((.((((((.+++..+++...+++....+++......))).))).)).))))))))).	-32.55
2118	NM_002280	KRT35	keratin, type I cuticular Ha5	chr17	1671	289	315	26	GGGGGTGGGGGCTGGTTTGGGGAGGG	GGGGWFGEG	TGGAGGCTTCGCTACCAGCTACAGT	CATCCTCACTGGCAATGAGAAGGAG	7	.((((.((((.(((..(((((....++.++.++.++.)))))))).)))).).)))....................	-34.6
2119	NM_000226	KRT9	keratin, type I cytoskeletal 9	chr17	2290	111	143	32	GGGGGTGGCGGGGGCGGCCTGGGCAGCGGGGG	GGGGGGLGSGG	CTCGTCCTACTTGAGCCGCAGCGGC	CAGCATAAGGTCTTCCTACAGCCGC	4	((((.......))))((((.((..((((++.++.++.++...)))).)).))))..((.((...(((....)))...)).))	-43.8
2120	NM_000226	KRT9	keratin, type I cytoskeletal 9	chr17	2290	447	473	26	GGGAGTGGGTTTGGGGGGTTTGGGGG	GSGFGGFGG	TGGAGGTGGCTTTGGTGGTGGCTAT	CTTTGGAGGTGGTGCTGGAGGAGGT	40.25	.........((((((((.((.((..+++...+++...+++......+++........)).)).)))))))).....	-18.87
2121	NM_198830	ACLY	ATP-citrate synthase isoform 2	chr17	4323	1320	1348	28	GGGCTTACGGGTGATGGGAGAAGTCGGG	EGLRVMGEVGK	GAAGAGGTGGCCCCAACTATCAGGA	AAGACCACTGGGATCCCCATCCATG	1.27778	.....(..(((((...((...))..)))))..)(((((..((((..(((.((.....)))))....)))))))))...	-23.8
2123	NM_021078	KAT2A	histone acetyltransferase KAT2A	chr17	3112	261	283	22	GGGGGGGCCGGGAGCGGGGGGG	GGAGSGGD	GACTGGGGGGCCCGGGGTAGGAAGT	ATCCGGCTCGACCTGGCCTGAGCCA	8	........(((.((((.((((.(((.((.+++..+++...+++.+++..)).)))...)))).)))).))).	-47.27
2124	NM_001142623	GHDC	GH3 domain-containing protein isoform 3 precursor	chr17	2535	1454	1477	23	GGGCCGGGCAGTGGGGCAGTGGG	LGRAVGQWA	GTGAAGACCTGTTCTCTGAGGCCCT	CGGGGGCCAAGCTGCTGGACCATGG	3.21212	.......((.((...((..(((((.+++..+++....+++.....+++...))))).))..)).)).......	-25.94
2127	NM_000413	HSD17B1	estradiol 17-beta-dehydrogenase 1	chr17	2231	1862	1884	22	GGGGGCGGGGCCGGGCCTGGGG	GGGAGPGA	AAAGGCCGAGGCTGGGGCCGAGGCT	CAGAGGACGAGGCCGGGCGCGGTGC	5.17857	....((((..(((.((.(((...(((.+++.+++...+++...+++.)))....)).).)).))).))))..	-41.09
2128	NM_170607	MLX	max-like protein X isoform gamma	chr17	2562	136	153	17	GGGGAGGGCGGGTCGGG	EGRAGRA	GCCCCGTGGGCGCGCACGCCGGCGA	CTCGTGCACGTAGGGGGGCCGGAAG	3.4359	(((((.(..(((.(((((..((....+++.+++.+++..+++))))))).))).).)))))......	-53.29
2129	NM_198475	FAM171A2	protein FAM171A2 precursor	chr17	2634	1913	1940	27	GGGCCACTCGGGCCCGGGGGGCGAGGG	PGHSGPGGEG	CCGACCCCCAGCGCCCGCAGATGCC	CGGCGGGGGCGGCGGCGAGGGCTGG	1.98718	......(((..(((((.(.....(((((((.....))))))))))))).)))((((++.++.++.++.....)))).	-53.7
2130	NM_001466	FZD2	frizzled-2 precursor	chr17	3819	766	796	30	GGGTGCCGGGGGCACCCCGGGTGGCCCGGG	PGAGGTPGGPG	CCGCGCCGCCGCCGGGACTGCAGCC	CGGCGGCGGCGCTCCCCCGCGCTAC	1	...(((((((((((((.((((..(((((((((...)))).)))))))))))).))))))))))((((......))))...	-56
2131	NM_006688	C1QL1	C1q-related factor precursor	chr17	1500	542	572	30	GGGCCCTCCGGGGCTGCCGGGCGCGGGGGG	PGPPGLPGAGG	GGGAGAAGGGTGAGCCAGGCAAGCC	CAGCGGCGCCATCAGCACTGCCACC	2.79167	((.((...(.(((....(((..((((.((((((((.(.((...)).).))))))))..))))))).))).).)).))...	-38.9
2132	NM_006460	HEXIM1	protein HEXIM1	chr17	4785	2621	2646	25	GGGGGCAGCGATGGGATGGGAGGGG	GGSDGMGGD	CATGGAAGAAGGGGGTGAGGAGGAT	ACGGCAGCGAGTTTCTGCAGCGGGA	16.1111	(((.......++.++...++.++))).+++.......+++..+++.+++..(.((.(((......))).)).)..	-23.67
2133	NM_023079	UBE2Z	ubiquitin-conjugating enzyme E2 Z	chr17	3126	170	196	26	GGGCGCCGGGGCGGCGGGCCCCGGGG	AGAGAAGPGA	GTCCGACTGAGGAGGCGGCAACGGC	CGAGCAGCGTTGCTGGTGTTGTTGG	2.475	..(((((......(.((((((((((..((.(((((((.....))))))).))..))..)))))))).)...)))))	-42.7
2134	NM_023079	UBE2Z	ubiquitin-conjugating enzyme E2 Z	chr17	3126	290	312	22	GGGCGGGGCCGGGGGCCCGGGG	AGGAGGPGS	ATGTGTGGGCGGCGGCGGCGGCAGC	AGCGGCCTGGCTCCGCTGCCCGGGC	3.13953	..((.(((((++.++.++.++.....((((((((((((...(((.....)))))))))))))))))))).))	-54.8
2135	NM_030802	FAM117A	protein FAM117A	chr17	2361	109	138	29	GGGGGCCGGGGCGCGGAGGGGCCGGGGGG	WGPGRGGAGGL	GCGGGCGGCAGAGGCGGAGGTGCCT	CTCCGGCGGGGCTGCTCTCCCCCAG	3.08065	..(((((((...(.(((((.(.....++++..++++......++++..++++).))))).)...)))))))........	-54.95
2136	NM_001199900	PDK2	pyruvate dehydrogenase kinase, isozyme 2 isoform 3 precursor	chr17	980	699	732	33	GGGGAGCGGGCGGTGGGGGGGGCGGTGCTGGGG	RGAGGGGGGAGA	CACAGTGGGTGCCGGCCACAGCGGC	CCCAGGGCCGGGCTGCTGAGGGGAC	7.14706	((((((.(((.(.((((.(((((.((.......++.++.++.++...)).))))).))))..).)))..)))).)).......	-50.7
2137	NM_032595	PPP1R9B	neurabin-2	chr17	4054	682	710	28	GGGCCCGGGCTCCCCAGGGCCGCAGGGG	GPGLPRAAGV	CGACTCGAGGACCGGCCTCCACCGC	TTCCCCAGGTCAACTCGAAGCTGGT	0.9	....(((((((((((...((.((((((.((.(((...))).)).)))).))))....)).))))..))))).......	-34.5
2138	NM_022827	SPATA20	spermatogenesis-associated protein 20 isoform 1 precursor	chr17	2719	1086	1115	29	GGGGGCATCCGGGACCATGTGGGGCAGGG	GGIRDHVGQG	GCATACCCTGAAAATGATGGCTAAC	CTTTCACCGCTACTCCACAGACCGC	2.09756	...............((((.((.....)).))))(((.....(((((((.((((......)).)).)))))))..))).	-22.8
2141	NM_003647	DGKE	diacylglycerol kinase epsilon	chr17	7768	1014	1036	22	GGGGATGGGACTGTAGGGTGGG	GDGTVGWV	TTCAGCTCGAGTACTTGTTTGTGGA	TCCTGGATGCAGTTGATGACATGAA	6.27273	((((..(((...(((((((((.((..+++..+++......+++.+++.)))))))).)))...)))..))))	-21.65
2142	NM_004645	COIL	coilin	chr17	2633	1245	1273	28	GGGAGCTAAGGGACGGGGCATGCGGGGG	KGAKGRGMRGR	GAGAAGAGAACCTTTTTTCTTGGAA	AGAGGTCGAGGACGAGGGCATCCTG	6.6875	.....((...(((((.(((((((..+++......+++..+++......+++.......))))))).)))))..))...	-19.59
2143	NM_000789	ACE	angiotensin-converting enzyme isoform 1 precursor	chr17	4969	36	67	31	GGGGGCCGCCTCGGGCCGCCGGGGGCCGGGG	MGAASGRRGPGL	agccgagcaccgcgcaccgcgtcAT	CTGCTGCTGCCGCTGCCGCTGCTGT	2.25	.....((((.((.(((..(((...(((.(((.(((((((.((.....)).))))))).))).))).)))))))).))))..	-40.1
2144	NM_030630	HID1	protein HID1	chr17	3342	518	541	23	GGGGCAGGGCGAGGAGGGCAGGG	GAGRGGQG	GGGCTTCTTCTGGTCCACAGTGCCC	AGAAGAGGATGATGAGCATGCCAGG	3.26923	...((((((((.((((.(..(((((......)))))..).)))).)))))))).(((((.....))).))...	-28.2
2145	NM_001258016	FDXR	NADPH:adrenodoxin oxidoreductase, mitochondrial isoform 7	chr17	1828	1434	1461	27	GGGGCCAGGGCACGGGGAAGCCCAGGG	RGQGTGKPRE	AAGCTGGATGCCGAGGAGGTGGCCC	AGAAGCTGGTGGATCCTCAGGAGAT	2.56757	...((((.(.(((.((......))))).))))).....(((((..(((((.......)))).)..))))).......	-26.7
2153	NM_015353	KCTD2	BTB/POZ domain-containing protein KCTD2	chr17	3701	99	121	22	GGGGCTGGGAGGGGGCGGCGGG	AGLGGGGGS	AACTGCAGCTGGACCCGGCGATGGC	AGTGGGGTGGGCGACGGGGGTGGCC	6.875	.....((((....((((.(...).))))))))++.++.++.++(+++...+++..+++....+++....)..	-43.55
2154	NM_207346	TSEN54	tRNA-splicing endonuclease subunit Sen54	chr17	1941	847	871	24	GGGAGGGGGTGGGGTGCAGCTGGG	REGVGCSWE	CTGGGCCCCAGCCCTGGCCCGGCCA	AGAGTGGCAGAGCCGAGAACGGAGT	2.09434	((.(((.(..(((((..((((((((.++.++.++.++..))..))))))..)).))).).))).))........	-46.7
2155	NM_006456	ST6GALNAC2	alpha-N-acetylgalactosaminide alpha-2,6-sialyltransferase 2 precursor	chr17	2105	231	261	30	ggggcgctcgcgggccggggctgtATGGGG	MG	ccttctgcctgggacgtcagcggac	CTCCCGCGCGGGTCGTTCTTCTGGC	2.74359	((.(((((.(((....)))))))).))((((((((((.(..((((((......))))))).)))))).))))........	-35.3
2158	NM_152468	TMC8	transmembrane channel-like protein 8	chr17	4419	638	662	24	GGGGCCTTGGGCTCTGGGAGGGGG	RGLGLWEGA	CGGGAGGCAGCGCAGCGGCTGGCCC	CGCTCTACGAGATCGGGGGCCTCTT	4.3125	.......((((......)))).(((((((((...))))))))).((((((.(((.........))).)))))).	-36.3
2159	NM_001042573	ENGASE	cytosolic endo-beta-N-acetylglucosaminidase	chr17	4494	1330	1353	23	GGGAGGGGATGGCCGGGGCTGGG	LGGDGRGWV	AGCCCTTGTTTGGAGAACACAGGCT	TGAGGACGCACTGCTGCCTGGAGGA	3.5	..((((((((((.......)))))...))))).....(((((....((((......))))....)))))....	-22.9
2160	NM_020649	CBX8	chromobox protein homolog 8	chr17	1546	578	599	21	GGGATAGGGACCGGGAGCGGG	RDRDRERD	GCCCCTCGGGACCGGGACCGAGACC	ATCGAGAAAGGGAGAGGGAGCGAGA	2.25	(((((((....((.....(((....+++...+++...+++...+++.))).....))..))))).))....	-31.15
2161	NM_003655	CBX4	E3 SUMO-protein ligase CBX4	chr17	2649	489	514	25	GGGCGCGCAGGGGAAGGGCCAGGGG	LGAQGKGQGH	CTGACAACCGTGCCAAGCTGGATTT	CATCAGTACGAGCTCAACAGCAAGA	3	(((.(..((.(((...(((.......)))..))).))....)..)))((((.((.....))))))..........	-17.8
2162	NM_178520	TMEM105	transmembrane protein 105	chr17	3320	900	925	25	GGGGCTGTGGGGCCGGGGTGCAGGG	KGLWGRGAGI	CAGCCTGCGGGGTGGTGAGGATGAA	ATTAGAGGGAGGTGActgccatctc	6.36842	...((((.++++.............++++....++++..++++..))))....(((((.((....)).)).))).	-34.91
2163	NM_001291324	BAHCC1	BAH and coiled-coil domain-containing protein 1	chr17	10454	6699	6720	21	GGGTGGGCGGCGGCGGGCGGG	KGGRRRAG	AGGCCGAGAGGGTGGAGGCCGAGAA	CGGTGAGTTCCTGGTCAAGCTGGAC	4.45	.(((((.(((......(.(((.........++.++.++.++.))).)......))).))))).........	-34.5
2164	NM_001282281	PYCR1	pyrroline-5-carboxylate reductase 1, mitochondrial isoform 5	chr17	1895	10	34	24	gggtcgggctccgggaATGGTGGG	MVG	agctgggttg	CGGCGGTCGCCGGGTGGGGCGCGAC	6.23529	....+++..+++...+++....+++...++.++..++.++.((((......))))....	-29.84
2165	NM_178493	NOTUM	protein notum homolog precursor	chr17	2217	909	939	30	GGGAGCTTCTGGGCAGAGGGCTGAGCGGGG	RELLGRGLSGA	GCCCTCATCATCCAGGAGGTGGTGC	CCAAGGTGCTGCTGCTGGCCGGGAG	2.72727	.(((.(((((((.....))))))).)))..(((((((.(((.......(((((.((....)).))))).))).)))))))	-35.1
2166	NM_018949	UTS2R	urotensin-2 receptor	chr17	1170	991	1020	29	GGGGCCCGGGCAGCGGGGGAGGCCGGGGG	RGPGSGGGRGP	CGCGACCACCTGCGCGGCCGCGTGC	CCCGTTCCCTCCCTGCAGCCCCGCG	1.40698	............(((((..((.(((((((...(((.(((((.++.++..++.++.)))))))).))))))))).)))))	-46.69
2167	NM_024619	FN3KRP	ketosamine-3-kinase	chr17	1826	93	119	26	GGGCCACGGGCCACTCGGGGGGCGGG	RATGHSGGGC	CGCGAGCTGGGCTGCAGCTCTGTCA	TGCATCAGCCAGGGCCGGAGCTACG	3.75	((.((((((.....))))))))((..((((.(.(((((((((.....)))))).....))).))))).))......	-30
2168	NM_020148	SPIRE1	protein spire homolog 1 isoform b	chr18	5402	100	129	29	GGGCGGCGAGGGGCCGCGGGAGCCCGGGG	VGGEGPREPGA	GCGGGGAGCCGCGGACTGAGGCAGT	CAGCCGGCGGCGCGGCCGGGGGCTC	3.82051	.((((...((((((.((...((........))...)).))))))...))))((((..(((((......)))))..))))	-42.2
2170	NM_001044369	FAM69C	protein FAM69C	chr18	2042	16	45	29	GGGCGGCGGGCGCGCGGGGCCCTGCCGGG	RAAGARGPAGW	gggctggccATGGCGC	TGGTGCAGGAGGCGCGGGCGCTGCG	3.21875	..(((.((......)).))).((((.(((.((.(.(((((((.....).))))).).).)).))))))).	-36.8
2171	NM_130386	COLEC12	collectin-12	chr18	3134	1855	1887	32	GGGACTTCAGGGCACCGTTGGGGAGCCTGGGG	QGLQGTVGEPGV	GCCCTCAGGGCCCTCCTGGCTTCCA	TGCCTGGACCTCGGGGACTGCCAGG	1.94545	((((...))))...((((((.((((((.((((((((...((....))...)))))))).))))))((....))...))))))	-42.1
2172	NM_015210	MTCL1	microtubule cross-linking factor 1	chr18	6092	884	902	18	GGGAGGGCCCGGGTCGGG	REGPGRD	GAGGACATGCGGGGCCAGCAGGAGC	ACCACGCACCCAGCATTCCTACCTC	1.64444	.((((.((((.(((...((.((...+++.+++...+++..+++.))..)).))).)))))))).....	-38.27
2173	NM_015210	MTCL1	microtubule cross-linking factor 1	chr18	6092	1978	2004	26	GGGGACACCGGGAGCCACGGGCTGGG	GDTGSHGLG	GCGGGAGCTGCACCGCCGCGCAGAC	AGGCCAGACCTGCTTCAGCCTGGAG	2.05128	.(((........)))((.((....)).))...(((((.....((((((((....)))).))))......)))))..	-28.7
2174	NM_032525	TUBB6	tubulin beta-6 chain	chr18	1815	319	347	28	GGGTGCAGGGAACAACTGGGCGAAAGGG	TGAGNNWAKGH	CTGACAACTTCATCTTTGGCCAGAC	CACTACACGGAGGGCGCGGAGCTGG	3.42857	(((.(..((((......((((......((.(((.......))).)).....))).)......))))..))))......	-17.9
2175	NM_001100619	CABLES1	CDK5 and ABL1 enzyme substrate 1 isoform 2	chr18	5005	674	699	25	GGGCTCCGGGACCCCCGGGAGTGGG	LGSGTPGSGS	TGCAGGTGCCGGCGGCCGCCTTTTT	AGCGGCAGTCGGGGACGCCTCAACT	1.29688	((.((((((((((.((((((((.....(((((.((....)).)))))))).))))).)))))...)))))))...	-36.7
2176	NM_144612	LOXHD1	lipoxygenase homology domain-containing protein 1 isoform 1	chr18	6854	2640	2664	24	GGGCACACGGGCGAGGGCTTTGGG	GHTGEGFGP	GGGCGAGGTCTATAAGCTCCGGCTC	CCCAGCTGGTTCGTGGACACCGTGT	2.35484	..(((..((((((..(..((((((.((((.((.((((....)))))).))))))))))..)))))))..)))..	-33.5
2177	NM_001039360	ZBTB7C	zinc finger and BTB domain-containing protein 7C	chr18	4171	706	722	16	GGGGGGGACGGGGGGG	GGDGGE	CGTGTGCCTGGAGATCATGGAGCCT	AGGAGGATGACAAGGAGGACGATGA	15.3846	(((.(.(((.....((((....((.+++.+++..+++.+++.))...))))..))).).)))....	-41.09
2178	NM_052947	ALPK2	alpha-protein kinase 2	chr18	7300	1356	1380	24	GGGTTGTGGGTCTCGGGTGTCGGG	MGCGSRVSG	GGTGTGAGCATTTCCTCAGTGGAAT	TGACGCTGGGCCTATGGTTGCCACT	3.55	(((((((.(((...(((((((....+++....+++....+++....+++...)))))))...))).))).))))	-27.07
2179	NM_017757	ZNF407	zinc finger protein 407 isoform 1	chr18	8008	6054	6078	24	GGGGAGGTGGAGGGCAGGGCTGGG	GEVEGRAGL	ATTGCTCTGTGCGGTCACTGAATTA	CTCGAGGAGCAAGGCAGGCCCGGCG	3.86364	.(((((((((.(((((.(((.......++.++.++.++.)))))))).))....)))))))((....)).....	-41.4
2180	NM_198531	ATP9B	probable phospholipid-transporting ATPase IIB	chr18	4357	2675	2701	26	GGGATTGGGATTGAGGGAAAGGAGGG	GIGIEGKEG	CAGCATGATTCAGGCAGCAGACTGT	TAAACAGGCCTCGCTGGCGGCCGAC	3.57895	............(.((((((.((((+++...+++.....+++......+++...))))..)).)))).).......	-21.89
2181	NM_001278063	SKOR2	SKI family transcriptional corepressor 2 isoform 1	chr18	3048	1025	1061	36	GGGCGGCGCGGGGACTGGTGGGGGCGGCGCTGGGGG	SGGAGTGGGGAGG	CCAGCCTCTCTGTGGCTGCTGCTTC	TGGCTGTGTGGCCGGCGTGGGCGTG	5.32143	......((((((((.(((((......)))))))))))))..++.++.++.++((((.(.(.(((((....))))).).).))))..	-53.6
2182	NM_001278063	SKOR2	SKI family transcriptional corepressor 2 isoform 1	chr18	3048	1099	1120	21	GGGCGGGTGCCGGGGCAGGGG	GAGAGAGA	GGCGCGGGCGCGG	CCAAAGGCCCGCGCAGCTACCCAGT	2.97297	.((((((((....+++.+++....+++...+++.......))))))))...........	-36.1
2183	NM_001101654	CXXC1	CXXC-type zinc finger protein 1 isoform 1	chr18	2966	1094	1115	21	GGGCAGGGTCAGGGACAGGGG	RAGSGTGV	GTCCCTGATCCAGACCTGCAGCGCC	TTGGGGCCATGCTTGCTCGGGGCTC	2.72222	(((((((((((.(.((((......))))).))))))))))).(((.((.((((.......)))).)).)))	-35.1
2185	NM_015832	MBD2	methyl-CpG-binding domain protein 2 testis-specific isoform	chr18	1354	479	501	22	GGGGACGGGGACGGGGCCGGGG	RGRGRGRG	CGTGGCCGGGGCCGGGGCCGTGGCC	CCGGGGCCGCGGCCGTCCCCCGAGT	2.22535	....(((((((..(.((((((((((++++..++++..++++..++++....)))))))))).).))))).))	-75.97
2186	NM_015832	MBD2	methyl-CpG-binding domain protein 2 testis-specific isoform	chr18	1354	621	648	27	GGGGAGCGCGGGGCCGGGGCCCAGGGG	SGSAGPGPRG	GGCGGGAGCCGGTCCCTTTCCCGTC	ACCCCGGGCCACGGAGAGCGGGAAG	1.89706	(((....)))..((((.(((((((.++++.....++++..++++....++++..........)))).))).))))..	-47.54
2189	NM_004852	ONECUT2	one cut domain family member 2	chr18	16122	155	193	38	GGGGGCGGCGGCGGGGGCGGCGGGGGCGGCGGCGGGGG	GGGGGGGGGGGGG	CGGGCCGGCCGGCGGCGGCAGTGGC	CCCGGGCCATGAGCAGGAGCTGCTG	5.52632	..((((++..++.++.++....++.++.++.++.++.++.++.++((((++.++.++.++...))))))))...(((((...))))).	-87.09
2190	NM_017742	ZCCHC2	zinc finger CCHC domain-containing protein 2	chr18	5543	230	261	31	GGGGGCGGGTATGCCGGGCGGCGGCGGGGGG	AGAGMPGGGGGP	CGCCTGTTGCTGGTGGAGCGGCGGC	CCCTCGGCGGCGCTGCGCGAGCAGG	4.61765	......(((((.(((.((((.(++.++.++.++....((((((.++.++.++.++...))))))).)))).))).))))).	-68.6
2191	NM_001272093	FLJ44313	uncharacterized protein LOC400658	chr18	2076	571	591	20	GGGGTCGGGGGGCGGGGGGG	SGSGGGGE	CTGGGGGCGGTGGGGAGTGTGTGTC	AGTCAGGCAGAAAGACAGGGACAAC	24	(.++.++.++.++.).((.(.((((...(((.++.++.++.++.......))).....)))).).))...	-49.1
2192	NM_019112	ABCA7	ATP-binding cassette sub-family A member 7	chr19	6818	1195	1226	31	GGGATGTCCGGGAGGTGTGGGAGATGCTGGG	RDVREVWEMLG	ACCTTCGAGGAGCTCACCCTGCTGA	ACCCCGGATCTTCACCTTCATGAAC	1.19608	.(((((.((.((......)).)))))))...((..(((((((...(((((.((((....))))))))))))))))..))..	-28.2
2193	NM_019112	ABCA7	ATP-binding cassette sub-family A member 7	chr19	6818	3854	3874	20	GGGCCGGGTACAGGGCTGGG	VGRVQGWA	ACCAGGGCTCTGGGCCAGACGCCGT	CACTGACCCGCCAGCAGCTCCAGGC	1.61364	.((.((((((((((.(((.......+++..+++....+++..+++..)))...).)))).))).)).)).	-31.8
2194	NM_014717	ZNF536	zinc finger protein 536	chr19	4935	683	708	25	GGGCAACCTGGGCAAGGGGCGTGGG	LGNLGKGRGR	AGATTCACCTGCGGACCCACAAGCT	CGTGTGCGCGAGGAGAACCGCCTGC	1.89189	..........((((.((((.....))))...(((.((((..(.((....)).).))).).)))....))))....	-22
2195	NM_015898	ZBTB7A	zinc finger and BTB domain-containing protein 7A	chr19	4441	1132	1158	26	GGGCCGGGCGGGGGCCGCGGCGGGGG	VGRAGAAAGD	TGCTGCAGCAGATGATGTCATCGGT	ACAGCGACGAGGAGTCGCGGGCCGA	5	.....((.(.((((....))))).)).(((((((....))).))))...((...(((((.....)))))...))..	-30.2
2196	NM_000208	INSR	insulin receptor isoform Long preproprotein	chr19	9059	4118	4147	29	GGGAGGAGGCGGGGGGCCGGGATGGAGGG	REEAGGRDGGS	CTGGACCGTTCCTCGCACTGTCAGA	TCCTCGCTGGGTTTCAAGCGGAGCT	4.55556	..(((((.(((.((.(...(((....++.++.++.++..))).).)).))).)))))(((((........)))))....	-43.6
2198	NM_001080429	CAMSAP3	calmodulin-regulated spectrin-associated protein 3 isoform 1	chr19	4185	2815	2840	25	GGGGGAGCCCCGGGTGGGGCTGGGG	EGEPRVGLGF	CCTTGGAGGAGGAGGCGTCTTCGGA	TTCTTCTACAAGGATGAAGACAAGC	3.45455	....++.++.++.++.(((((((..(((((((((((((......))))))))))))).......)))))))....	-46.6
2200	NM_015719	COL5A3	collagen alpha-3(V) chain preproprotein	chr19	6174	73	102	29	gggccccgccgggATGGGGAACCGCCGGG	MGNRRD	ccgactggttccccgccttgcccgt	ACCTGGGCCAGCCGCGGGCCGGTCT	0.966292	..((((((...(((((((.(((((.((..((((.(((.........))).)))).))))))).))..))))))))))).	-41.4
2201	NM_015719	COL5A3	collagen alpha-3(V) chain preproprotein	chr19	6174	2005	2035	30	GGGACAGCAGGGAAACCATGGGTCCCAGGG	PGQQGNHGSQG	GTCCTCCAGGAGAACCAGGCCCTCC	ACTCCCCGGTCCCCAGGGACTCATT	0.764706	(((((...((((.........)))))))))....((....))(((((((((.((((((....))))))..))))))))).	-35.3
2202	NM_015719	COL5A3	collagen alpha-3(V) chain preproprotein	chr19	6174	2149	2179	30	GGGCCCCACGGGAGAGAAAGGGGCTCAGGG	EGPTGEKGAQG	GCCCTCTGGGTCACCCAGGACATGA	TCCACCAGGGTCGGCAGGCCCTCCG	1.24286	((((((((((...))))).......(((((((............)))))))))))).....((((((....))))))...	-33.6
2203	NM_015719	COL5A3	collagen alpha-3(V) chain preproprotein	chr19	6174	3067	3099	32	GGGTGATAAGGGCCCCCCAGGGCCCGTGGGGG	KGDKGPPGPVGA	GGGACCCGGGACCTACTGGCTTAAA	CCAATGGCTCCCCTGGTGAGCGCGG	0.972477	(((........))).((((((((..(((......((((((....))))))...((((((...)))))))))..))))).)))	-34
2204	NM_015719	COL5A3	collagen alpha-3(V) chain preproprotein	chr19	6174	3248	3277	29	GGGATCCCAGGGCCCCTGGGGCCTCTGGG	GIPGPLGPLG	CCCCCCTGGCCCCACTGGCAAAGAT	ACCCCCTGGAGCTGCTGGGCCTTCT	0.483871	.......(((((....(((..((..(((.(((((((((((...))))).))))))))).))...)))...)))))....	-39.3
2205	NM_015719	COL5A3	collagen alpha-3(V) chain preproprotein	chr19	6174	3427	3457	30	GGGAGCAGACGGGGCTCAGGGGCGCCGGGG	PGADGAQGRRG	GTCCTGCAGGACACCCAGGTCCCCC	ACCCCCAGGCCTCTTTGGGCAGAAA	0.970297	.(((((..((((......))))..))))).........(((((((((.((((((....))).))).))))))))).....	-34.8
2206	NM_015719	COL5A3	collagen alpha-3(V) chain preproprotein	chr19	6174	4094	4125	31	GGGCCCCCAGGGAGGACGGGTCCAATGGGGG	GPPGRTGPMGA	TGCCAAGGGGGAGCCAGGTCCTGAT	CTAGAGGGCCCCCTGGACGTGTGGG	1.55056	..((..(((((..(((........))).)))))..))...(((.(((((..(((((((....)))))))))))).)))...	-43.4
2207	NM_031917	ANGPTL6	angiopoietin-related protein 6 precursor	chr19	1857	545	568	23	GGGGCCCGGGGCGGGCCCGGGGG	AGPGAGPGA	TGCGCGCGCAGCTGCAGCACGAGGC	CGGATCTGGGGGCGGAGCCTGCCGC	3.40476	...(((.((((((.(.((.......++++...++++.......++++........++++))).)).)))))))	-37.73
2208	NM_199141	CARM1	histone-arginine methyltransferase CARM1	chr19	2968	149	174	25	GGGGCCGGGCGCGGGCGGCGCGGGG	VGPGAGGAGS	agATGGCAGCGGCGGCGGCGGCGGT	TCGGCGGTCCCGGGCGGCGCGGGGC	4.35484	.........((((++.++.++.++....))))(.(.((.((.((.(((((.(....)))))).)).)).)).).)	-54.3
2209	NM_023035	CACNA1A	voltage-dependent P/Q-type calcium channel subunit alpha-1A isoform 2	chr19	8640	3207	3232	25	GGGGCGGCGAGGGCGAGGGCGAGGG	RGGEGEGEG	CACCGCGAGGGCAGCCGGCCGGCCC	CCCCGACGGGGGCGAGCGCAGGAGA	2.30189	(..(((.......((((.((......)).))))....)))..)(((...(((((....)))))...)))......	-35.1
2214	NM_024323	C19orf57	uncharacterized protein C19orf57	chr19	2420	1012	1031	19	GGGTAGGGAAGGGGAAGGG	MGREGEGT	ACCCCCAGCAGACCCCCAGCAGGAT	ACTCATAGCAGCCTGGGATGCTCCT	0.833333	......((((..(((.....(((..+++..+++..+++...+++...........)))))).))))...	-28.09
2215	NM_014921	LPHN1	latrophilin-1 isoform 2 precursor	chr19	7842	4654	4679	25	GGGGCCAGGGCCCGATGGGGACGGG	EGPGPDGDGQ	GCTACCTGGCAGCCCCAGGCCTTGA	CAGATGCAGCTGGTCACCAGTCTCT	1.45455	((...(((.(.(((((((((((((......)))))))...))))).).).)))..)).(((((...)))))....	-32.1
2217	NM_002248	KCNN1	small conductance calcium-activated potassium channel protein 1	chr19	2657	351	375	24	GGGCAGCGGGCCGGGCGCCCTGGG	LGSGPGALG	ACAATGGCAGCGTGGGGCGGCCGCT	ACGAGACCCTCCGGACCCTGAGGCC	1.52727	.........((.(.(((.(.(((..(((...((..(((((...)))))..))...)))..))).)))).).)).	-30.2
2218	NM_014884	SUGP2	SURP and G-patch domain-containing protein 2	chr19	3657	3290	3314	24	GGGGAAGGGTTGGGTGCTGACGGG	GEGLGADGQ	GGTCAGCGTGGGAACCCCCTCGGAA	CAGGAGCACAAAGAAGACACATTCG	1.73913	.(((((((....(((((((((....))))..)))))...)))))))..((....)).....(((......))).	-23.7
2220	NM_001114093	LSM14A	protein LSM14 homolog A isoform a	chr19	3772	1006	1035	29	GGGCGTGGGGGTCATCGGGGTGGCAGGGG	GRGGHRGGRG	AGGTGCTCCTTCAGCTCCAAGGAGA	AAGATTTGGTATTCGGCGAGATGGG	7.17647	.(((((((((...((((........))))..))))).)))).(((((.((((......)))).)))))...........	-21.5
2222	NM_052948	ARHGAP33	rho GTPase-activating protein 33 isoform 1	chr19	3918	2477	2505	28	GGGCGGGGAGCCCCTGGGGACCTCAGGG	VGGEPLGTSGS	TCCACCGCTCGCTGTCTCTGGAGGT	AGTGGGCCACCTCCCAACTCCCTAG	1.23529	(((.(((((((((.((....)))))))))))))).(((...))).....((((((((((......))).)))))))..	-36.8
2224	NM_000540	RYR1	ryanodine receptor 1 isoform 1	chr19	15391	2215	2246	31	GGGGCCGGCGAGGGCTGGGGCGGCAACGGGG	GAGEGWGGNGV	CACCGAGGGCTACACCCCCTACCCT	TCGGCGATGACCTCTATTCCTACGG	1.36986	..(((((((.....(((((((((((.(......).)))).))))).))....(((((((....)))))))...)))).)))	-33
2226	NM_020971	SPTBN4	spectrin beta chain, non-erythrocytic 4 isoform sigma1	chr19	8687	2129	2159	30	GGGCGCAGCGGGCGCAGCGGGAACAGCGGG	AGAAGAAGTAG	AGGCTGCGGGCGGCGGCGGTGCGGC	CGGCGCGCATGACCTGTCCAGCACA	2.96552	..(((((.++.++.++.++.)))))(((((((((((.(((.((.......))..))).).))).))...)))))......	-47.2
2227	NM_001271938	MEGF8	multiple epidermal growth factor-like domains protein 8 isoform 1 precursor	chr19	11167	704	731	27	GGGGCCCGGGCGGGGGACTGCAAGGGG	GARAGDCKGQ	GGCCGTGCTGGGGTCGCTGTCCCCT	CAGCGGCAGGTGCTGCGGGAGGCGC	2.97872	..((((((....(((((((((((.((.(((((......))).)).)).)))))))))))....)).)))).......	-42.1
2228	NM_001271938	MEGF8	multiple epidermal growth factor-like domains protein 8 isoform 1 precursor	chr19	11167	1945	1966	21	GGGGCGGGATGGGCTTCAGGG	KGRDGLQG	ATCGGCATGTGTGGACGACGCTGAA	CCCAAGGGAGCGAGCCTTCCACACA	2.62069	.......((((((((.(.((((....+++.+++..+++.....+++........))))...).))))))))	-32.2
2229	NM_001271938	MEGF8	multiple epidermal growth factor-like domains protein 8 isoform 1 precursor	chr19	11167	3789	3809	20	GGGTGGGGGAGGGCCTGGGG	WVGEGLGL	CTCGGTGGGGGTAACTGCTCCCTGT	CTTCCCGTGGCCCTCCCTGCCCGCT	2.05	......((((((....)))))).((((((((((.((((((((((....)))).)))))))))))))))).	-46.4
2230	NM_001271938	MEGF8	multiple epidermal growth factor-like domains protein 8 isoform 1 precursor	chr19	11167	8849	8878	29	GGGGCCGGTGGGCCCTGGGGACCCATGGG	GAGGPWGPMG	CTTCCTGGCACCCCTGCTGCTGACA	AGGGGGCTGCTGCCCACCAGCCATC	1.47297	.....((((.(((((((....).))))))((.(((((((....)).))))).)).((((((....)))).)).))))..	-40.8
2231	NM_001271938	MEGF8	multiple epidermal growth factor-like domains protein 8 isoform 1 precursor	chr19	11167	9077	9107	30	GGGGGTGGTGGGGGTGCTGGGGGCAGTGGG	GGGGGAGGSGH	GCGGCACAGGCTGCACGAGTACTGT	CATGGGACTGGTGCGGGCCGGAAGG	10.4375	.((((....(((((.(.((((((..++.++.++.++.)))))).)..)))))..((((.......))))..)))).....	-46.5
2237	NM_001193268	EML2	echinoderm microtubule-associated protein-like 2 isoform 1	chr19	2889	104	134	30	GGGAGGCAGGGCCTGGTTGGGGGGACCGGG	REAGPGWGDRA	GAACGAAGGGCGTTGCTATGGCAAC	CCCGGGCTGGGACCGGGGGGGCCGG	6.66667	........((((((((....)))))).......((((((((((.....))))))))))+++..+++...+++.+++))..	-48.17
2238	NM_020126	SPHK2	sphingosine kinase 2 isoform a	chr19	2964	1728	1750	22	GGGGACTGGGGTGGGGCTGGGG	GDWGGAGD	CAACGGTGGGGGCCCAGAGCTGGCT	ATGCTCCGCTGTCCCCGGACCCACT	2.49057	....(((((((((...((((.....++++...++++.++++..++++..))))....))))))..)))....	-57.87
2243	NM_001080434	LMTK3	serine/threonine-protein kinase LMTK3	chr19	4972	1545	1567	22	GGGGCCGGCCGGGGTGGGGGGG	GAGRGGGA	GTGCCTGTGGGAGAAGGCCCGGCGT	CACCTGCCTGGCAGCCGGCGTCGGC	4.15	..((((........))))(((((((..(((..((((((.((((......)))))))))).))).))))))).	-39.6
2244	NM_001080434	LMTK3	serine/threonine-protein kinase LMTK3	chr19	4972	1915	1942	27	GGGACCCCGAGGGCCGGGGCGCCGGGG	WDPEGRGAGE	TCAGGCAGCTTCCTGCTGAGCGGCT	AGACCCTGGCGGGAGACCCTGCCGA	1.4375	((((.(((....))))))).((((.(((.(((((.....)))))((((((((...)))))))).....))).)))).	-42.3
2245	NM_001080434	LMTK3	serine/threonine-protein kinase LMTK3	chr19	4972	3980	4003	23	GGGGCCGCGGGGCCCCGGGAGGG	AGPRGPGRA	AGGCGGCGGCGCCGGGCGCGGCGGC	CGCGAGCAGCCCCGGTGCCCGTCGT	1.48571	..((((((((((((((((((.(..(((((((....)))))))....).))))......))))))).)))))))	-50.8
2246	NM_002975	CLEC11A	C-type lectin domain family 11 member A precursor	chr19	1407	257	279	22	GGGAGTGGGAGGGAGGCTGGGG	REWEGGWG	GGCCATGGGGCTCGGGGAGCAGAGA	AGGTGCCCAGGAGGAGGAGCGGGAG	6.89474	((((....)))).(((.(.(.....+++...+++.+++.....+++..).).))).++.++.++...++...	-30.47
2247	NM_145815	CACNG6	voltage-dependent calcium channel gamma-6 subunit isoform b	chr19	1712	654	680	26	GGGCGCACGGGCAGGGCAGGTCGGGG	RAHGQGRSGL	CGGCGGGGGGCCGCGGGCCGGCGGC	CTGACGCCCGAGCGCGAGGGGAAGG	4.9697	..((((....)))).++..++.++.++((((.(((((..(((........)))...))))).))))..........	-37.69
2250	NM_032430	BRSK1	serine/threonine-protein kinase BRSK1	chr19	3081	1718	1745	27	GGGGCCCCAGGGGTGGGGGCGCCGGGG	RGPRGGGAGE	TCCAAAACGCAGACGCTGCCTTCTC	AGCAGCCCCCGCCCCCCAGTGCCCG	0.751773	........((((...)))).......(((((...(((((((((((((......)).)))))))))))...).)))).	-39.8
2251	NM_001161440	PTPRH	receptor-type tyrosine-protein phosphatase H isoform 2 precursor	chr19	3394	79	109	30	GGGGCTGGCGGGGGCCTCGGGGTCTGGGGG	GAGGGLGVWGN	cccggcagtgtctggaggcATGGCT	AACCTGGTGCTGCTGGGCCTGTGCA	4.54545	((((((((((.((((.(........++++.....++++.....++++...++++...)))))))))))))))........	-46.43
2253	NM_001002836	ZNF787	zinc finger protein 787	chr19	2021	1067	1089	22	GGGAAGGGCTTCGGGCACGGGG	GKGFGHGA	CAAGCCGTACGTGTGTCTGGAGTGC	CCGGGCTCCTGGCGCACCAGCGGGC	3	....((((..(((((((.(((((.(+++..+++....+++...+++...).))))).)))))))..))))..	-43.05
2254	NM_001002836	ZNF787	zinc finger protein 787	chr19	2021	1122	1147	25	GGGACGGGCTCGGGGCGGCGGGGGG	GDGLGAAGG	CCAGCACG	CGAGGAGCCGGCCCACATCTGCGTG	4.27586	....((((.(((.((((.(((++.++.++.++........)))))))...))).))))	-41.5
2255	NM_001002836	ZNF787	zinc finger protein 787	chr19	2021	1346	1369	23	GGGGAGGGCCGGTAGgggagggg	GEGR*	CGGGCGGTGCCCCGAGTGCCGCGGT	cccgggggggggggcgggcagggcc	8.57447	...(((((((.....)))))))....+++.+++......+++..+++(((.+++.+++.+++.+++...))).	-66.25
2256	NM_001136263	C2CD4C	C2 calcium-dependent domain-containing protein 4C	chr19	3124	732	761	29	GGGCTCCCCAGGGGCCGGGCGCCGCCGGG	VGSPGAGRRRA	GTGAGCACGGGGCTCTGGCCCAGGT	CAGCTGCCAAGGCCAACGGGGGTGA	2.11864	..((((.....)))).(((((....)))))((((...((((.((((((....)))....)))..))))....))))...	-38.1
2257	NM_012435	SHC2	SHC-transforming protein 2	chr19	2494	298	326	28	GGGGCGCGGGGTCGCGGGGGTCGCGGGG	RGAGSRGSRG	CCCCTGCCCGCGCTCAGCCGCTGTC	CGGGCGGGGGGCGGCGGGGTCCGGG	3.84906	(((((((((((((((.((....))..))))))))....)))))))........(((((.++.++.++.++.)))))..	-58
2258	NM_001194	HCN2	potassium/sodium hyperpolarization-activated cyclic nucleotide-gated channel 2	chr19	3408	65	97	32	GGGGGCGGCGGGCGGCCCGGGGAGAGCCCGGG	GGGGRPGESPG	gcgccgcctcgccATGGACGCGCGC	CGCGACCCCCGCGCCGGGGCCGCCG	1.34066	((((((((.......)).)).))))++.++.++.++((((((((((.....))).((((((.....)))))).)))))))..	-61.1
2259	NM_214710	PRSS57	serine protease 57 precursor	chr19	1053	33	57	24	GGGGCTCGGGTTGAGGGGCTGGGG	MGLGLRGWG	ggagacgccagcctgcgtctgccAT	ACGTCCTCTGCTGACTGTGGCCACC	2.61765	((((((((......)))))).))..((((((..((((....(((.((((....)))).)))))))..)))).))	-30
2260	NM_024888	LPPR3	lipid phosphate phosphatase-related protein type 3 isoform 1	chr19	2387	371	405	34	GGGGCCGTGCCGGGGGGCCCGCCGGGGCGGAGGG	WGRAGGPAGAEG	TTGTACTGTCTGCAGTCCCGGCTGT	CAGCATCAACGCCGGCGGCTGCAAC	2.71429	..........((((((((((((..(((.((..((((.....((((....))))....)))))).)))..))))).)))))))..	-40.8
2261	NM_024888	LPPR3	lipid phosphate phosphatase-related protein type 3 isoform 1	chr19	2387	2170	2195	25	GGGGCGCTGGGCCCGGGCAGCCGGG	GALGPGSRE	GCTGCCCCCGCTGGGCGCGGCCGAT	AGTCCACGCTGCGGCGCCACGCGGG	1.21622	......(((((..(((((.((......((((.(((((((((....)))))..)))))))))).)))))..)))))	-43
2264	NM_005224	ARID3A	AT-rich interactive domain-containing protein 3A	chr19	2810	573	599	26	GGGAGGGGACACCGGGCTCACCCGGG	REGTPGSPGR	GGCTCGGAGGAGGAGGACGCGGCCC	CGAGGCAGAGAAGGGCCAGGAGAGG	2.72973	.((..++.++.++.++..)).(((((((.(((.........))).)))))))..(((........)))........	-44.3
2265	NM_014963	SBNO2	protein strawberry notch homolog 2 isoform 1	chr19	4925	4227	4253	26	GGGCGCGCTGGGGGAGGGCGCGGGGG	EGALGEGAGA	CGCTGCACGCGGGGCCGCCCTCCGA	CGGGGGGCGCGGCGGGCGGTGGTCC	5.32432	((((((.(((.(.((((((((((..((.....))...)))))))).++.++.++.++)).).))).))))))....	-56.1
2267	NM_152769	C19orf26	protein Dos	chr19	2564	1076	1099	23	GGGCCTGGGGAGGCGGGCCCGGG	GPGEAGPG	GGCTGGAGGGCCCGGGGCTGCAGCA	ATCCGGGGCAGGTACCGTTCTGCAG	3.025	..(((((...((((((.((((..(((...))).....)))).)))))).))))).(((((......)))))..	-35.6
2268	NM_152769	C19orf26	protein Dos	chr19	2564	1595	1622	27	GGGAAGCAGGGAGAGACTGGGTAAggg	GKQGETG*	CACCTCTCCAGCATGGACCAGAGGA	tagggcggtgggtggggaggagggg	6.72222	...((((((.((.....((......))...))..)))))).((......+++..+++....+++.+++.))......	-30.39
2269	NM_005883	APC2	adenomatous polyposis coli protein 2	chr19	10151	1192	1224	32	GGGGGTCGCGCCGGGGCCCCAGGGGCACCGGG	GGRAGAPGAPG	CCTCCACGGCACCGAGGCCGCGGCC	CGCCAAGGACGCACGCATGCGCGCC	1.6087	.((((.((((..((....))..))))))))..(((((.((((((...)))).)).)))))...((.(((.(....).)))))	-42.7
2270	NM_005883	APC2	adenomatous polyposis coli protein 2	chr19	10151	6060	6082	22	GGGCCCCAGGGGCCGGGCGGGG	PGPRGRAGT	CGCTGGCTCGGGCAGTCCCGGAGCC	ACCGAGGCGGGCCCGGGGGCGCGCG	2.16129	..((((((((((....))).)))))))(((((.(((.(((..(((...)))...))).))).))))).....	-43.6
2271	NM_006830	UQCR11	cytochrome b-c1 complex subunit 10	chr19	1335	145	178	33	GGGGCGCTGTGGGCGCCGTGGGGCTGGTGTGGG	WGAVGAVGLVWA	AACTGGGTCCCGACGGCCTACACAT	CCACCGATTGGCGGCTGATCCTGGA	2.45	........(((.(((((((.((((........)))))).))))).)))((((.((.((((.((....)).)))).)).)))).	-35.8
2272	NM_138813	ATP8B3	probable phospholipid-transporting ATPase IK isoform 1	chr19	5095	3094	3121	27	GGGCGTGGGGCTGGCGGGCCAGGAGGG	VGVGLAGQEG	TCAACATGATCAAGACCGCGGACGT	CATGCAGGCAGTTCAGAACAGCGAC	3.30435	...............(((((........))))).(((.(((.(((.....))).))).)))................	-19.6
2273	NM_001080488	ONECUT3	one cut domain family member 3	chr19	1485	186	215	29	GGGGGCGCCGGGGGCGCGGGCGGCGCGGG	GGAGGAGGAG	GGACGGCGGCGGCGGCGGCGGCGGT	CAGCGCGGGCGGCGGCGCGGACTTC	5.92308	....++.++.++.++(((.++.++.++.++..)))(.(.(((.(.(.((((.....)))).).).))).).).......	-64.9
2275	NM_017797	BTBD2	BTB/POZ domain-containing protein 2	chr19	2618	41	71	30	GGGGGTCGGGGTCGGCCCGGGCACGGGGGG	PGVGVGPGTGG	GCGGCGGGCGTGCGTCGTGCCCGCC	CAGTCCCGGGCCCAGCGCCAACGCC	2.5	.(((((((((((...)))))))))))((.((.((.((.((((((((.((........))))))))))..)).)).)).))	-50.8
2276	NM_021231	CACTIN	cactin	chr19	2676	1637	1663	26	GGGGACGGTGAGGGCGAGGGCGAGGG	GDGEGEGEG	GACCCCGACAGAGGGCGACGGCGAC	CGAGGCGGTGCTCATGGAGGAGGAC	2.9697	..((((..(((((.((..(..((...+++.......+++...+++...+++))..)..)).))).))..)).))..	-28.23
2278	NM_032753	RAX2	retina and anterior neural fold homeobox protein 2	chr19	2153	103	124	21	GGGTGGGGGTCTGGGGCCGGG	EGGGLGPG	GCCCGGGCGAGGGGCCGGCAACCGA	CGAGGAGGCCCCCAAGAAGAAGCAC	1.96825	((((.......)))).(((..((..+++.+++.....+++...+++...))..)))...............	-29.15
2279	NM_032868	MPND	MPN domain-containing protein isoform 1	chr19	1567	235	262	27	GGGGCCGGGGCGGGGGGCTGCGGCGGG	GAGAGGCGGP	CGTCAGCGGAGGAGGCGGCGGCGGC	CCCGGGGGCGCGCTCACCAGGCGCG	5.14286	((((...++.++.++.++.)))).((((.(((..((((....))))..))).))))....((((((.....))))))	-54.5
2281	NM_032108	SEMA6B	semaphorin-6B precursor	chr19	3942	2234	2259	25	GGGCGCAGGGTCCCGGGGGCCGGGG	RAQGPGGRG	AGCGTCAGCCGCCTGGGCGAGCGCA	CGGAGGCGGTGGCGGTGGCGCCGGG	3.45946	.((((((.(((((((.((.........)).))))(((((((...)))))))++.++.++.++)))))))))....	-54.3
2282	NM_001001520	HDGFRP2	hepatoma-derived growth factor-related protein 2 isoform 1	chr19	2381	1305	1330	25	GGGGACGCAAGGGCCGGGGCCGGGG	RGRKGRGRG	GAGGACGATGAGCCCGTCAAGAAGC	TCCCCCGTCCTCCTCTGACTCCGAG	1.19444	(((((((.(((.....)))......((((((.(...(((....))).).)))))))))))))(((.......)))	-27.4
2284	NM_001013706	PLIN5	perilipin-5	chr19	2442	1323	1344	21	GGGACGGGAGTGGGAATGGGG	RDGSGNGD	CAGAGAGCCTGGGAGGCAGAGCACA	ATGGGGACAGGATGGGTGTTGCCGG	7.85714	......((((...))))....(...+++..+++...+++...+++).(((.((((.......)))).))).	-27.1
2285	NM_014649	SAFB2	scaffold attachment factor B2	chr19	3318	2859	2888	29	GGGGCCTGTCTGGGCCCTCGGGGCCGGGG	RGLSGPSGPGH	CACGCCAGGTGGCAAGGTGGCGAGA	CACATGGCAAGCCGCGGTGGAGTGG	3.02778	(((.(((++.++...++.++(..(((((.((.....)).)))))..).(((.(((.........))).)))))).))).	-37.22
2286	NM_001268284	LRRC8E	leucine-rich repeat-containing protein 8E isoform 1	chr19	3745	817	842	25	GGGACCGGGCCGGGGAAGGCAGGGG	GTGPGKAGE	TGCGGCCACCATAGTGGCCATGGCA	AGGGTGAGAAGGAGAAAGTGCTGGC	4.04	...((((((....)))))).(((((....((+++..+++.......+++..+++......))......)))))..	-27.24
2289	NM_017703	FBXL12	F-box/LRR-repeat protein 12	chr19	1852	1111	1129	18	GGGGCTGGGGTGGGAGGG	QGLGWEG	CCAAGCTCAGAGTCCTTGAGCTGCA	TCAGGAGGCGGAGAAGATCCTGTGT	4.31579	...(((((((.....)))))))....+++..+++..+++.+++.(((((..(......).)))))...	-36.72
2290	NM_001130823	DNMT1	DNA (cytosine-5)-methyltransferase 1 isoform a	chr19	5400	3555	3576	21	GGGAAGGGCAAGGGAAAAGGG	GKGKGKGK	CCATGCCCGTAGCCCTGGAAACAAA	AAGGGCAAGCCCAAGTCCCAAGCCT	1.17647	((.(((((....((((........))))..))))).)).....((((.(((....)))...))))......	-28.4
2291	NM_020230	PPAN	suppressor of SWI4 1 homolog	chr19	1728	1520	1552	32	GGGGGCCCAGAGGGGCTTCCCGGGATGGTGGG	RGPRGASRDGGR	AAGTCCCAGGGAGCCCAGGCCAGGC	CGAGGCCGGGGCCGGGGCCGCCCAG	2.13043	..(((((.((((((((.++...++.++.++.......)))))))).)))))..(((((..((((........))))))))).	-48.62
2293	NM_133452	RAVER1	ribonucleoprotein PTB-binding 1	chr19	3592	1195	1219	24	GGGGGGGAAGCAGGGCCTCCTGGG	AGGKQGLLG	TCAACCCCCTGCTCCATGGCAGTGC	TGCCCCCCCAGCCATGCCGCTGCTC	0.795918	....((((((((...........))))))))..((((((((...(((((......)))))....))).))))).	-37.1
2294	NM_133452	RAVER1	ribonucleoprotein PTB-binding 1	chr19	3592	1469	1498	29	GGGGGTGACCGGGAGGCCCTGGGCTTGGG	GGDREALGLG	GCTGCCATCCGTGCTTGGCCCTGCT	TCCCCCAGCGGCCCAGCTCACTCCT	0.955056	..........(.(((.((((..((((((((..(((.(..((((...))))).))))))))))))))).))).)......	-36.7
2295	NM_001031734	FDX1L	adrenodoxin-like protein, mitochondrial precursor	chr19	842	100	128	28	GGGGGCACTTCCGGGTCGGGGGAGGGGG	GGTSGSGEGV	CAGGGGCACCTGGTGGAACAGACCT	TGGCGCTGGGGACAACCAGAAAGTT	6.84	((((....))))........(((((((((....)))))))))++.++.++.++.....((((......))))......	-43
2296	NM_032885	ATG4D	cysteine protease ATG4D isoform 1 precursor	chr19	1978	699	721	22	GGGCCGAGGGCATGGGCCTGGG	WAEGMGLG	CATTTCCTGCCCAGAGACTGGACAT	CCCCCCTGAGCTGTCAGGGTCAGCC	0.696629	......(((.((((...))))....(((((.(((.(...).))).)))))((((((....)))))).)))..	-31.6
2298	NM_004516	ILF3	interleukin enhancer-binding factor 3 isoform b	chr19	3728	2237	2266	29	GGGCGGGGAAGAGGCGGGAGCATCCGGGG	GRGRGGSIRG	AGTGCCCCCACCCCCCAACCTTCGA	ACGAGGGCGCGGGCGAGGATTTGGT	0.934579	.((((.(((.((((((..(((...)))..))))....)).))).))))(((((..(....((....))..)..))))).	-29.4
2303	NM_138358	C19orf52	uncharacterized protein C19orf52	chr19	1396	149	178	29	GGGAGTGTGGGCGCGGCTGGGGTCCTGGG	PGVWARLGSWA	CGGGCGACGCGGTAGTGGCGAAGCC	CCCGCGCGCTGCTCCGGGACTACGC	2.56757	.......(((....)))(((.((((.((((((((.(((.((((.((...)).))))))).))).))))).)).)).)))	-38.7
2304	NM_145045	CCDC151	coiled-coil domain-containing protein 151	chr19	2161	219	244	25	GGGTCAAGGGCAGGGAGGCTTCGGG	RVKGREASG	GACCAGGCTTCGACGCCCTCTTCCA	CAAACCCAGCCACCTCCGAGGCAAG	1.16	......((((((..(((((............))))).(((.((((..(((....))))))).))).))))))...	-26.2
2305	NM_032281	ELAVL3	ELAV-like protein 3 isoform 2	chr19	4661	1171	1201	30	GGGCGTGGGCCTGTCGGGGGGCGCGGCGGG	AGVGLSGGAAG	CCATCGATGGTATGAGCGGCCTGGC	CGCCGGCTGGTGCATCTTCGTGTAC	4	.((.(((..((((.(((..((((((((((....)))))))))).(((((.....))))).))).))))....)))))...	-39.5
2307	NM_001173498	MAN2B1	lysosomal alpha-mannosidase isoform 2 precursor	chr19	3221	2569	2593	24	GGGTCGGGGGCGTGGGTGCGAGGG	GSGAWVRGR	AGTATCGGAGCCACTAATGGAGAAC	CGCCACCTGGTGCTGCTGGACACAG	3.95652	.((.(((((((.((((.(((.(...+++..+++.....+++.....+++).)))..))))))).))))))....	-23.47
2309	NM_024038	C19orf43	uncharacterized protein C19orf43	chr19	910	90	117	27	GGGCCGGGAGGCTCCGGGCCCCGCGGG	QGREAPGPAG	CCCGAGGGAGACGGGCGGAGCCTCA	CGGTGGCGGTGGCGGGAGCCGTTGG	1.92593	((((.......))))(((((((((........)))))))))((((((((.++.++.++.++..))))).))).....	-61.8
2310	NM_138353	DCAF15	DDB1- and CUL4-associated factor 15	chr19	2258	66	96	30	GGGGGAGCCGGAGGGAAGCGGGCAGCAGGG	GGAGGKRAAGR	GGCTGGGAGCGGCGGCGGCGGCCCC	CGGCGGCGGGAGCACGTCCTCAAGC	2.88372	..(((((...++.++.++.++.)))))....((..((((...(((.((.....++.++.++.++..)).)))))))..))	-60.1
2311	NM_001291291	LOC113230	uncharacterized protein LOC113230	chr19	1300	708	729	21	GGGCGGGTGCCGGGTGCTGGG	QGGCRVLG	GGGGACGGCCGCGCTCGGCCGTGCA	CAGCGCCCCGCCGCCTTTCACTCCG	1.43636	((((.((((((....))))))((.(((((((.((..(((((((....)))))))))))))))).)))))).	-38.6
2312	NM_001277378	C19orf67	UPF0575 protein C19orf67	chr19	1447	1212	1239	27	GGGCCTGCGGGGTGGGCAGCGCAGGGG	GPAGWAAQGS	CCAGGCCCGGCCTCCGAGCGCAGCC	TCTTGAacctggggaagagggtagg	2.70732	(((((...((((.((..((((.(((.(.((....)).).))).)))).)))))).....))))).............	-36.3
2313	NM_078481	CD97	CD97 antigen isoform 1 preproprotein	chr19	3492	1890	1915	25	GGGGAGGGCACTGGGCCACCGAGGG	RGGHWATEG	GCCTTCTGGAAGAGTGACAGCGACA	CTGCCAGGTGCTGGGCAGCAAGAAC	2.92593	(((((((......((....))......))))))).((.((...)).)).((((((........))))))......	-26
2316	NM_005716	GIPC1	PDZ domain-containing protein GIPC1 isoform 1	chr19	1946	362	386	24	GGGCTGGGCGTGGGGGAGCCAGGG	GLGVGEPGP	TGAGGAGGCTGAGCCAGGCCGTGGA	CCTCTGGGCGGAGGTGGGTCGGGGG	6.81818	......((((...(((.(((..(.....)..))).)))...))))....(((((.++.++.++.++...)))))	-43.7
2319	NM_000435	NOTCH3	neurogenic locus notch homolog protein 3 precursor	chr19	8071	6277	6304	27	GGGAAGGCGGGGCTGGGGCCGCAGGGG	GKAGLGPQGP	GTCCAAGAAGAGCAGGAGGCCCCCC	CCCCGGGGGCGGGGCAAGAAGCTGA	1.59341	.(((..........)))((((((((.....)).))))))++++.....++++....++++..++++...........	-44.14
2320	NM_014371	AKAP8L	A-kinase anchor protein 8-like isoform 1	chr19	2213	733	754	21	GGGCACAGGGCTGGGCCCGGG	RAQGWARD	CGTGGCAACGACACCTTCGGTCCCA	ATGCCCGGAGCGGCCGGCCAATGGC	1.30769	(.(((...(((.....)))...))).)((.((.(((((((((((((...))))).))..))))))..))))	-30.6
2321	NM_005858	AKAP8	A-kinase anchor protein 8	chr19	3543	759	781	22	GGGTGGACGGGGCCTGGGAGGG	VGGRGLGGP	CGCCCTGGAACGAGCTGAACTACGT	CCCTCCCCCAGCCGGCCACCTCCGT	0.851852	(((((....(((((.....)).))))))))((.((((((.((..(((......)))..)))))).))))...	-27.9
2323	NM_006387	CHERP	calcium homeostasis endoplasmic reticulum protein	chr19	4095	2689	2715	26	GGGCGGGGACGTCCGGGATAAGTGGG	KGGDVRDKWD	AGCAAGGGATCCAGGACCCCATCAA	ACCAGTATAAAGGCGTGGGCGTGGC	2.25641	.((..(.(.((((.(.(((((((..(((((....)))))..)))..).))).((........))).))))).).))	-21.1
2324	NM_001195422	GTPBP3	tRNA modification GTPase GTPBP3, mitochondrial isoform VII	chr19	2595	1003	1024	21	GGGTTGCGGGAGGGCGTGGGG	GLREGVGP	TCCTGTGCTGCTGAGCGACACGGCT	CCCGTGGAGCAGGAGGGCGTGCGGC	3.38462	..((((((.(((..((..(((((..+++....+++.+++...+++..)))))..)).....))))))))).	-38.3
2326	NM_020959	ANO8	anoctamin-8	chr19	4152	1855	1882	27	GGGCGGGGGAAGGCGGGGAGGAGGGGG	RAGEGGEEGD	GAGGCGGCGCTGGTGGAGCGGCGGC	ACGGGCCTCCAGGGGGCAAGGAGGA	10.4444	((((((.(((((......))))).).++.++.++..++((.++.++.++.++.)).)))))..++.++...++.++.	-53.31
2327	NM_020959	ANO8	anoctamin-8	chr19	4152	3351	3372	21	GGGTCCAACGGGGCGGGCGGG	GSNGAGGQ	CTTTGGTGGCACCCGGGCTGAGCCT	CAGGCCCGGCCAGATGGGACCCCCA	1.2027	...(((.((..(((((((((.(((.+++......+++..+++.+++..))).)))))...))))..)))))	-39.25
2328	NM_020959	ANO8	anoctamin-8	chr19	4152	3610	3635	25	GGGACGGGCCCTGGGGCTGCGGGGG	WDGPWGCGG	ACACCGCCCGCAGGCTGCTGGCAGT	CGAGGGTGCCGCCCCCCGCCAGGCC	1.0495	...((((((((..(((...))).))))).)))..(((((.(....(((((((.(....))))))))).)))))..	-41.3
2331	NM_138454	NXNL1	nucleoredoxin-like protein 1	chr19	908	641	664	23	GGGGGAGGGGGTGGGGAGGAGGG	GGGGGEEG	GGCGGCGCGAGGCGGGCGCGACCCC	CGGGGCCGGGGGGCTGTTCTGAccc	4.83721	....((((.......))))..((((((.++.++.++.++++.++.++..++..))))))(((......).)).	-47.79
2332	NM_000453	SLC5A5	sodium/iodide cotransporter	chr19	3576	437	463	26	GGGCTGTGGGTCGGGCTGGCTCGGGG	GLWVGLARG	CATGCTCCTGGTGTCCACTGGCATC	CGGGCAGCGCAGCGCTGAGGACTTC	3.23077	..((((..(((...)))..))))(((((((((+++..+++.......+++..+++....))))).)))).......	-28.74
2333	NM_005027	PIK3R2	phosphatidylinositol 3-kinase regulatory subunit beta	chr19	3966	1126	1158	32	GGGCCCTGCGGGAGGCCGCGGGGCCCGTGGGG	RALREAAGPVGP	CCCGAGGCCTCGGCCGAGGCGCGCC	CCGGCGCTGGAGCCACCGACGCTGC	1.41176	.((..(((....)))..)).((.(((((((((((((....)))))))))))..)).))(((((.(((.....))).))))).	-51.2
2334	NM_001145305	KIAA1683	uncharacterized protein KIAA1683 isoform c	chr19	3882	3265	3292	27	GGGTGGAGCTGGGCAGCCGGGCCGGGG	WVELGSRAGV	TGGCAGATGCTCCACCCCGTCACGT	TCATGTCTGACCGAAGCTGGTTCCA	1.46939	.(((.(..(((((((((((...)).)))))))))....).)))((((((((((((....)))))....)))))))..	-36.8
2335	NM_001145305	KIAA1683	uncharacterized protein KIAA1683 isoform c	chr19	3882	3500	3524	24	GGGCATGGGCCAGGGCACTGAGGG	QGMGQGTEG	GCACACAGCCCACCCGTGTGGTGCA	CCCCGGGGCAGTGTCTTGGGCCTCC	1.34426	...((..((((.(((((((........)))))))...))))..)).((((((.(((((...)))))))))))..	-33.8
2340	NM_002911	UPF1	regulator of nonsense transcripts 1 isoform 2	chr19	5345	451	478	27	GGGAGGCCCGGGCGGCGCGGGCGCGGG	AGGPGGAGAG	CCGGCGGCCCGGGCGGTGGCGGCGC	CGCTGCGGCGGGACAGCTCGACGCG	2.34884	(((((..(((.++.++.++.++...)))..).))))...((((((((.....(((....))).....))))).))).	-52.8
2342	NM_001145722	HOMER3	homer protein homolog 3 isoform 1	chr19	1849	1485	1509	24	GGGCAGAGCGGGAGCGGGCGCGGG	RAERERARA	ATGGAGCGCAGCCTGGAGGAGGCAC	CTGAGGTGGGCCGGGCAGCGCAGCT	4.13636	.....((((.((((((......(((+++......+++...+++...+++.....)))..)))))).))))....	-31.67
2346	NM_023002	HAPLN4	hyaluronan and proteoglycan link protein 4 precursor	chr19	3440	753	777	24	GGGGGGGACCGGGAGTGCAGGGGG	LGGTGSAGG	GGCCCCGGGAGCCCTGCGGCGGCCT	CGGCGGTGATGCCAACGGGGGCCTG	3.86538	..(((((((.(((....)))..)))))))((..((.(..(.(((++.++.++.++...))))..).))..))..	-51.9
2347	NM_023002	HAPLN4	hyaluronan and proteoglycan link protein 4 precursor	chr19	3440	1184	1203	19	GGGGCTGGGGCTGGGCGGG	WGWGWAG	GCACCGGACCCGGCACCTGGCGGCT	CGGCGGCGGCTGGGCAGGGGGCGCG	4.25	((.((...(((.((.((.(((.((((+++..+++...+++.+++...)))).))))))).))))).)).	-48.27
2348	NM_172231	SUGP1	SURP and G-patch domain-containing protein 1	chr19	2089	1746	1770	24	GGGCGAGGGGCTGGGCTCAGAGGG	EGEGLGSEG	TGCTGATGAAGATGGGCTGGAAGGA	CCAGGGCATCAAGAACCCAGTGAAC	3.78261	.((((.....((((..((((.....+++...+++...+++......+++))))..)))).......))))....	-22.37
2349	NM_153221	CILP2	cartilage intermediate layer protein 2 precursor	chr19	4199	2184	2213	29	GGGGTCCTCGGGCCCCCGGGTGCGCCGGG	EGSSGPRVRRE	AGGAGGAGAGCGGCTTCCGGCGCGA	AGGAGCGCGTCTTCCTGGTGGGCAA	1.52459	(((((((..((..(((((((((((.((((((....))))))....)))))))))))..))...))))))).........	-46.8
2350	NM_002333	LRP3	low-density lipoprotein receptor-related protein 3 precursor	chr19	3698	113	142	29	GGGGCTGGAGGGCGCGCCGGGCGCCCGGG	AGLEGAPGARA	ccggcATGGAGAAGCGCGCGGCCGC	CGCAGCTGGCCGTCGTCTGTCTGGT	2.12195	((((.((((....(((.((((((((.(.(((...((((((.....)))))).))).).)).))))))))))))))))).	-41.9
2351	NM_001287424	CEBPA	CCAAT/enhancer-binding protein alpha isoform c	chr19	2631	51	77	26	GGGCGCGGGCGAGCAGGGTCTCCGGG	GRGRAGSPG	ggccattcgcgacccggagGTGCGC	TGGGCGGCGGCGACGCCCCGCGCAG	1.54717	.(((...((((.((((........)))))))))))..((.((((.((..++.++..++.++.)).)))).))....	-40.89
2352	NM_001136012	FXYD3	FXYD domain-containing ion transport regulator 3 isoform 2 precursor	chr19	1451	430	457	27	GGGGGAGCAGGCGGGCCGGGGCTGGGG	SGEQAGRGWG	TCGTCATGAGTGAGTGGAGGAGCTC	CTCCCCTCCCCTGACCACTCAGCTC	1.76667	.......((((((((((......(((((((((..((.(((((........))))))))))))))))))))))).)))	-39.8
2355	NM_001190348	DMKN	dermokine isoform 9 precursor	chr19	1611	1197	1223	26	GGGAGCGGGGAATCTGGGATTCAGGG	GSGESGIQG	TGAAAAGCCAGGGAATGAAGCCCGC	CTTCAGAGGACAGGGAGTTTCCAGC	3.19231	.((((..((..(...((((((((..(((..(.((....)).)..))).)))))))).....)..))..))))....	-23.5
2356	NM_001190347	DMKN	dermokine isoform 8 precursor	chr19	1855	1014	1041	27	GGGAGCGGGGAATCTGGGATTCAGGGG	GSGESGIQGQ	TGAAAAGCCAGGGAATGAAGCCCGC	CAAGGGTCGAGCTGGGGCAGTGGAG	5.18182	.......(((((........(((((....)))))...)))))..((((..(.(..((......))..).)..)))).	-21.8
2359	NM_014383	ZBTB32	zinc finger and BTB domain-containing protein 32	chr19	1960	371	398	27	GGGCCGCAGGGGCCAGTGGGCTCTGGG	LGRRGQWALG	TGCTAGCAGGTGTCAGCCAGCAGCT	AGAAGGCATCAGCCCTTCTACCTTT	1.83784	.(((.((....)).))).(((.(((((.((....)).)))))..)))..((((((((((....).)))))).)))..	-29.6
2360	NM_014727	KMT2B	histone-lysine N-methyltransferase 2B	chr19	8471	262	287	25	GGGTCCAGCGGGGCCGGGGACGGGG	RVQRGRGRG	CTCCGCCGCCTGTGGGCCGGCCCGC	TCGGGGCCGGGGCTGGGGCCCGAGT	2.7963	((((((.(((((((((....)))))))))...)))))).((((...++++..++++..++++..++++))))...	-73.17
2361	NM_014727	KMT2B	histone-lysine N-methyltransferase 2B	chr19	8471	3139	3166	27	GGGGGGCGGGAGCTGGGGGGCCCCGGG	RGAGAGGPRE	TCCCCTGGTCCTCCAGGCCCACGCC	AGGAGGTGGTGGCCCACCCAGGGCC	1.88764	((((...(((((((.(((....)))))))))))))).((((((((((...++.++.++.++.))))).)))))....	-63.1
2362	NM_014727	KMT2B	histone-lysine N-methyltransferase 2B	chr19	8471	6274	6301	27	GGGCAGGGGTCCTTGGGGCTGCAGGGG	RAGVLGAAGD	CCTCCTTCGGGGCCAGGAGTAGTCC	ACAGGGCCCGGCCTCCTGAGGACCT	2.46809	(((.....)))(((.(((....))).)))..((((((((((((..((.(((.......))).)).))))))))))))	-36.2
2363	NM_001039876	SYNE4	nesprin-4	chr19	1541	834	866	32	GGGATCCGGCGGGGGACATTGGGGGCCTTGGG	WDPAGDIGGLGP	CTCCCCACTTCCACAGAGTTGGAGT	CCCTTGGGACAAAAGACAGCCCGGA	1.98305	...((((((.(((......))))))))).((((((........(((((((((...)))))))))...........).)))))	-30.6
2364	NM_001749	CAPNS1	calpain small subunit 1	chr19	1478	202	228	26	GGGGGAGGCGGGGGCCTGGGTGGGGG	GGGGGLGGG	CTTGAAGGGCGGCGGCGGCGGCGGC	CCTGGGAAATGTGCTTGGAGGCCTG	8.14286	(((.(((.(((..++.++.++.++.++.++.++.+++++...+++.+++.....+++...))).))).))).....	-57.65
2366	NM_033256	PPP1R14A	protein phosphatase 1 regulatory subunit 14A isoform 1	chr19	777	307	339	32	GGGCCCGCGGGCCAGGGGGCAGTCCCGGGGGG	RARGPGGSPGGL	CTGAGCAAGCTGCAGTCTCCATCGC	CTGCAGAAGCGGCACGCGCGCGTCA	2.82609	.........(((((((((((..((.((((((.(......).))))...)))))))))))))))..(((((....)).)))..	-36.6
2368	NM_001042522	SPRED3	sprouty-related, EVH1 domain-containing protein 3	chr19	5074	727	750	23	GGGGCAGGGGGCCTGGGGTGGGG	GAGGLGWG	TCCGGAACCCTCAGAGCCCCTGGCA	CGGCCGCGGCTACGAGGATTACCGG	2.32075	.((((((.((((..((((..((((.++++..++++....++++.++++..)))).))))..)))).)).))))	-62.09
2369	NM_007181	MAP4K1	mitogen-activated protein kinase kinase kinase kinase 1 isoform 2	chr19	2812	1366	1394	28	GGGTCCTGGGAGCATGGGGGATGATGGG	EGPGSMGDDGQ	CCAAGTTCCGTTCTCCATCAGACGA	CAGCTGAGCCCGGGGGTGCTGGTCC	3.08108	((....(((((.((((....(((....)))...)))).)))))))..(((.((((.((........)).)))).))).	-26.8
2371	NM_144691	CAPN12	calpain-12	chr19	3129	1512	1543	31	GGGCCCTGGGGGGGCTGGGGGGCTGCAGGGG	GPWGGWGAAGA	TGAGGAGGATGACGAGGATGAGGAA	CACGGGGCCCAGCGCGGGGGGGCCG	9.3125	..........................((((((...++++..++++.......++++...++++(((.....))))))))).	-40.87
2372	NM_001243212	CCER2	coiled-coil domain-containing glutamate-rich protein 2 precursor	chr19	1057	557	580	23	GGGGGTGCGGGTGCTGGGCGGGG	KGVRVLGGD	CGGCCCAGTTCCAGGCAGAGGAGAA	ACCGCAGCCTGTGGCAGGGGGCCGA	4.09091	((((((.(((.(((((.(.((......+++...+++....+++.+++..)).).))))).)))...)))))).	-42.5
2373	NM_001195833	RINL	ras and Rab interactor-like protein isoform 1	chr19	3060	1237	1261	24	GGGCGGGGGCGGGGCCTCCGGGGG	RAGAGPPGA	CTGCGGCGGCGACAGACAGCCCTGC	CACAGGGGCCGGGACCGGAAGGGCA	4.13158	(((((....)).)))...(((((.(((.(.++++.++++.....++++.....++++...)..)))..))))).	-47.94
2375	NM_001001563	TIMM50	mitochondrial import inner membrane translocase subunit TIM50	chr19	2572	390	417	27	GGGGCGGGCGAAGAGGGAGCGAGTGGG	PGRAKRERVG	TTTCCATTGGCTGTAGCTCCGGCCC	CGGGGCCGCGTGGCGTCAGCGCAAG	2.87879	......(((((((..((((((((((.+++.+++......+++.......+++..)))))).).)))..)))).))).	-34.39
2376	NM_004714	DYRK1B	dual specificity tyrosine-phosphorylation-regulated kinase 1B isoform a	chr19	2570	1460	1483	23	GGGCGGGCCCGGGGGCCGGCGGG	TGGPGGRRA	TGCAGGAGGTGCTGGGCGTGCAGAC	CGGGGGAGCCGGGCCACAGCCCCGC	2.69231	.((.((.(((.((((((.(((......))).)))))).((((++.++..++.++.....))))...)))))))	-41.99
2377	NM_003890	FCGBP	IgGFc-binding protein precursor	chr19	12787	10312	10335	23	GGGCGGGGCCCAGGGCTGCGGGG	VGGAQGCGE	GCGGGAAGCCCGCTGGATGGCAGGT	AATGTGTGTCCAAGCCATGCCCGTC	2.04444	..(((...((((..++..++..++.++.)))).))).((((.((..(((.......)))..))...))))...	-31.32
2378	NM_181882	PRX	periaxin isoform 2	chr19	4857	2896	2920	24	GGGCAAGGGAGAGCGGGTGGAGGG	MGKGERVEG	AGGGGCAGGTCCCAGCCGCTAAAAT	CCCTGAGGTGGCAGCAGGGGTCAGG	3.41935	.(((((...(((((.(((((....(......)....))))).))).)))))))....((((.......))))..	-23.5
2379	NM_181882	PRX	periaxin isoform 2	chr19	4857	3406	3426	20	GGGCAAGGGCTGGGGCTGGG	EGKGWGWD	TAGTGCCAGGGGTGGCTGAGTTGGA	ATGGGAGGGTGAAGATGCCCAAGCT	5.57895	....((((....))))..........(((..((((..+++..+++..+++.+++.......))))..)))	-40.02
2380	NM_181882	PRX	periaxin isoform 2	chr19	4857	4351	4375	24	GGGCAGTGGGGAAGGGGCCTCGGG	EGSGEGASG	AGGAGGAGGAGGAGGAGGAGGAAGA	TCGCCGGGGCCGGGTCCGGGTCCGC	5.5	.++.++.++.++.............((((.....(((...((((((((....))))))))...)))..))))..	-45.2
2381	NM_003573	LTBP4	latent-transforming growth factor beta-binding protein 4 isoform b	chr19	5034	3122	3147	25	GGGTTACGAGGGGGCACGGGATGGG	QGYEGARDGR	GCTCCTTCCAGTGCCTCTGTGACCA	CGTCACTGCGTGGATGTGAACGAGT	3.15385	((.((.(((.(((((((((((((....)))))..)))))))).))).))))...(((.(((........))))))	-30.5
2382	NM_003573	LTBP4	latent-transforming growth factor beta-binding protein 4 isoform b	chr19	5034	3407	3433	26	GGGCCCTGTGGGGAGTGGGCGCCGGG	QGPVGSGRRE	CCCGCCGACCCAGCACACCTAGGCA	AGTGCTACTTTGACACAGCGGCCCC	0.957746	...(((...............))).((((((((((.(((((((.(((.....))))))))))..))))).))))).	-32.1
2387	NM_001098821	TMEM91	transmembrane protein 91 isoform a	chr19	1079	724	754	30	GGGCCAAGGGGGACATCCAGGGGGCAGGGG	WAKGDIQGAGA	CTAGCCCAGAAGACCAACAAGGCTT	CCGCCTCCCGCCGTGCCTTCCTGCT	1.93103	...(((((..((.((.....)))))))))..((((((.(((...((((((.......))).)))...))).))))))...	-30
2388	NM_001207026	POU2F2	POU domain, class 2, transcription factor 2 isoform 3	chr19	1703	1313	1335	22	GGGGGTGGGGGCGGGGGCGGGG	GGGGGGGA	GCTCCACCCCAGCCGGACAGCTGGA	CTGCGCCCCCCCTCAATTCCATCCC	1.02985	........(((((......))))).(++++.++++..++++..++++...).....................	-49.62
2389	NM_001207026	POU2F2	POU domain, class 2, transcription factor 2 isoform 3	chr19	1703	1459	1492	33	GGGGTAAgtgggtgcacgtgggaagctgtgggg	TG*	GCTTGTCAGGCCTGAACCCCAGCAC	agaagcagggtcgctgctgcttcta	2.37838	((((.((((((((.((((((.....)))))...).)).)).).))).)))).......((((((((........)))))))).	-30.6
2391	NM_022752	ZNF574	zinc finger protein 574	chr19	3130	1021	1046	25	GGGCGGGATCGCCGGGGGCGCAGGG	GRDRRGRRA	CGAGCTGCGCAATGGTGAAGCCATT	CCCGGAGGAACAACAGTGGAGAAGC	3.17241	(((.((((.(((((((...))))))).))))..)))((..((((.....))))...)).................	-29.5
2393	NM_015125	CIC	protein capicua homolog	chr19	5473	2172	2199	27	GGGCACTGGGTCTCGGGTGCCTGGGGG	MGTGSRVPGG	ACACAGCAGGTGCCAGGACTGAAAT	CTCCCCGCTGGGTGTCAGCTTAGTG	2.3	......((((((((.(((((.(.........).)))))..))))))))(((...)))((((((((....))))))))	-29.2
2394	NM_006494	ERF	ETS domain-containing transcription factor ERF	chr19	2705	1700	1727	27	GGGGAGGGGCCTGGGGAGGCTGGGGGG	GEGPGEAGGP	TGAGGGTGAGGACAAGAAGGTGCGT	CCCCTCACCCCAAGGCGGGTGAGCT	3.18	((.((((((((.......(((....++++.++++...++++.....++++.))))))))))))).(((......)))	-52.35
2395	NM_019884	GSK3A	glycogen synthase kinase-3 alpha	chr19	2179	278	303	25	GGGGCCATGGGTGGGGGCGTCGGGG	GAMGGGVGA	CACCGGCGGCGGAAAGGCATCTGTC	CCTCGAGCTCCGGGGGTGGACCCGG	4.11111	((..++.++.++...++....))((((((((...++.++.++....++))))))))...(((((......)))))	-34.59
2396	NM_005357	LIPE	hormone-sensitive lipase	chr19	3813	3448	3479	31	GGGCCGAGCGGGGAGACGGGGGCTGCGGGGG	GPSGETGAAGV	CGTCCTCACTCCTCCCGCCGGAGCC	TAGACGGGGGCTGCGGGGGGCGACA	4.88095	..(((((.(((..(((((....).))))..))).)))))(..+++++....+++++.....+++++....+++++.)....	-61.83
2397	NM_001193621	PINLYP	phospholipase A2 inhibitor and Ly6/PLAUR domain-containing protein isoform 1	chr19	915	107	132	25	gggccgtgggaagggtgaATGTGGG	MWV	ttcaagcaaacaaacaaacaacaat	TCCAGACCCACCCCTCCTCAGCTTC	0.901961	.........................((((.(.((((.(((.....((((((....)))))))))))))).)))).	-19.9
2398	NM_001007561	IRGQ	immunity-related GTPase family Q protein	chr19	9687	1835	1856	21	GGGCGCCTGGGCGGGCGAGGG	LGAWAGEG	CGCGCGCCGAGGTGGAAGCAAGACT	CACTGCTGGGGGCGCAGCACTGGGG	4.95652	(((.((((.(((((..((.....))...))))).)))).)))....((.(((((......))))).))...	-33.8
2399	NM_019612	IRGC	interferon-inducible GTPase 5	chr19	1606	317	344	27	GGGCGTCACGGGCGAGTCGGGCGCGGG	VGVTGESGAG	CCACGGAAAGCATCCGCCTGGAGGT	CAAGTCCTCCCTCATCAATGCCCTG	1.27083	...((((.....))))....((((.(((((((.((.((.......)).)))))..))))..))))............	-24.5
2400	NM_019612	IRGC	interferon-inducible GTPase 5	chr19	1606	1421	1447	26	GGGGGGCTCCGGGGAGGGAGGTGGGG	KGGSGEGGGE	TGGCCAGTGACAATGGCGTGGAAAA	AGGAAGCCCCACTCTCAACCTGCAG	3.38462	..((((.......))))((((...(((((((((((..++.++..++.++...)).)))))).).))....))))..	-34.49
2401	NM_006509	RELB	transcription factor RelB	chr19	2275	334	361	27	GGGGGACAGCCGGGCCCGGGCGAGGGG	TGDSRARARG	CAAGGAGAACGGCTTCGGCCTGGAC	CTGCCACGCCTGGTGTCTCGCGGGG	3.21053	..........(((....)))....((.((((((.((((((...((((......))))..)))))))))))).))...	-32.8
2402	NM_024108	TRAPPC6A	trafficking protein particle complex subunit 6A isoform 1	chr19	811	118	153	35	GGGCTCCGTGGGGAGGAAGCGGGGGCCACCAAGGG	GLRGEEAGATKG	CGACCCCGGCCCGGGGGTGAGCGCC	ACAGAAGATGAGCCTGTCGGTCCTG	2.23333	(..(((((((((((.(.....).)))))))....))))..).....((((((....(((..((.....))..)))...)))))).	-37.9
2403	NM_031417	MARK4	MAP/microtubule affinity-regulating kinase 4 isoform 2	chr19	5243	1449	1474	25	GGGTGGGGACCGGGGCGCCCCAGGG	EGGDRGAPGL	TCCTGCTGGGCAGGAAGACTGAGGA	CTGGCCCTGGCACGGGTGCGGGCGC	2.33333	((((.((.((........)).)).))))(((((.(......))))))(.(((.((((((...)))).)).))).)	-30.3
2404	NM_031417	MARK4	MAP/microtubule affinity-regulating kinase 4 isoform 2	chr19	5243	2054	2079	25	GGGACCGGCGGGCAGGGGGTGGGGG	RDRRAGGGG	AGCACCTTCCATGGTGGCCAGGTCC	TGGTGGGGGTGTGCAGAATGGGCCC	4.67647	..(((((.((.((.(.(((.((((...))))))).).)))))))))((++.++.++.++.............)).	-44.3
2407	NM_005619	RTN2	reticulon-2 isoform A	chr19	2288	670	694	24	GGGCTGGGTGGCCCGGGGAACGGG	LGWVARGTG	ACCTGAGGCTTCGGTTGGACCATCT	ATCCGGGGAGGACTCTTCCACCAGC	2.42105	.((.((((((......)).)).)).))(((((.(((((((((........))))))(((....)))))))))))	-25.9
2409	NM_001080469	FBXO46	F-box only protein 46	chr19	2990	1893	1921	28	GGGCCAGGCGGGGGCCGGGCCGGCCGGG	GPGGGRAGRE	TAACAACTGGGTGCTGCCCTGCAAT	AGGAGGGGAGGTGAagccgggggag	4.34286	...(..((((...((.((((.(..(.((((.++.++.++..++...)))).)..).)))).))......))))..)..	-39.79
2410	NM_004497	FOXA3	hepatocyte nuclear factor 3-gamma	chr19	1989	467	491	24	GGGTACGGGGCCCCGGGTCCTGGG	GYGAPGPGL	TGTCAGCGGTGGCAGCAGCAGCTCC	CTGGTGCACGGGAAGGAGATGCCGA	2.02381	(((((....)))))(((.((((.(((((..(.((...)).)..))))))))).))).(((.(......).))).	-33.4
2411	NM_175875	SIX5	homeobox protein SIX5	chr19	3331	571	598	27	GGGAGCTGAGGGCCCGGGATCCCCGGG	AGAEGPGSPG	GGGCCGGGGCGGGCGCAGCGGCTGC	CGTCCCCGGGTCGCCCCCCGAGGCC	0.861789	.((((.(((.((((((((...))))..((.(((.(((((((((...)))))))..)).))).)))))))))..))))	-45.5
2412	NM_002516	NOVA2	RNA-binding protein Nova-2	chr19	1877	1146	1168	22	GGGGCCGGGGCGGGCGGCGGGG	GAGAGGGA	GGCCGCAGCCGCCAACGGCTACCTC	CGGGCGGAGGGGGCGGCCCGCTGGT	3.4878	.(((((..(((((..(((((.(....)))))).)))))))))).((((.++.++.++.++..))))......	-58.2
2413	NM_001029861	NANOS2	nanos homolog 2	chr19	1564	228	258	30	GGGGCTGGGGGCGCCAGGGGCCAACGGGGG	QGLGAPGANGG	CCGGGCCTCCGCTGGGGCAGGATCA	CCTGGGGACCCTGTGCAACTTCTGC	3.84091	(((((((((((..++++........++++..++++......++++....))))))))))).........(((.....)))	-48.54
2414	NM_032040	CCDC8	coiled-coil domain-containing protein 8	chr19	3334	1477	1501	24	GGGTGAAGGGTTGGGCGCCGAGGG	RVKGWAPRA	GTGTCCTGGGGGAAGCTGAAGCGGA	CGGGCCCCGGGGTGGGCGAGGCCCG	3.09302	...((((((((.....................+++..+++......+++.+++))))))))(((((...)))))	-34.75
2415	NM_145056	DACT3	dapper homolog 3	chr19	2834	1652	1682	30	GGGCGCCTGGGGCCCCTGGGACGCCGGGGG	GRLGPLGRRGP	GGGCAGCGACTCCGAGTGCTCGGCT	CCTGCGGGAGGCGTCGGCGGGGGTT	3.14583	(((((.((....))..))))).(((((((.((((((((((((((....)))))))))).))))..)).))))).......	-44.1
2416	NM_001079880	PRKD2	serine/threonine-protein kinase D2 isoform A	chr19	3322	1927	1951	24	GGGACTCCGGGTGGGCCAAGTGGG	GTPGGPSGQ	CTACTTCGTGGGCGAGATGCCTGGC	CAGGGGGCTGAGGCCGCCCGGGGCT	3.42857	.....((.((((((....(((((((........+++.+++......+++..+++.))).)))))))))).))..	-35.95
2417	NM_005628	SLC1A5	neutral amino acid transporter B(0) isoform 1	chr19	2873	823	850	27	GGGACTGGGGGTGTCGGGGGCCGGGGG	LGLGVSGAGG	TGGCCGTGGTGGCCGGCGTGGCGCT	TGCGCTGGCGTTGGGCCCGGAGCGC	5.0625	.((((......(((((((((.(.((((..((.((....)).))..)))).).)))))))))....))))........	-39.3
2421	NM_015168	ZC3H4	zinc finger CCCH domain-containing protein 4	chr19	6116	3430	3452	22	GGGCCAGGGCGGAGGGGGCGGG	LGQGGGGGQ	CCCGCGTGCTGGCGGCCGGTGGACT	CAGAGCAGTGTGCTGAGCGGTATCA	3.41379	((((.((...++.++..++.++))))))((..++.++.++.++.))((..((((...))))..)).......	-45.79
2422	NM_014681	DHX34	probable ATP-dependent RNA helicase DHX34	chr19	4372	1815	1836	21	GGGCCGGGCGGGCCGCACGGG	KGRAGRTG	GTCAGGCCAGCGCAGAGCAGCGGAA	CCCCGGAGTCTGCTTCCGCCTCTAT	1.21569	...((((....(((((.(..(((..+++..+++.+++......+++..)))..))))))....))))....	-32.65
2423	NM_000836	GRIN2D	glutamate receptor ionotropic, NMDA 2D precursor	chr19	5093	186	208	22	GGGGCCGGGCGGGGCCGGTGGG	PGPGGAGGP	CCAGCCCGTTCCCGGAGGAGGCGCC	CCCGGCGGCGGCCTCGGCGGGGCGC	2	...((((.((((....)))).(((((((((((.((.(((((....))))).))..)))))))))))))))..	-51
2424	NM_000836	GRIN2D	glutamate receptor ionotropic, NMDA 2D precursor	chr19	5093	2928	2955	27	GGGCGCGGGGCCGCCGGGGGGCGCGGG	KGAGPPGGAG	CAGTGGACCGCTGGCGCCGGACCAA	CCTGGCCGACGGCTTCCACCGCTAC	2.6383	..(((((...((.(((((........))))).))((((.(((.((((....))))..))).)))).)))))......	-39
2425	NM_001352	DBP	D site-binding protein	chr19	1811	790	823	33	GGGGCAGTGGTGGGCGGAGGGTCCCCGCGGGGG	GAVVGGGSPRGR	TGCGGGCCCGGCGGATGCCCCGGCT	CGCCCGGGGCCGGTGCCCGCCCCGG	1.38614	.(((((((((((((.((((((.((.(((((...++.++..++.++))))).)).)))))).))...))))).)))))).....	-66.69
2426	NM_017805	RASIP1	ras-interacting protein 1	chr19	3302	477	503	26	GGGGCTCGGGGACCGGGACCACGGGG	RGSGTGTTGS	GCCAAGCGCATCTCCCAGCTCTTCC	TCCAGCGGCGCAGGAGGCCCTGGGA	1.92157	............((((((..(((((.(.((.((.(((((..........)))))..)))).).)))))..))))))	-33.4
2427	NM_001284325	BCAT2	branched-chain-amino-acid aminotransferase, mitochondrial isoform c	chr19	2080	1192	1210	18	GGGCCTGGGTGGGCGGGG	RAWVGGV	CTCCTGGCCGACCCAGCCTTCATCC	TCGGCAACTACAAGTTAGGTGGGAA	2.02703	......((((((.............+++...+++.+++.+++))))))..((((.......))))...	-37.42
2429	NM_001161354	PLEKHA4	pleckstrin homology domain-containing family A member 4 isoform 2	chr19	2787	1707	1731	24	GGGAGGCTGGGGCTCCCGGGAGGG	REAGAPGRA	CGGCAACAGCTGGGCCAAGCCACCA	CCTGGGGTCGCCAGCGCCTCTTGCA	2.13636	((((....))))(((...))).(.((((..((((((((.((((((....))))))))).)))))..)))).)..	-36.9
2432	NM_000894	LHB	lutropin subunit beta precursor	chr19	523	53	76	23	GGGCGGGGCATGGGCATCCAGGG	MGGAWASRE	TGCTGCTGTTGCTGCTGCTGAGCAT	AGCCGCTTCGGCCATGGTGCCACCC	1.86486	((((.(((((..((((....))))..)))))))))..((((.(((..(.((((...))))).)))))))....	-29.1
2433	NM_006184	NUCB1	nucleobindin-1 precursor	chr19	2579	1312	1334	22	GGGGACACCGGGGAGGGCTGGG	GDTGEGWE	CGCATCCACTCAGAGGAAGGAGTTT	AGACAGTGGAGATGCACCCTGCCTA	2.66667	.(((((((((...........(((..+++.....+++..+++..+++.)))))))))..)))..........	-23.35
2434	NM_033142	CGB7	chorionic gonadotropin, beta polypeptide 7 precursor	chr19	880	409	432	23	GGGCGGGACATGGGCATCCAGGG	MGGTWASRE	TGCTGCTGTTGCTGCTGCTGAGCAT	AGATGCTTCGGCCACGGTGCCGCCC	1.76471	...((((...((....))..)))).((((((.((.((((((((......))))).....)))..)).))))))	-28.7
2435	NM_003660	PPFIA3	liprin-alpha-3	chr19	4742	3482	3505	23	GGGTCATGGGTTGGGTGTCCGGG	RVMGWVSGL	GACGTGATGGTGTGGTCCAATGAGC	CTGGGCCTGAAGGAATTTGCCACGA	3.42857	..........((((((........((((....+++..+++.....+++..+++)))).........)))))).	-26.25
2436	NM_003089	SNRNP70	U1 small nuclear ribonucleoprotein 70 kDa	chr19	1923	1325	1349	24	GGGAGCGGGCCCGGCGGGAGCGGG	RERARRERE	CGGAAGCGGCGAAGCAGCCGGAGTC	AGCGCAAGGAGGAGCTGCGTGGCGG	3.11111	.....((.(((.(((.(((((.(((.......))))))))....(((....)))........))).))).))..	-26.9
2437	NM_017636	TRPM4	transient receptor potential cation channel subfamily M member 4 isoform 1	chr19	4096	2366	2403	37	GGGCCGTCCGGGTTGCTGCGGGGGCCGCTGCGGGGGG	SGRPGCCGGRCGGR	CGCCGCTGGGGGTCCCGCGCCAGTC	CGCCGGTGCCTACGCCGCTGGTTCC	2.94737	(.((((.(.((.((((((((.(.((((.....)))).).)).)))))).)).).)))).)((.((((((((....).))))))).))	-48.5
2438	NM_001256660	TEAD2	transcriptional enhancer factor TEF-4 isoform 2	chr19	2215	122	153	31	ggggcccagATGGGGGAACCCCGGGCTGGGG	MGEPRAGA	cggcgggagtcggggatcctgcttt	CCGCCCTGGACGATGGCAGCGGCTG	2.42105	.(((((((........)))))))...((.(((((.(((((...)))))..))))).))((((((........))).)))..	-40
2439	NM_021228	SCAF1	splicing factor, arginine/serine-rich 19	chr19	4313	2446	2471	25	GGGGGTGACCGGGATCGGGACAGGG	GGDRDRDRD	GGGGTCTCGTCGGAAGGCGCTGGAC	ACAGAGATAGGGACAGGGACAGGTC	7.875	...((((((((......(.(((.....+++.....+++...+++...+++.))).).....))).))))).....	-24.54
2440	NM_020719	PRR12	proline-rich protein 12	chr19	6943	2015	2045	30	GGGACTTGGGGGGAGTGGCGGGGCCGGGGG	KGLGGSGGAGG	AGGACGGGGCAGCAGATGCCTCTAA	ACCACCGGGTACACCCTACGAGTTG	4.88235	.....((((((.....)))))).....((((((.((((.(((.(((((((...)).)).)))..))).)))).)))))).	-30.9
2441	NM_006270	RRAS	ras-related protein R-Ras precursor	chr19	983	66	92	26	GGGACAGGGCGGGGGCGGCCCCGGGG	GTGRGRPRG	cgacATGAGCAGCGGGGCGGCGTCC	CGGGGGACCTGGGCCCGGGGACCCC	2.54412	........((......)).((.((((((....++.++.++.++.))))))))((((..((((....))))..))))	-49.1
2442	NM_021733	TSKS	testis-specific serine kinase substrate	chr19	1812	918	946	28	GGGGAATGGGGCCTCGGGCTGGCGAGGG	WGMGPRAGEG	CCACACGGCCTGGTCCCCGCAGGCT	CCCCTACGTGAGCGAGCAGGAATTG	1.41935	((.(.(((((((.......))))))))))...(((((((((......))).))))))..(.((......)).).....	-32.7
2443	NM_030973	MED25	mediator of RNA polymerase II transcription subunit 25	chr19	2343	1841	1872	31	GGGTACCGTAGGGGCCTCTGGGGCCACGGGG	QGTVGASGATGQ	TCCGCCCACCGCAGCCCCAGCCTCA	CAGCCCCAGCCCCAAGGTACTGCCC	0.745455	........(((..(((((((.....((((.((....)))))))))))))..)))(((((..((........))..))))).	-35.5
2444	NM_007254	PNKP	bifunctional polynucleotide phosphatase/kinase	chr19	1721	352	381	29	GGGGTTGGAGGGCTCTCTGGGGGTGGGGG	PGLEGSLGVGD	CTACCGGGACCCAGGAGTTGAAGCC	ACACACTGTATTTGGTCAATGGCCT	4.33333	((.((..(((((.((........)).)))))))))((((....++.++.++.++....................)))).	-34.7
2445	NM_052884	SIGLEC11	sialic acid-binding Ig-like lectin 11 isoform 1 precursor	chr19	3165	1057	1081	24	GGGGTAAGGGCCGGGGATTCAGGG	GVRAGDSGR	CAGAACCCTGGGGCTGGAGCTGCGT	CGCTACACCTGCCGAGCGGAGAACA	3.03125	(((....)))..(((.(.((.(.(((+++...+++..+++......+++.....)))).))).)))........	-25.04
2447	NM_004977	KCNC3	potassium voltage-gated channel subfamily C member 3	chr19	3176	1057	1089	32	GGGGGGCCGCCAGGGGGCGCGGGCGGCGCGGG	GGPPGGAGGAG	CTTCCAGGACGCGGGCGGCGGCGCC	CGGCACATGGTGGCGCCGCTGGCAG	4.35135	..........((.(((((((.(((((....((((((.....((((.....)))).))))))...))))).))))))).))..	-49.5
2448	NM_004977	KCNC3	potassium voltage-gated channel subfamily C member 3	chr19	3176	2158	2185	27	GGGCTGCTCAGGGGGGGAGCGGGTGGG	GLLRGGAGGL	CCCAGCGGGGCCCCACACGCACCCC	CTGGGGATCATGGGGCTGCCTCCTC	2.55714	...((.(.(((((((...(..((((((........+++.+++...+++.+++))))))..).))))))).)))....	-51.32
2449	NM_206538	EMC10	ER membrane protein complex subunit 10 isoform 2 precursor	chr19	2124	803	826	23	GGGGGCCAGGGTGGGGGTGGGGG	GGQGGGGG	CATGATGTCAGGAGCGCCAGACACC	TGGGGGTGGTGGTGGGGGTAGTGGC	12.1765	.....((((.((....)).))))..+++++.......+++++.+++++.+++++.++.++.++.++.......	-71.75
2450	NM_016148	SHANK1	SH3 and multiple ankyrin repeat domains protein 1	chr19	6643	131	158	27	GGGGGACCCGGGGCCAGGGCAGTGGGG	RGTRGQGSGA	CCAGACGGGCCAGGTCGAGGCCCCC	CACCTGGTAGCCTGGCCTCTGTTAG	1.58108	.((((..((((((((......(((((((...)))))))(((((((......)).)))))..))))))))))))....	-43.8
2451	NM_016148	SHANK1	SH3 and multiple ankyrin repeat domains protein 1	chr19	6643	1579	1608	29	GGGACACCCCGGGAAGGGCCAGCCGGGGG	GTPREGPAGG	GCCCCGAGGCCGGCCCAGCTCCAGC	CACGGGGGGCTCAGGGGGCCCCGGG	1.92473	(((((..(((.(((((...(((..((((....))))))).))))).))).)))))....(((((((...)))))))...	-50.5
2452	NM_016148	SHANK1	SH3 and multiple ankyrin repeat domains protein 1	chr19	6643	3820	3845	25	GGGGACGGCGGGCTGGGCACAGGGG	GDGGLGTGA	CACCGACGCGGGGGACGAGGACGGC	CGGCCCCGGGCCCGCGGCTGCGCCA	2.4717	..((..(((....).)).))..((((.((.(.(((((((((((.(......)))))..))))))).))).)))).	-37.3
2453	NM_016148	SHANK1	SH3 and multiple ankyrin repeat domains protein 1	chr19	6643	4271	4294	23	GGGAGCTGGGGTACAGGGCCGGG	RELGYRAGL	GCCTCCCCGCCGGACCCTGCGCGCC	CTGGGCAGCCAGGAGAAGTCCCTTC	1.14925	((..(((.(((((.(((((.((.((((...)))).)).))))))).))).)))..))..(((....)))....	-35.4
2454	NM_016148	SHANK1	SH3 and multiple ankyrin repeat domains protein 1	chr19	6643	5143	5165	22	GGGGGTGGGGGCGGGGCTGGGG	GGGGGAGA	ATCTGCCGAAGGTGGTGGCAGCGCA	CCGGTGTGGCCAGTGGGCCGGAGCT	6.56522	.((((((.....((((.(((.((...++++.++++..++++..++++.)).))).))))...)).))))...	-63.92
2455	NM_001163922	VSIG10L	V-set and immunoglobulin domain-containing protein 10-like precursor	chr19	3674	1828	1851	23	GGGCATCCTGGGCCCGGGAAGGG	RASWAREGR	GCCTCTGGTTGTCCCCCACCCTCAC	AGGCCCCTGGCTCCAGGAGGCGGGA	0.774194	((((((((..(((..((.(((((.(((((.......))))).).)))).)).....))).))).)))))....	-31.9
2456	NM_001193623	C19orf84	uncharacterized protein C19orf84	chr19	1318	462	486	24	GGGGCCGGGCGGGGGGCCCTGGGG	RGRAGGPGA	CTTGGGAGAGCTGAGCAGCCAGAGA	CTGGCCCCAGGACCCCACCAATGAC	1.94118	.........(((..((..((.....)).))..)))((((((.(((((((....))))))).)))).))......	-33.8
2457	NM_001256795	LOC100129083	uncharacterized protein LOC100129083	chr19	729	100	124	24	ggggtctagggccccagggATGGG	MG	ttcaccccgggcagctccagcccca	ACGAGGAGAGGACTCTGTTCTGCAG	1.0274	....(((.(((..((((.(((((...))).)).))))))).)))..((((((((.......))).)))))....	-26.9
2458	NM_015629	PRPF31	U4/U6 small nuclear ribonucleoprotein Prp31	chr19	2183	1583	1611	28	GGGCCACCTGGGCAAGTCGGGCAGTGGG	LGHLGKSGSGR	ACCAGGAGGACCTGGGATTCAGCCT	CGTGTGCGGCAGACACAGGTAAACG	2.46667	.(((((.((.((((((......)))))))).)))))....((((.(((.......))).))))...............	-29.2
2459	NM_001013	RPS9	40S ribosomal protein S9	chr19	713	595	615	20	GGGCCAGGGTGGGGCTGGGG	KGQGGAGA	GCGTGAAGAGGAAGAATGCCAAGAA	CTGGAGACGACGAGGAGGAGGATTA	6.92308	..................(((.(..+++...+++.+++...+++.)))).....................	-21.59
2460	NM_001190764	TMEM238	transmembrane protein 238	chr19	662	498	521	23	GGGCCCGGGGCGGCGGGCGCGGG	GPGAAGAG	CCTGCAGCTCGCCACGCTCGAGGCC	CAGCGAGTGAggcccagacaacccc	1.12308	..........(((.((((((..(((.((((((......))))).).)))..)))))).)))............	-34.8
2461	NM_014501	UBE2S	ubiquitin-conjugating enzyme E2 S	chr19	1191	914	939	25	GGGGCCCCAGGGGGCCCGGGAGGGG	GAPGGPGGA	CACTGAAGCTTCCTCCACCGACCCT	CTGAGGGTCCCATGGCCAAGAAGCA	1.47887	.......((((((((..((...((((((.(((...))).))))))...))..)))((((....))))..))))).	-32.4
2462	NM_001145176	SHISA7	protein shisa-7 precursor	chr19	6035	432	461	29	GGGGGCGCCGGGGGCGCTGGGGGTGCGGG	GGAGGAGGAG	GGCCACCACGCCGCCGCCGCTAGCT	CGGGGGGCCAGGGCCCGGCCAGGCC	3.72222	((((.....((((..(((.((.(..+++++....+++++....+++++.......+++++.).))))).))))..))))	-60.03
2463	NM_001145176	SHISA7	protein shisa-7 precursor	chr19	6035	511	539	28	GGGGTGCCGGGGGCCGCGGGGGCGAGGG	GGAGGRGGEG	GGGTGGTTGGAAGGGGGCCGGACTG	CCCCGGGGGCAGCACAGCCTACGTC	4.84091	((((..(((...+++++.......+++++....+++++....+++++)))..))))((.((((......)))).))..	-58.03
2464	NM_033113	ZNF628	zinc finger protein 628	chr19	3847	2829	2856	27	GGGCCCGCGGGCAGTGGGGAAAGCGGG	QGPRAVGKAG	GGGCTGGGGGCGGCCGTGCAAGGCA	CCAGGGGGCGGGAGTGGTCTGGCTG	5.82143	.++..++.++.++((......))(..(((((((...(......)...)))))))..).(((.(((....))).))).	-35.79
2465	NM_001195267	SSC5D	soluble scavenger receptor cysteine-rich domain-containing protein SSC5D isoform 2 precursor	chr19	3081	796	817	21	GGGAACTGGGCTGTGGGGGGG	RELGCGGA	CTGCGCGACGCTGCTGTAGCCTGCC	CGCTGGCTGCCCCCGGCGGTGCCAG	2.18644	(((.((..(((((..((((((.((.+++....+++....+++.+++.)).))))))...)))))..)))))	-41.05
2466	NM_020378	NAT14	N-acetyltransferase 14	chr19	1350	565	587	22	GGGCTCGGGCCTGGGCTGGGGG	RARAWAGG	AGGCTGCTGGCCTTCGCGGAGGCCC	CATGGGGGAGCCCCGGGCCCGGCTC	2.2931	.((((...((((((....))))))..)))).(((((.(((((.(((((........))))).))))))))))	-45.5
2468	NM_001195605	ZNF865	zinc finger protein 865	chr19	4949	1624	1651	27	GGGGACCAGCGGGGCGGGAGGCTCGGG	AGTSGAGGSG	CCCACCCGCTGCTGCTCGGCGGCGC	CGCCAGCGTCCCAGGAAAGACGTTC	1.62264	(((.(((((((.(.((((......)))).).)))))))..))).(((......)))((((((........)))))).	-36.4
2469	NM_001195605	ZNF865	zinc finger protein 865	chr19	4949	1972	1999	27	GGGGGCCTGTGGGCCCGGGGCCTCGGG	PGACGPGASG	GCCTCCCCTCCACCCAAGGCACACC	CACGTCTGCAGGGCCCACCGATGGG	1.28395	((((............)))).((.(((((((((((((((((((....))))))....))))).))))).))).))..	-34.1
2470	NM_203374	ZNF784	zinc finger protein 784	chr19	1996	281	304	23	GGGGCCGAGGGAGGCGGGCAGGG	GAEGGGQG	GTTCCACGAACATGGCCACTTGGCT	TGGGGACCCGAGCCGGTGCCACGTG	2.54054	....((((....((((.(((.((((.((((...+++....+++..+++.+++).))).)))))))))))))))	-43.99
2471	NM_203374	ZNF784	zinc finger protein 784	chr19	1996	842	862	20	GGGCCGGGGCCGGGGCTGGG	GPGPGLG	CAAGCACCAGCGCACCCACTTCCAC	AGACTCTGGAGGCCAGCTGGGCTCG	2	..(((.(((((((..(((..((...+++..+++...+++...+++.))...)))..))..))))))))..	-35.2
2472	NM_203374	ZNF784	zinc finger protein 784	chr19	1996	905	927	22	GGGAGCGGGTGTGGGGTAGGGG	GSGCGVGD	TCGGCGGCTGAGGGGTCG	ACCCTGCGGAGGAGGGGCGGGGGGA	10.9412	((.((((....++++..++++.........++++..++++...)))).))++.++...++.++..	-38.85
2473	NM_032836	FIZ1	flt3-interacting zinc finger protein 1	chr19	2660	605	635	30	GGGCCCCGAGGGGGCAGGCGCGGGTCTGGG	EGPEGAGAGLG	GGGGCTCAGGGGCCGGCGGCGGAGA	CAGCTGGGGGCTGGCAGAGGCGGCA	4.55263	(((((((...++..++.++.++...))))))).........(.(((...((((..(((((...))))).)))).))).).	-41.39
2474	NM_176810	NLRP13	NACHT, LRR and PYD domains-containing protein 13	chr19	3157	726	745	19	GGGGAGGGCAGGGGTTGGG	VGRAGVGK	CCCAGGCCCAGACGATAGTCTTGGT	AAGACCACCTTGGCAATGCAGGCTA	2.38235	....((((......((.(((..((((+++.+++..+++...+++.....))))..))).))...)))).	-33.97
2475	NM_001207009	ZNF497	zinc finger protein 497	chr19	3465	423	441	18	GGGCGGGACGGGGCTGGG	GRDGAGP	CAGGGAGCTGGGCCCCGCAGACGGT	CCCAGGAGCGAGCCTGCAGACCGGG	2.04255	..((..((.((((..(((....((.+++.+++..+++...+++.))....))).))))))...))...	-35.87
2477	NM_139321	ATRN	attractin isoform 1 preproprotein	chr20	8655	199	223	24	GGGCTGGGAGGCCGGGGCTGGGGG	RAGRPGLGA	CCGCACTGGGACTGGGACGTGACCA	CCGGGCTGCGCCTCCCGCGGCTGCT	2.92683	((((...((..((((.......))))..))(((((((.(.((((.(....).)))).)))))))))))).....	-35.3
2479	NM_025176	NINL	ninein-like protein	chr20	4973	678	706	28	GGGGCGTGTGGGAAGAGCTGGGGGTGGG	RGVWEELGVG	TTTGACACCCCAGAGAGCCAGATCC	CAGCAGCGGACACCTGAGCGAGCAG	2.31707	(((.(((((((.(.((......))).))).)))).)))...(((.(((((..((....))..)).))).)))......	-24.9
2480	NM_001011718	XKR7	XK-related protein 7	chr20	2910	285	311	26	GGGCCCCCGGGGGTCGTCGGGGCGGG	GPPGVVGAG	GCGCGGGGAGGCGGCGGCGGCGGCC	CGGCCCGGGGCCGCGCTACGAGCTG	2.19403	.(((..++.++.++.++..)))((..((((((...((((((((......))))))))))))))..)).........	-57.7
2481	NM_182584	C20orf203	uncharacterized protein C20orf203	chr20	4793	555	579	24	GGGTTGGTGGGGAGGGGTGGGGGG	WVGGEGWGE	CCAGGCCCTTATCAGGAAAGGATTT	AAGTTGGAGGCCTCAGGCTCAGCAA	5.91304	((((.(((.................+++.....+++..+++..+++)))...)))).((((...))))......	-24.75
2482	NM_182584	C20orf203	uncharacterized protein C20orf203	chr20	4793	621	645	24	GGGAAGTGGGGAGGGGGCTGCGGG	REVGRGLRA	GGTGGGTCGGAGAGATA	CCCCTGCTGGGCGGGGGAGGGCAAT	5.88462	((((((..((.......+++....+++..+++......+++)))))))).++.++.++.++.....	-35.57
[truncated: 100 more rows]
